# Supplementary material for: De novo Sequencing and Comparative Transcriptome Analyses Provide First Insights Into Polysaccharide Biosynthesis During Fruiting Body Development of Lentinula edodes
Source: Front Microbiol. 2021 Jul 13;12:627099. doi: 10.3389/fmicb.2021.627099 (PMC8313990; doi:10.3389/fmicb.2021.627099)
Supplement: Supplementary file 1 [file Table_1.XLSX]

## Sheet: Sheet1
Gene name	Sequence	expected size of the amplicon
18S	F-GCCTGGAAGTTTTGACG	134
	R-TCCGAAGAGCAGAATGAA
LE01Gene00720	F-TCTCACCTAACCACCCG	147
	R-CACCGATATGAAGAACTGC
LE01Gene05567	F-CGGCGAGTGGAAGGGAT	123
	R-AGGTCACGCTTGGAGTAGGG
LE01Gene01997	F-CCGCTGAGGAGCAGATTGT	120
	R-CGGTCATCCCCATAGAGGTAC
LE01Gene02947	F-TCGTGGCGAGTATCTGC	136
	R-ATGTCCCCATTGAGCGT
LE01Gene09790	F-CGGCGGTATCCTCTTGACTG	138
	R-GCAATGGTTTTGGACTTCTCGTA
