# Supplementary material for: De novo Sequencing and Comparative Transcriptome Analyses Provide First Insights Into Polysaccharide Biosynthesis During Fruiting Body Development of Lentinula edodes
Source: Front Microbiol. 2021 Jul 13;12:627099. doi: 10.3389/fmicb.2021.627099 (PMC8313990; doi:10.3389/fmicb.2021.627099)
Supplement: Supplementary file 2 [file Table_2.XLSX]

## Sheet: Sheet1
Sample	Raw reads	Clean reads	Total mapped	Multiple mapped	Uniquely mapped
K_1	63538436	63060384	58152194(92.22%)	1157814(1.84%)	56994380(90.38%)
K_2	55514916	55169112	50591342(91.7%)	929609(1.69%)	49661733(90.02%)
K_3	55792172	55410002	50882972(91.83%)	1049588(1.89%)	49833384(89.94%)
K11	53704170	52897588	48609278(91.89%)	772804(1.46%)	47836474(90.43%)
K12	51417654	50574316	45761394(90.48%)	652904(1.29%)	45108490(89.19%)
K13	56874916	56025746	51236926(91.45%)	737030(1.32%)	50499896(90.14%)
K21	57815940	56851084	49919911(87.81%)	637082(1.12%)	49282829(86.69%)
K22	52249432	51415396	46278792(90.01%)	643275(1.25%)	45635517(88.76%)
K23	52348478	51561748	47226706(91.59%)	674752(1.31%)	46551954(90.28%)
K31	49778396	48901186	42130802(86.15%)	719840(1.47%)	41410962(84.68%)
K32	49006534	48175404	41630495(86.41%)	566245(1.18%)	41064250(85.24%)
K33	46258022	45597676	38986026(85.5%)	532308(1.17%)	38453718(84.33%)
