# Supplementary material for: De novo Sequencing and Comparative Transcriptome Analyses Provide First Insights Into Polysaccharide Biosynthesis During Fruiting Body Development of Lentinula edodes
Source: Front Microbiol. 2021 Jul 13;12:627099. doi: 10.3389/fmicb.2021.627099 (PMC8313990; doi:10.3389/fmicb.2021.627099)
Supplement: Supplementary file 3 [file Table_3.XLSX]

## Sheet: Sheet1
Database	Transcript number	Gene number
GO	5004(25.77%)	2726(22.9%)
KEGG	7397(38.09%)	4102(34.46%)
COG	16151(83.18%)	9551(80.25%)
NR	18916(97.41%)	11487(96.51%)
Pfam	12932(66.6%)	7870(66.12%)
Total annotation	18924(97.46%)	11493(96.56%)
Total	19418	11902
