# Supplementary material for: De novo Sequencing and Comparative Transcriptome Analyses Provide First Insights Into Polysaccharide Biosynthesis During Fruiting Body Development of Lentinula edodes
Source: Front Microbiol. 2021 Jul 13;12:627099. doi: 10.3389/fmicb.2021.627099 (PMC8313990; doi:10.3389/fmicb.2021.627099)
Supplement: Supplementary file 4 [file Table_4.XLS]

## Sheet: GO classification statisyics 
GO ID	Description	Term type	Gene number	Percent of the gene number
GO:0044848	biological phase	biological process	1	8.40195e-05
GO:0050789	regulation of biological process	biological process	232	0.0194925
GO:0065007	biological regulation	biological process	259	0.021761
GO:0040007	growth	biological process	5	0.000420097
GO:0022414	reproductive process	biological process	20	0.00168039
GO:0098754	detoxification	biological process	8	0.000672156
GO:0050896	response to stimulus	biological process	165	0.0138632
GO:0009987	cellular process	biological process	1157	0.0972106
GO:0000003	reproduction	biological process	20	0.00168039
GO:0022610	biological adhesion	biological process	2	0.000168039
GO:0051179	localization	biological process	333	0.0279785
GO:0032502	developmental process	biological process	11	0.000924214
GO:0071840	cellular component organization or biogenesis	biological process	251	0.0210889
GO:0044699	single-organism process	biological process	762	0.0640229
GO:0008152	metabolic process	biological process	1306	0.109729
GO:0048518	positive regulation of biological process	biological process	41	0.0034448
GO:0023052	signaling	biological process	76	0.00638548
GO:0048519	negative regulation of biological process	biological process	46	0.0038649
GO:0051704	multi-organism process	biological process	9	0.000756175
GO:0005623	cell	cellular component	940	0.0789783
GO:0043226	organelle	cellular component	628	0.0527642
GO:0044422	organelle part	cellular component	322	0.0270543
GO:0044464	cell part	cellular component	936	0.0786422
GO:0016020	membrane	cellular component	711	0.0597379
GO:0099080	supramolecular complex	cellular component	10	0.000840195
GO:0031974	membrane-enclosed lumen	cellular component	107	0.00899009
GO:0044425	membrane part	cellular component	355	0.0298269
GO:0005576	extracellular region	cellular component	7	0.000588136
GO:0032991	macromolecular complex	cellular component	375	0.0315073
GO:0031386	protein tag	molecular function	2	0.000168039
GO:0016530	metallochaperone activity	molecular function	1	8.40195e-05
GO:0000988	transcription factor activity, protein binding	molecular function	7	0.000588136
GO:0001071	nucleic acid binding transcription factor activity	molecular function	11	0.000924214
GO:0009055	electron carrier activity	molecular function	11	0.000924214
GO:0005215	transporter activity	molecular function	126	0.0105865
GO:0005488	binding	molecular function	997	0.0837674
GO:0003824	catalytic activity	molecular function	1370	0.115107
GO:0004871	signal transducer activity	molecular function	18	0.00151235
GO:0005198	structural molecule activity	molecular function	82	0.0068896
GO:0098772	molecular function regulator	molecular function	20	0.00168039
GO:0016209	antioxidant activity	molecular function	9	0.000756175
GO:0060089	molecular transducer activity	molecular function	4	0.000336078
