# Supplementary material for: De novo Sequencing and Comparative Transcriptome Analyses Provide First Insights Into Polysaccharide Biosynthesis During Fruiting Body Development of Lentinula edodes
Source: Front Microbiol. 2021 Jul 13;12:627099. doi: 10.3389/fmicb.2021.627099 (PMC8313990; doi:10.3389/fmicb.2021.627099)
Supplement: Supplementary file 5 [file Table_5.XLS]

## Sheet: KEGG Pathway statistics
First category	Second category	Gene number	Percent of gene number
Metabolism	Amino acid metabolism	272	0.0228533
Metabolism	Biosynthesis of other secondary metabolites	9	0.000756175
Metabolism	Carbohydrate metabolism	336	0.0282305
Metabolism	Energy metabolism	136	0.0114267
Metabolism	Glycan biosynthesis and metabolism	84	0.00705764
Metabolism	Lipid metabolism	184	0.0154596
Metabolism	Metabolism of cofactors and vitamins	133	0.0111746
Metabolism	Metabolism of other amino acids	86	0.00722568
Metabolism	Metabolism of terpenoids and polyketides	24	0.00201647
Metabolism	Nucleotide metabolism	117	0.00983028
Metabolism	Xenobiotics biodegradation and metabolism	2	0.000168039
Genetic Information Processing	Folding, sorting and degradation	300	0.0252058
Genetic Information Processing	Replication and repair	108	0.00907411
Genetic Information Processing	Transcription	168	0.0141153
Genetic Information Processing	Translation	367	0.0308352
Environmental Information Processing	Membrane transport	12	0.00100823
Environmental Information Processing	Signal transduction	131	0.0110066
Cellular Processes	Cell growth and death	103	0.00865401
Cellular Processes	Transport and catabolism	253	0.0212569
Organismal Systems	Aging	34	0.00285666
Human Diseases	Drug resistance: Antimicrobial	1	8.40195e-05
Human Diseases	Endocrine and metabolic diseases	33	0.00277264
