# Supplementary material for: De novo Sequencing and Comparative Transcriptome Analyses Provide First Insights Into Polysaccharide Biosynthesis During Fruiting Body Development of Lentinula edodes
Source: Front Microbiol. 2021 Jul 13;12:627099. doi: 10.3389/fmicb.2021.627099 (PMC8313990; doi:10.3389/fmicb.2021.627099)
Supplement: Supplementary file 7 [file Table_7.XLSX]

## Sheet: KVSK1 up
go_id	go_type	enrichment	discription	ratio_in_study	ratio_in_pop	p_uncorrected	p_corrected	enrich_factor	depth	study_count	pop_count	seq_list	neg_log10p_uncorrected	neg_log10p_corrected
GO:0032787	BP	e	monocarboxylic acid metabolic process	12/211	42/2881	2.70181e-05	0.00945133	0.285714	6	12	42	LE01Gene01423;LE01Gene11434;LE01Gene02390;LE01Gene05364;LE01Gene07114;LE01Gene09670;LE01Gene04720;LE01Gene03949;LE01Gene10083;LE01Gene04902;LE01Gene11867;LE01Gene00603	4.56834	2.02451
GO:0006757	BP	e	ATP generation from ADP	5/211	9/2881	0.000198693	0.0398932	0.555556	11	5	9	LE01Gene10083;LE01Gene02390;LE01Gene04902;LE01Gene04720;LE01Gene07114	3.70182	1.3991
GO:0046031	BP	e	ADP metabolic process	5/211	9/2881	0.000198693	0.0398932	0.555556	10	5	9	LE01Gene10083;LE01Gene02390;LE01Gene04902;LE01Gene04720;LE01Gene07114	3.70182	1.3991
GO:0006096	BP	e	glycolytic process	5/211	9/2881	0.000198693	0.0398932	0.555556	12	5	9	LE01Gene10083;LE01Gene02390;LE01Gene04902;LE01Gene04720;LE01Gene07114	3.70182	1.3991
GO:0044281	BP	e	small molecule metabolic process	34/211	254/2881	0.000344777	0.0562903	0.133858	2	34	254	LE01Gene01546;LE01Gene07594;LE01Gene12547;LE01Gene05292;LE01Gene04875;LE01Gene11895;LE01Gene14216;LE01Gene05983;LE01Gene00603;LE01Gene00963;LE01Gene11434;LE01Gene04167;LE01Gene09670;LE01Gene10083;LE01Gene12452;LE01Gene08142;LE01Gene01503;LE01Gene11867;LE01Gene01708;LE01Gene01423;LE01Gene04902;LE01Gene03334;LE01Gene03949;LE01Gene03256;LE01Gene06992;LE01Gene07012;LE01Gene04454;LE01Gene05364;LE01Gen…	3.46246	1.24957
GO:0009135	BP	e	purine nucleoside diphosphate metabolic process	5/211	10/2881	0.000373815	0.0562903	0.5	8	5	10	LE01Gene10083;LE01Gene02390;LE01Gene04902;LE01Gene04720;LE01Gene07114	3.42734	1.24957
GO:0009179	BP	e	purine ribonucleoside diphosphate metabolic process	5/211	10/2881	0.000373815	0.0562903	0.5	9	5	10	LE01Gene10083;LE01Gene02390;LE01Gene04902;LE01Gene04720;LE01Gene07114	3.42734	1.24957
GO:0009185	BP	e	ribonucleoside diphosphate metabolic process	5/211	10/2881	0.000373815	0.0562903	0.5	8	5	10	LE01Gene10083;LE01Gene02390;LE01Gene04902;LE01Gene04720;LE01Gene07114	3.42734	1.24957
GO:0006165	BP	e	nucleoside diphosphate phosphorylation	5/211	10/2881	0.000373815	0.0562903	0.5	8	5	10	LE01Gene10083;LE01Gene02390;LE01Gene04902;LE01Gene04720;LE01Gene07114	3.42734	1.24957
GO:0055086	BP	e	nucleobase-containing small molecule metabolic process	16/211	88/2881	0.000487955	0.0678258	0.181818	5	16	88	LE01Gene01708;LE01Gene12547;LE01Gene00963;LE01Gene03334;LE01Gene04454;LE01Gene02539;LE01Gene07114;LE01Gene12452;LE01Gene04720;LE01Gene02390;LE01Gene10083;LE01Gene07594;LE01Gene01503;LE01Gene04902;LE01Gene05983;LE01Gene11867	3.31162	1.16861
GO:0009132	BP	e	nucleoside diphosphate metabolic process	5/211	12/2881	0.00103993	0.10738	0.416667	7	5	12	LE01Gene10083;LE01Gene02390;LE01Gene07114;LE01Gene04720;LE01Gene04902	2.983	0.969078
GO:0055114	BP	e	oxidation-reduction process	28/211	205/2881	0.00113652	0.113194	0.136585	2	28	205	LE01Gene13817;LE01Gene12483;LE01Gene11895;LE01Gene05660;LE01Gene07162;LE01Gene06353;LE01Gene11479;LE01Gene04245;LE01Gene00943;LE01Gene09670;LE01Gene11775;LE01Gene12909;LE01Gene09396;LE01Gene11867;LE01Gene06992;LE01Gene05032;LE01Gene02112;LE01Gene00079;LE01Gene01881;LE01Gene07252;LE01Gene04740;LE01Gene11013;LE01Gene03315;LE01Gene04661;LE01Gene07114;LE01Gene09663;LE01Gene01047;LE01Gene12500	2.94442	0.946177
GO:0009117	BP	e	nucleotide metabolic process	13/211	70/2881	0.00135046	0.119039	0.185714	7	13	70	LE01Gene01708;LE01Gene12547;LE01Gene03334;LE01Gene04454;LE01Gene02539;LE01Gene07114;LE01Gene10083;LE01Gene04720;LE01Gene02390;LE01Gene12452;LE01Gene07594;LE01Gene04902;LE01Gene11867	2.86952	0.924313
GO:0006753	BP	e	nucleoside phosphate metabolic process	13/211	71/2881	0.00154803	0.133204	0.183099	6	13	71	LE01Gene01708;LE01Gene12547;LE01Gene03334;LE01Gene04454;LE01Gene02539;LE01Gene07114;LE01Gene10083;LE01Gene04720;LE01Gene02390;LE01Gene12452;LE01Gene07594;LE01Gene04902;LE01Gene11867	2.81022	0.875482
GO:0046939	BP	e	nucleotide phosphorylation	5/211	13/2881	0.00159014	0.133646	0.384615	6	5	13	LE01Gene10083;LE01Gene02390;LE01Gene07114;LE01Gene04720;LE01Gene04902	2.79856	0.874045
GO:0005975	BP	e	carbohydrate metabolic process	18/211	116/2881	0.00168337	0.135193	0.155172	3	18	116	LE01Gene04720;LE01Gene12151;LE01Gene07114;LE01Gene11434;LE01Gene00733;LE01Gene04902;LE01Gene10083;LE01Gene09736;LE01Gene00776;LE01Gene02390;LE01Gene12734;LE01Gene14216;LE01Gene08142;LE01Gene04445;LE01Gene03896;LE01Gene03949;LE01Gene03582;LE01Gene09790	2.77382	0.869045
GO:0019752	BP	e	carboxylic acid metabolic process	23/211	164/2881	0.00177968	0.139821	0.140244	5	23	164	LE01Gene12547;LE01Gene05292;LE01Gene04875;LE01Gene00603;LE01Gene11434;LE01Gene04167;LE01Gene09670;LE01Gene10083;LE01Gene11867;LE01Gene01546;LE01Gene01423;LE01Gene04902;LE01Gene03949;LE01Gene03256;LE01Gene06992;LE01Gene07012;LE01Gene07114;LE01Gene05364;LE01Gene04720;LE01Gene02390;LE01Gene10653;LE01Gene03524;LE01Gene02539	2.74966	0.854428
GO:0006090	BP	e	pyruvate metabolic process	5/211	14/2881	0.00232781	0.171866	0.357143	7	5	14	LE01Gene10083;LE01Gene02390;LE01Gene07114;LE01Gene04720;LE01Gene04902	2.63305	0.764811
GO:0043436	BP	e	oxoacid metabolic process	23/211	166/2881	0.00299236	0.207969	0.138554	4	23	166	LE01Gene12547;LE01Gene05292;LE01Gene04875;LE01Gene00603;LE01Gene11434;LE01Gene04167;LE01Gene09670;LE01Gene10083;LE01Gene11867;LE01Gene01546;LE01Gene01423;LE01Gene04902;LE01Gene03949;LE01Gene03256;LE01Gene06992;LE01Gene07012;LE01Gene07114;LE01Gene05364;LE01Gene04720;LE01Gene02390;LE01Gene10653;LE01Gene03524;LE01Gene02539	2.52399	0.682001
GO:0006082	BP	e	organic acid metabolic process	23/211	166/2881	0.00299236	0.207969	0.138554	3	23	166	LE01Gene12547;LE01Gene05292;LE01Gene04875;LE01Gene00603;LE01Gene11434;LE01Gene04167;LE01Gene09670;LE01Gene10083;LE01Gene11867;LE01Gene01546;LE01Gene01423;LE01Gene04902;LE01Gene03949;LE01Gene03256;LE01Gene06992;LE01Gene07012;LE01Gene07114;LE01Gene05364;LE01Gene04720;LE01Gene02390;LE01Gene10653;LE01Gene03524;LE01Gene02539	2.52399	0.682001
GO:0019637	BP	e	organophosphate metabolic process	16/211	105/2881	0.00371925	0.248915	0.152381	4	16	105	LE01Gene01708;LE01Gene12547;LE01Gene03334;LE01Gene04454;LE01Gene02539;LE01Gene07114;LE01Gene12452;LE01Gene04720;LE01Gene02390;LE01Gene10083;LE01Gene07594;LE01Gene04817;LE01Gene11894;LE01Gene04902;LE01Gene11867;LE01Gene03582	2.42954	0.60395
GO:0046487	BP	e	glyoxylate metabolic process	2/211	2/2881	0.0053403	0.332756	1	7	2	2	LE01Gene03949;LE01Gene11434	2.27243	0.477874
GO:0006097	BP	e	glyoxylate cycle	2/211	2/2881	0.0053403	0.332756	1	8	2	2	LE01Gene03949;LE01Gene11434	2.27243	0.477874
GO:0042537	BP	e	benzene-containing compound metabolic process	2/211	2/2881	0.0053403	0.332756	1	4	2	2	LE01Gene02539;LE01Gene11867	2.27243	0.477874
GO:0044283	BP	e	small molecule biosynthetic process	14/211	91/2881	0.00645648	0.36495	0.153846	3	14	91	LE01Gene01546;LE01Gene06992;LE01Gene07012;LE01Gene01423;LE01Gene04454;LE01Gene04167;LE01Gene09670;LE01Gene05364;LE01Gene04875;LE01Gene12452;LE01Gene11895;LE01Gene05983;LE01Gene11867;LE01Gene00603	2.19	0.437766
GO:0006568	BP	e	tryptophan metabolic process	3/211	6/2881	0.00656385	0.36495	0.5	8	3	6	LE01Gene04167;LE01Gene11867;LE01Gene02539	2.18284	0.437766
GO:0042430	BP	e	indole-containing compound metabolic process	3/211	6/2881	0.00656385	0.36495	0.5	4	3	6	LE01Gene04167;LE01Gene11867;LE01Gene02539	2.18284	0.437766
GO:0006586	BP	e	indolalkylamine metabolic process	3/211	6/2881	0.00656385	0.36495	0.5	7	3	6	LE01Gene04167;LE01Gene11867;LE01Gene02539	2.18284	0.437766
GO:0016052	BP	e	carbohydrate catabolic process	6/211	25/2881	0.00781631	0.417186	0.24	4	6	25	LE01Gene07114;LE01Gene02390;LE01Gene04720;LE01Gene10083;LE01Gene14216;LE01Gene04902	2.107	0.379671
GO:0006796	BP	e	phosphate-containing compound metabolic process	26/211	212/2881	0.00848173	0.429364	0.122642	4	26	212	LE01Gene01639;LE01Gene07594;LE01Gene12547;LE01Gene00733;LE01Gene14663;LE01Gene04817;LE01Gene11894;LE01Gene06258;LE01Gene03304;LE01Gene12452;LE01Gene08067;LE01Gene10083;LE01Gene11867;LE01Gene01708;LE01Gene11689;LE01Gene04902;LE01Gene03334;LE01Gene03582;LE01Gene11267;LE01Gene04454;LE01Gene07114;LE01Gene04720;LE01Gene02390;LE01Gene04591;LE01Gene02539;LE01Gene07194	2.07152	0.367175
GO:0006793	BP	e	phosphorus metabolic process	26/211	216/2881	0.00930767	0.460793	0.12037	3	26	216	LE01Gene01639;LE01Gene07594;LE01Gene12547;LE01Gene00733;LE01Gene14663;LE01Gene04817;LE01Gene11894;LE01Gene06258;LE01Gene03304;LE01Gene12452;LE01Gene08067;LE01Gene10083;LE01Gene11867;LE01Gene01708;LE01Gene11689;LE01Gene04902;LE01Gene03334;LE01Gene03582;LE01Gene11267;LE01Gene04454;LE01Gene07114;LE01Gene04720;LE01Gene02390;LE01Gene04591;LE01Gene02539;LE01Gene07194	2.03116	0.336494
GO:0006091	BP	e	generation of precursor metabolites and energy	7/211	34/2881	0.0100063	0.488685	0.205882	3	7	34	LE01Gene04661;LE01Gene07114;LE01Gene02390;LE01Gene04720;LE01Gene10083;LE01Gene11895;LE01Gene04902	1.99973	0.310971
GO:0006576	BP	e	cellular biogenic amine metabolic process	3/211	7/2881	0.0108708	0.49109	0.428571	6	3	7	LE01Gene04167;LE01Gene11867;LE01Gene02539	1.96374	0.308839
GO:0006767	BP	e	water-soluble vitamin metabolic process	3/211	7/2881	0.0108708	0.49109	0.428571	4	3	7	LE01Gene11867;LE01Gene11895;LE01Gene01423	1.96374	0.308839
GO:0006766	BP	e	vitamin metabolic process	3/211	7/2881	0.0108708	0.49109	0.428571	3	3	7	LE01Gene11867;LE01Gene11895;LE01Gene01423	1.96374	0.308839
GO:0044106	BP	e	cellular amine metabolic process	3/211	7/2881	0.0108708	0.49109	0.428571	5	3	7	LE01Gene04167;LE01Gene11867;LE01Gene02539	1.96374	0.308839
GO:0072524	BP	e	pyridine-containing compound metabolic process	4/211	13/2881	0.0118106	0.526956	0.307692	4	4	13	LE01Gene01708;LE01Gene11867;LE01Gene02539;LE01Gene09397	1.92773	0.278226
GO:0009166	BP	e	nucleotide catabolic process	2/211	3/2881	0.0152456	0.587414	0.666667	8	2	3	LE01Gene12452;LE01Gene04454	1.81686	0.231056
GO:0051170	BP	e	import into nucleus	2/211	3/2881	0.0152456	0.587414	0.666667	7	2	3	LE01Gene03066;LE01Gene02904	1.81686	0.231056
GO:0006606	BP	e	protein import into nucleus	2/211	3/2881	0.0152456	0.587414	0.666667	9	2	3	LE01Gene03066;LE01Gene02904	1.81686	0.231056
GO:0034504	BP	e	protein localization to nucleus	2/211	3/2881	0.0152456	0.587414	0.666667	6	2	3	LE01Gene03066;LE01Gene02904	1.81686	0.231056
GO:0046034	BP	e	ATP metabolic process	5/211	21/2881	0.0155163	0.587414	0.238095	2	5	21	LE01Gene10083;LE01Gene02390;LE01Gene07114;LE01Gene04720;LE01Gene04902	1.80921	0.231056
GO:0072330	BP	e	monocarboxylic acid biosynthetic process	4/211	14/2881	0.0156037	0.587414	0.285714	7	4	14	LE01Gene05364;LE01Gene09670;LE01Gene00603;LE01Gene01423	1.80677	0.231056
GO:0009308	BP	e	amine metabolic process	3/211	8/2881	0.0164642	0.595017	0.375	4	3	8	LE01Gene04167;LE01Gene11867;LE01Gene02539	1.78346	0.225471
GO:0046496	BP	e	nicotinamide nucleotide metabolic process	3/211	8/2881	0.0164642	0.595017	0.375	9	3	8	LE01Gene01708;LE01Gene11867;LE01Gene02539	1.78346	0.225471
GO:0009084	BP	e	glutamine family amino acid biosynthetic process	3/211	8/2881	0.0164642	0.595017	0.375	9	3	8	LE01Gene01546;LE01Gene06992;LE01Gene04875	1.78346	0.225471
GO:0008152	BP	e	metabolic process	111/211	1286/2881	0.0174941	0.625978	0.0863142	1	111	1286	LE01Gene12238;LE01Gene05292;LE01Gene14663;LE01Gene00776;LE01Gene01047;LE01Gene05660;LE01Gene12483;LE01Gene01952;LE01Gene03170;LE01Gene00943;LE01Gene10083;LE01Gene08067;LE01Gene04101;LE01Gene10783;LE01Gene01423;LE01Gene12151;LE01Gene10176;LE01Gene03582;LE01Gene03334;LE01Gene04624;LE01Gene07252;LE01Gene13906;LE01Gene05475;LE01Gene07012;LE01Gene04454;LE01Gene07680;LE01Gene04591;LE01Gene00263;LE01Gen…	1.75711	0.203441
GO:0046394	BP	e	carboxylic acid biosynthetic process	10/211	65/2881	0.0248721	0.809799	0.153846	6	10	65	LE01Gene01546;LE01Gene06992;LE01Gene07012;LE01Gene01423;LE01Gene04167;LE01Gene09670;LE01Gene05364;LE01Gene04875;LE01Gene11867;LE01Gene00603	1.60429	0.0916226
GO:0016053	BP	e	organic acid biosynthetic process	10/211	65/2881	0.0248721	0.809799	0.153846	4	10	65	LE01Gene01546;LE01Gene06992;LE01Gene07012;LE01Gene01423;LE01Gene04167;LE01Gene09670;LE01Gene05364;LE01Gene04875;LE01Gene11867;LE01Gene00603	1.60429	0.0916226
GO:0009056	BP	e	catabolic process	15/211	114/2881	0.0251551	0.811702	0.131579	2	15	114	LE01Gene12733;LE01Gene07114;LE01Gene10314;LE01Gene04454;LE01Gene02539;LE01Gene07680;LE01Gene02390;LE01Gene10083;LE01Gene04720;LE01Gene12452;LE01Gene14216;LE01Gene04902;LE01Gene11867;LE01Gene04101;LE01Gene04245	1.59937	0.0906031
GO:0006732	BP	e	coenzyme metabolic process	6/211	32/2881	0.0260485	0.83309	0.1875	4	6	32	LE01Gene01708;LE01Gene12547;LE01Gene07594;LE01Gene01423;LE01Gene02539;LE01Gene11867	1.58422	0.0793082
GO:0072521	BP	e	purine-containing compound metabolic process	8/211	50/2881	0.0267642	0.841095	0.16	4	8	50	LE01Gene12547;LE01Gene07594;LE01Gene07114;LE01Gene02390;LE01Gene04720;LE01Gene10083;LE01Gene04902;LE01Gene05983	1.57245	0.0751551
GO:1901292	BP	e	nucleoside phosphate catabolic process	2/211	4/2881	0.0290245	0.8528	0.5	7	2	4	LE01Gene12452;LE01Gene04454	1.53724	0.0691528
GO:0045229	BP	e	external encapsulating structure organization	2/211	4/2881	0.0290245	0.8528	0.5	3	2	4	LE01Gene04875;LE01Gene04913	1.53724	0.0691528
GO:0071555	BP	e	cell wall organization	2/211	4/2881	0.0290245	0.8528	0.5	4	2	4	LE01Gene04875;LE01Gene04913	1.53724	0.0691528
GO:0009435	BP	e	NAD biosynthetic process	2/211	4/2881	0.0290245	0.8528	0.5	11	2	4	LE01Gene11867;LE01Gene02539	1.53724	0.0691528
GO:0051186	BP	e	cofactor metabolic process	8/211	51/2881	0.0298148	0.868956	0.156863	3	8	51	LE01Gene01708;LE01Gene12547;LE01Gene07594;LE01Gene01423;LE01Gene02539;LE01Gene06030;LE01Gene11867;LE01Gene04245	1.52557	0.0610023
GO:0043648	BP	e	dicarboxylic acid metabolic process	4/211	17/2881	0.0312084	0.881149	0.235294	6	4	17	LE01Gene01546;LE01Gene05292;LE01Gene06992;LE01Gene11867	1.50573	0.0549509
GO:1901361	BP	e	organic cyclic compound catabolic process	5/211	25/2881	0.0319174	0.887304	0.2	4	5	25	LE01Gene11867;LE01Gene12452;LE01Gene02539;LE01Gene10314;LE01Gene04454	1.49597	0.0519274
GO:0019439	BP	e	aromatic compound catabolic process	5/211	25/2881	0.0319174	0.887304	0.2	4	5	25	LE01Gene11867;LE01Gene12452;LE01Gene02539;LE01Gene10314;LE01Gene04454	1.49597	0.0519274
GO:1901575	BP	e	organic substance catabolic process	14/211	106/2881	0.0333805	0.920895	0.132075	3	14	106	LE01Gene12733;LE01Gene02539;LE01Gene10314;LE01Gene07114;LE01Gene02390;LE01Gene07680;LE01Gene10083;LE01Gene04720;LE01Gene12452;LE01Gene14216;LE01Gene04902;LE01Gene04454;LE01Gene11867;LE01Gene04101	1.47651	0.0357899
GO:0016311	BP	e	dephosphorylation	6/211	34/2881	0.0342325	0.937244	0.176471	5	6	34	LE01Gene01639;LE01Gene11267;LE01Gene00733;LE01Gene04817;LE01Gene11689;LE01Gene06258	1.46556	0.0281473
GO:0009150	BP	e	purine ribonucleotide metabolic process	7/211	44/2881	0.0383129	1	0.159091	9	7	44	LE01Gene12547;LE01Gene07594;LE01Gene07114;LE01Gene02390;LE01Gene04720;LE01Gene10083;LE01Gene04902	1.41666	0
GO:0019362	BP	e	pyridine nucleotide metabolic process	3/211	11/2881	0.0411981	1	0.272727	8	3	11	LE01Gene01708;LE01Gene11867;LE01Gene02539	1.38512	0
GO:0005996	BP	e	monosaccharide metabolic process	3/211	11/2881	0.0411981	1	0.272727	4	3	11	LE01Gene08142;LE01Gene14216;LE01Gene07114	1.38512	0
GO:0034404	BP	e	nucleobase-containing small molecule biosynthetic process	3/211	11/2881	0.0411981	1	0.272727	6	3	11	LE01Gene05983;LE01Gene12452;LE01Gene04454	1.38512	0
GO:0072525	BP	e	pyridine-containing compound biosynthetic process	3/211	11/2881	0.0411981	1	0.272727	5	3	11	LE01Gene11867;LE01Gene02539;LE01Gene09397	1.38512	0
GO:0006099	BP	e	tricarboxylic acid cycle	4/211	19/2881	0.0453283	1	0.210526	3	4	19	LE01Gene05292;LE01Gene11434;LE01Gene03949;LE01Gene04661	1.34363	0
GO:0009072	BP	e	aromatic amino acid family metabolic process	4/211	19/2881	0.0453283	1	0.210526	7	4	19	LE01Gene04167;LE01Gene11867;LE01Gene02539;LE01Gene07012	1.34363	0
GO:0006081	BP	e	cellular aldehyde metabolic process	2/211	5/2881	0.0460617	1	0.4	3	2	5	LE01Gene03949;LE01Gene11434	1.33666	0
GO:0003824	MF	e	catalytic activity	138/211	1412/2881	4.03324e-06	0.00364403	0.0977337	1	138	1412	LE01Gene12238;LE01Gene05292;LE01Gene00776;LE01Gene05597;LE01Gene01047;LE01Gene05660;LE01Gene12483;LE01Gene13975;LE01Gene12909;LE01Gene11793;LE01Gene00943;LE01Gene10083;LE01Gene08067;LE01Gene11499;LE01Gene07087;LE01Gene04101;LE01Gene01423;LE01Gene12151;LE01Gene03582;LE01Gene04624;LE01Gene07252;LE01Gene13906;LE01Gene07012;LE01Gene04454;LE01Gene07680;LE01Gene02324;LE01Gene09101;LE01Gene11895;LE01Gen…	5.39435	2.43842
GO:0016491	MF	e	oxidoreductase activity	39/211	290/2881	0.000111707	0.0310544	0.134483	2	39	290	LE01Gene12013;LE01Gene12238;LE01Gene12032;LE01Gene13817;LE01Gene07162;LE01Gene05032;LE01Gene05660;LE01Gene12483;LE01Gene06353;LE01Gene12909;LE01Gene11479;LE01Gene04245;LE01Gene02112;LE01Gene09670;LE01Gene11775;LE01Gene03341;LE01Gene09397;LE01Gene09396;LE01Gene07959;LE01Gene07087;LE01Gene11867;LE01Gene12767;LE01Gene12047;LE01Gene06992;LE01Gene12733;LE01Gene00079;LE01Gene01881;LE01Gene07252;LE01Gen…	3.95192	1.50788
GO:0003995	MF	e	acyl-CoA dehydrogenase activity	4/211	5/2881	0.000132028	0.0340822	0.8	4	4	5	LE01Gene01047;LE01Gene03315;LE01Gene00943;LE01Gene02112	3.87933	1.46747
GO:0048037	MF	e	cofactor binding	20/211	123/2881	0.00053	0.0709415	0.162602	2	20	123	LE01Gene02875;LE01Gene12547;LE01Gene11013;LE01Gene07114;LE01Gene06353;LE01Gene02112;LE01Gene00943;LE01Gene04661;LE01Gene00537;LE01Gene09670;LE01Gene12733;LE01Gene11499;LE01Gene11524;LE01Gene05660;LE01Gene12483;LE01Gene01047;LE01Gene04245;LE01Gene00079;LE01Gene03315;LE01Gene09396	3.27572	1.1491
GO:0003674	MF	e	molecular_function	172/211	2063/2881	0.000820977	0.096796	0.0833737	0	172	2063	LE01Gene12238;LE01Gene08519;LE01Gene05292;LE01Gene00776;LE01Gene01958;LE01Gene05597;LE01Gene01047;LE01Gene05660;LE01Gene07162;LE01Gene13975;LE01Gene12909;LE01Gene11250;LE01Gene12013;LE01Gene06641;LE01Gene00943;LE01Gene03305;LE01Gene10543;LE01Gene10083;LE01Gene08067;LE01Gene11499;LE01Gene11329;LE01Gene12531;LE01Gene07087;LE01Gene04101;LE01Gene10783;LE01Gene01423;LE01Gene11195;LE01Gene12151;LE01Gen…	3.08567	1.01414
GO:0020037	MF	e	heme binding	7/211	23/2881	0.000910643	0.096796	0.304348	4	7	23	LE01Gene11013;LE01Gene00943;LE01Gene09670;LE01Gene12733;LE01Gene00079;LE01Gene05660;LE01Gene04245	3.04065	1.01414
GO:0046906	MF	e	tetrapyrrole binding	7/211	23/2881	0.000910643	0.096796	0.304348	3	7	23	LE01Gene11013;LE01Gene00943;LE01Gene09670;LE01Gene12733;LE01Gene00079;LE01Gene05660;LE01Gene04245	3.04065	1.01414
GO:0016829	MF	e	lyase activity	12/211	61/2881	0.00122152	0.113194	0.196721	2	12	61	LE01Gene00963;LE01Gene11434;LE01Gene05292;LE01Gene01503;LE01Gene10653;LE01Gene04720;LE01Gene00839;LE01Gene04167;LE01Gene11499;LE01Gene11894;LE01Gene04902;LE01Gene11895	2.9131	0.946177
GO:0016627	MF	e	oxidoreductase activity, acting on the CH-CH group of donors	6/211	18/2881	0.00126369	0.114174	0.333333	3	6	18	LE01Gene11013;LE01Gene03315;LE01Gene04661;LE01Gene02112;LE01Gene01047;LE01Gene00943	2.89836	0.942432
GO:0016830	MF	e	carbon-carbon lyase activity	6/211	20/2881	0.00233022	0.171866	0.3	3	6	20	LE01Gene11434;LE01Gene04167;LE01Gene11499;LE01Gene11894;LE01Gene04902;LE01Gene11895	2.6326	0.764811
GO:0050660	MF	e	flavin adenine dinucleotide binding	6/211	21/2881	0.00306622	0.209081	0.285714	5	6	21	LE01Gene03315;LE01Gene04661;LE01Gene02112;LE01Gene01047;LE01Gene09396;LE01Gene00943	2.5134	0.679685
GO:0016705	MF	e	oxidoreductase activity, acting on paired donors, with incorporation or reduction of molecular oxygen	5/211	17/2881	0.00600069	0.359239	0.294118	3	5	17	LE01Gene09670;LE01Gene07680;LE01Gene00079;LE01Gene09396;LE01Gene05660	2.2218	0.444617
GO:0050662	MF	e	coenzyme binding	13/211	82/2881	0.00755988	0.413961	0.158537	3	13	82	LE01Gene03315;LE01Gene02875;LE01Gene02112;LE01Gene07114;LE01Gene00537;LE01Gene11524;LE01Gene11499;LE01Gene09396;LE01Gene06353;LE01Gene12483;LE01Gene01047;LE01Gene00943;LE01Gene04661	2.12149	0.383041
GO:0042578	MF	e	phosphoric ester hydrolase activity	7/211	36/2881	0.0137051	0.562845	0.194444	4	7	36	LE01Gene01639;LE01Gene11277;LE01Gene11267;LE01Gene00733;LE01Gene04817;LE01Gene11689;LE01Gene06258	1.86312	0.249611
GO:0016791	MF	e	phosphatase activity	6/211	31/2881	0.0224947	0.752739	0.193548	5	6	31	LE01Gene01639;LE01Gene11267;LE01Gene00733;LE01Gene04817;LE01Gene11689;LE01Gene06258	1.64792	0.123356
GO:0000104	MF	e	succinate dehydrogenase activity	2/211	4/2881	0.0290245	0.8528	0.5	4	2	4	LE01Gene11013;LE01Gene04661	1.53724	0.0691528
GO:0016868	MF	e	intramolecular transferase activity, phosphotransferases	2/211	4/2881	0.0290245	0.8528	0.5	4	2	4	LE01Gene14216;LE01Gene09790	1.53724	0.0691528
GO:0004601	MF	e	peroxidase activity	2/211	4/2881	0.0290245	0.8528	0.5	4	2	4	LE01Gene12733;LE01Gene04245	1.53724	0.0691528
GO:0004497	MF	e	monooxygenase activity	4/211	18/2881	0.03789	1	0.222222	3	4	18	LE01Gene00079;LE01Gene09396;LE01Gene11479;LE01Gene05660	1.42148	0
GO:0016684	MF	e	oxidoreductase activity, acting on peroxide as acceptor	2/211	5/2881	0.0460617	1	0.4	3	2	5	LE01Gene12733;LE01Gene04245	1.33666	0

## Sheet: KVSK2 up
go_id	go_type	enrichment	discription	ratio_in_study	ratio_in_pop	p_uncorrected	p_corrected	enrich_factor	depth	study_count	pop_count	seq_list	neg_log10p_uncorrected	neg_log10p_corrected
GO:0055114	BP	e	oxidation-reduction process	52/348	205/2881	1.02005e-06	0.00125997	0.253659	2	52	205	LE01Gene09680;LE01Gene00192;LE01Gene13817;LE01Gene12483;LE01Gene10868;LE01Gene05481;LE01Gene11596;LE01Gene03873;LE01Gene07162;LE01Gene13610;LE01Gene04245;LE01Gene09663;LE01Gene00943;LE01Gene09148;LE01Gene03342;LE01Gene11775;LE01Gene03058;LE01Gene12909;LE01Gene10996;LE01Gene04060;LE01Gene00354;LE01Gene11589;LE01Gene09505;LE01Gene10629;LE01Gene09272;LE01Gene11867;LE01Gene03315;LE01Gene02725;LE01Gen…	5.99138	2.89964
GO:0005975	BP	e	carbohydrate metabolic process	34/348	116/2881	1.17178e-06	0.00125997	0.293103	3	34	116	LE01Gene12018;LE01Gene12625;LE01Gene05228;LE01Gene00776;LE01Gene03019;LE01Gene07108;LE01Gene04445;LE01Gene11434;LE01Gene07359;LE01Gene03058;LE01Gene09736;LE01Gene09249;LE01Gene09429;LE01Gene08142;LE01Gene10629;LE01Gene02725;LE01Gene09790;LE01Gene01623;LE01Gene12151;LE01Gene10979;LE01Gene04902;LE01Gene12953;LE01Gene05224;LE01Gene03582;LE01Gene05567;LE01Gene07114;LE01Gene02139;LE01Gene03184;LE01Gen…	5.93115	2.89964
GO:0019637	BP	e	organophosphate metabolic process	29/348	105/2881	9.52588e-06	0.00247098	0.27619	4	29	105	LE01Gene00453;LE01Gene04454;LE01Gene03019;LE01Gene06507;LE01Gene11894;LE01Gene05579;LE01Gene00162;LE01Gene06330;LE01Gene05356;LE01Gene03058;LE01Gene10629;LE01Gene11867;LE01Gene02725;LE01Gene01623;LE01Gene12323;LE01Gene04902;LE01Gene07172;LE01Gene03582;LE01Gene05567;LE01Gene09161;LE01Gene11012;LE01Gene07114;LE01Gene02434;LE01Gene04720;LE01Gene10632;LE01Gene02390;LE01Gene09791;LE01Gene04817;LE01Gen…	5.0211	2.60713
GO:0006165	BP	e	nucleoside diphosphate phosphorylation	7/348	10/2881	3.07362e-05	0.00617115	0.7	8	7	10	LE01Gene07114;LE01Gene02434;LE01Gene04720;LE01Gene02390;LE01Gene03019;LE01Gene04902;LE01Gene05567	4.51235	2.20963
GO:0006091	BP	e	generation of precursor metabolites and energy	13/348	34/2881	8.02175e-05	0.0144953	0.382353	3	13	34	LE01Gene07114;LE01Gene01623;LE01Gene04720;LE01Gene03058;LE01Gene10632;LE01Gene02390;LE01Gene03019;LE01Gene05481;LE01Gene04902;LE01Gene10629;LE01Gene05224;LE01Gene02725;LE01Gene05567	4.09573	1.83877
GO:0006740	BP	e	NADPH regeneration	5/348	6/2881	0.00013547	0.0184615	0.833333	4	5	6	LE01Gene10632;LE01Gene10629;LE01Gene01623;LE01Gene02725;LE01Gene03058	3.86816	1.73373
GO:0006098	BP	e	pentose-phosphate shunt	5/348	6/2881	0.00013547	0.0184615	0.833333	6	5	6	LE01Gene10632;LE01Gene10629;LE01Gene01623;LE01Gene02725;LE01Gene03058	3.86816	1.73373
GO:0009132	BP	e	nucleoside diphosphate metabolic process	7/348	12/2881	0.000163134	0.0202214	0.583333	7	7	12	LE01Gene07114;LE01Gene02434;LE01Gene04720;LE01Gene02390;LE01Gene03019;LE01Gene04902;LE01Gene05567	3.78746	1.69419
GO:0006757	BP	e	ATP generation from ADP	6/348	9/2881	0.000182025	0.0202214	0.666667	11	6	9	LE01Gene07114;LE01Gene04720;LE01Gene02390;LE01Gene03019;LE01Gene04902;LE01Gene05567	3.73987	1.69419
GO:0046031	BP	e	ADP metabolic process	6/348	9/2881	0.000182025	0.0202214	0.666667	10	6	9	LE01Gene07114;LE01Gene04720;LE01Gene02390;LE01Gene03019;LE01Gene04902;LE01Gene05567	3.73987	1.69419
GO:0006096	BP	e	glycolytic process	6/348	9/2881	0.000182025	0.0202214	0.666667	12	6	9	LE01Gene07114;LE01Gene04720;LE01Gene02390;LE01Gene03019;LE01Gene04902;LE01Gene05567	3.73987	1.69419
GO:0008152	BP	e	metabolic process	187/348	1286/2881	0.000288411	0.0266476	0.145412	1	187	1286	LE01Gene12238;LE01Gene05292;LE01Gene14663;LE01Gene00476;LE01Gene00776;LE01Gene02448;LE01Gene10868;LE01Gene05481;LE01Gene02207;LE01Gene12483;LE01Gene09736;LE01Gene03170;LE01Gene03304;LE01Gene11102;LE01Gene05356;LE01Gene10996;LE01Gene04060;LE01Gene09429;LE01Gene02601;LE01Gene09505;LE01Gene10629;LE01Gene09137;LE01Gene04101;LE01Gene10783;LE01Gene02816;LE01Gene04941;LE01Gene01623;LE01Gene02139;LE01Gen…	3.53999	1.57434
GO:0046939	BP	e	nucleotide phosphorylation	7/348	13/2881	0.000317057	0.0266476	0.538462	6	7	13	LE01Gene07114;LE01Gene02434;LE01Gene04720;LE01Gene02390;LE01Gene03019;LE01Gene04902;LE01Gene05567	3.49886	1.57434
GO:0009135	BP	e	purine nucleoside diphosphate metabolic process	6/348	10/2881	0.000408957	0.0301627	0.6	8	6	10	LE01Gene07114;LE01Gene04720;LE01Gene02390;LE01Gene03019;LE01Gene04902;LE01Gene05567	3.38832	1.52053
GO:0009179	BP	e	purine ribonucleoside diphosphate metabolic process	6/348	10/2881	0.000408957	0.0301627	0.6	9	6	10	LE01Gene07114;LE01Gene04720;LE01Gene02390;LE01Gene03019;LE01Gene04902;LE01Gene05567	3.38832	1.52053
GO:0009185	BP	e	ribonucleoside diphosphate metabolic process	6/348	10/2881	0.000408957	0.0301627	0.6	8	6	10	LE01Gene07114;LE01Gene04720;LE01Gene02390;LE01Gene03019;LE01Gene04902;LE01Gene05567	3.38832	1.52053
GO:0051156	BP	e	glucose 6-phosphate metabolic process	5/348	7/2881	0.000427158	0.0302696	0.714286	5	5	7	LE01Gene10632;LE01Gene10629;LE01Gene01623;LE01Gene02725;LE01Gene03058	3.36941	1.51899
GO:0006739	BP	e	NADP metabolic process	5/348	7/2881	0.000427158	0.0302696	0.714286	2	5	7	LE01Gene10632;LE01Gene10629;LE01Gene01623;LE01Gene02725;LE01Gene03058	3.36941	1.51899
GO:0006090	BP	e	pyruvate metabolic process	7/348	14/2881	0.000568927	0.0395404	0.5	7	7	14	LE01Gene07114;LE01Gene05228;LE01Gene04720;LE01Gene02390;LE01Gene03019;LE01Gene04902;LE01Gene05567	3.24494	1.40296
GO:0005996	BP	e	monosaccharide metabolic process	6/348	11/2881	0.000808757	0.0538247	0.545455	4	6	11	LE01Gene07114;LE01Gene05228;LE01Gene01623;LE01Gene10979;LE01Gene08142;LE01Gene05567	3.09218	1.26902
GO:0046496	BP	e	nicotinamide nucleotide metabolic process	5/348	8/2881	0.00102653	0.0639637	0.625	9	5	8	LE01Gene11867;LE01Gene02539;LE01Gene11012;LE01Gene05356;LE01Gene09791	2.98863	1.19407
GO:0006793	BP	e	phosphorus metabolic process	41/348	216/2881	0.00221845	0.116195	0.189815	3	41	216	LE01Gene04173;LE01Gene00453;LE01Gene02195;LE01Gene14663;LE01Gene04454;LE01Gene05404;LE01Gene06507;LE01Gene11894;LE01Gene05579;LE01Gene00162;LE01Gene06330;LE01Gene07194;LE01Gene03304;LE01Gene05356;LE01Gene03058;LE01Gene09137;LE01Gene10629;LE01Gene01997;LE01Gene11867;LE01Gene09791;LE01Gene03398;LE01Gene01623;LE01Gene10283;LE01Gene12323;LE01Gene04902;LE01Gene05225;LE01Gene07172;LE01Gene03582;LE01Gen…	2.65395	0.934811
GO:0072524	BP	e	pyridine-containing compound metabolic process	6/348	13/2881	0.00242923	0.125418	0.461538	4	6	13	LE01Gene02539;LE01Gene05356;LE01Gene11012;LE01Gene05579;LE01Gene11867;LE01Gene09791	2.61453	0.901641
GO:0019359	BP	e	nicotinamide nucleotide biosynthetic process	4/348	6/2881	0.00257327	0.130983	0.666667	10	4	6	LE01Gene11867;LE01Gene02539;LE01Gene11012;LE01Gene05356	2.58952	0.882786
GO:0006796	BP	e	phosphate-containing compound metabolic process	40/348	212/2881	0.00291906	0.144513	0.188679	4	40	212	LE01Gene04173;LE01Gene00453;LE01Gene02195;LE01Gene14663;LE01Gene02434;LE01Gene03019;LE01Gene06507;LE01Gene11894;LE01Gene05579;LE01Gene00162;LE01Gene06330;LE01Gene07194;LE01Gene03304;LE01Gene05356;LE01Gene03058;LE01Gene09137;LE01Gene10629;LE01Gene11867;LE01Gene02725;LE01Gene03398;LE01Gene01623;LE01Gene10283;LE01Gene12323;LE01Gene04902;LE01Gene05225;LE01Gene07172;LE01Gene03582;LE01Gene05567;LE01Gen…	2.53476	0.840092
GO:0044281	BP	e	small molecule metabolic process	46/348	254/2881	0.00329591	0.156729	0.181102	2	46	254	LE01Gene00453;LE01Gene01304;LE01Gene04454;LE01Gene01438;LE01Gene00476;LE01Gene02448;LE01Gene03019;LE01Gene06507;LE01Gene05579;LE01Gene05983;LE01Gene06330;LE01Gene00166;LE01Gene04205;LE01Gene11434;LE01Gene04167;LE01Gene03342;LE01Gene05356;LE01Gene05481;LE01Gene01520;LE01Gene05292;LE01Gene02601;LE01Gene08142;LE01Gene01997;LE01Gene11867;LE01Gene09791;LE01Gene01546;LE01Gene04902;LE01Gene01623;LE01Gen…	2.48202	0.80485
GO:0006006	BP	e	glucose metabolic process	5/348	10/2881	0.00375539	0.167555	0.5	6	5	10	LE01Gene10979;LE01Gene05228;LE01Gene01623;LE01Gene05567;LE01Gene07114	2.42535	0.775842
GO:0019318	BP	e	hexose metabolic process	5/348	10/2881	0.00375539	0.167555	0.5	5	5	10	LE01Gene10979;LE01Gene05228;LE01Gene01623;LE01Gene05567;LE01Gene07114	2.42535	0.775842
GO:0009117	BP	e	nucleotide metabolic process	17/348	70/2881	0.00427239	0.183814	0.242857	7	17	70	LE01Gene11012;LE01Gene00453;LE01Gene04454;LE01Gene02539;LE01Gene02434;LE01Gene07114;LE01Gene05356;LE01Gene04720;LE01Gene02390;LE01Gene07172;LE01Gene03019;LE01Gene06507;LE01Gene04902;LE01Gene11867;LE01Gene06330;LE01Gene09791;LE01Gene05567	2.36933	0.73562
GO:0006753	BP	e	nucleoside phosphate metabolic process	17/348	71/2881	0.00467471	0.198758	0.239437	6	17	71	LE01Gene11012;LE01Gene00453;LE01Gene04454;LE01Gene02539;LE01Gene02434;LE01Gene07114;LE01Gene05356;LE01Gene04720;LE01Gene02390;LE01Gene07172;LE01Gene03019;LE01Gene06507;LE01Gene04902;LE01Gene11867;LE01Gene06330;LE01Gene09791;LE01Gene05567	2.33025	0.701676
GO:0016310	BP	e	phosphorylation	21/348	96/2881	0.00593335	0.238257	0.21875	5	21	96	LE01Gene03398;LE01Gene11012;LE01Gene03304;LE01Gene02434;LE01Gene09161;LE01Gene14663;LE01Gene07114;LE01Gene05404;LE01Gene04720;LE01Gene04173;LE01Gene10283;LE01Gene02390;LE01Gene03019;LE01Gene04817;LE01Gene11582;LE01Gene04902;LE01Gene09137;LE01Gene05225;LE01Gene05567;LE01Gene03582;LE01Gene07194	2.2267	0.622955
GO:1901135	BP	e	carbohydrate derivative metabolic process	19/348	85/2881	0.00616482	0.241357	0.223529	3	19	85	LE01Gene03582;LE01Gene00453;LE01Gene07114;LE01Gene02434;LE01Gene01623;LE01Gene04720;LE01Gene03058;LE01Gene10632;LE01Gene02390;LE01Gene03019;LE01Gene06507;LE01Gene12323;LE01Gene04902;LE01Gene10629;LE01Gene05983;LE01Gene01997;LE01Gene07172;LE01Gene02725;LE01Gene05567	2.21008	0.617339
GO:0019362	BP	e	pyridine nucleotide metabolic process	5/348	11/2881	0.00621091	0.241357	0.454545	8	5	11	LE01Gene11867;LE01Gene02539;LE01Gene11012;LE01Gene05356;LE01Gene09791	2.20684	0.617339
GO:0072525	BP	e	pyridine-containing compound biosynthetic process	5/348	11/2881	0.00621091	0.241357	0.454545	5	5	11	LE01Gene11867;LE01Gene02539;LE01Gene11012;LE01Gene05356;LE01Gene05579	2.20684	0.617339
GO:0009435	BP	e	NAD biosynthetic process	3/348	4/2881	0.00636727	0.244801	0.75	11	3	4	LE01Gene11867;LE01Gene02539;LE01Gene05356	2.19605	0.611186
GO:0016052	BP	e	carbohydrate catabolic process	8/348	25/2881	0.0070456	0.265237	0.32	4	8	25	LE01Gene07114;LE01Gene04720;LE01Gene02390;LE01Gene03019;LE01Gene02639;LE01Gene04902;LE01Gene05224;LE01Gene05567	2.15208	0.576365
GO:0043038	BP	e	amino acid activation	8/348	26/2881	0.00913232	0.320429	0.307692	7	8	26	LE01Gene08833;LE01Gene01963;LE01Gene01304;LE01Gene01438;LE01Gene01520;LE01Gene04519;LE01Gene10058;LE01Gene00166	2.03942	0.494268
GO:0043039	BP	e	tRNA aminoacylation	8/348	26/2881	0.00913232	0.320429	0.307692	9	8	26	LE01Gene08833;LE01Gene01963;LE01Gene01304;LE01Gene01438;LE01Gene01520;LE01Gene04519;LE01Gene10058;LE01Gene00166	2.03942	0.494268
GO:0006418	BP	e	tRNA aminoacylation for protein translation	8/348	26/2881	0.00913232	0.320429	0.307692	10	8	26	LE01Gene08833;LE01Gene01963;LE01Gene01304;LE01Gene01438;LE01Gene01520;LE01Gene04519;LE01Gene10058;LE01Gene00166	2.03942	0.494268
GO:0006733	BP	e	oxidoreduction coenzyme metabolic process	5/348	12/2881	0.00960843	0.333893	0.416667	5	5	12	LE01Gene11867;LE01Gene02539;LE01Gene11012;LE01Gene05356;LE01Gene09791	2.01735	0.476393
GO:0055086	BP	e	nucleobase-containing small molecule metabolic process	19/348	88/2881	0.0113127	0.382094	0.215909	5	19	88	LE01Gene11012;LE01Gene00453;LE01Gene04454;LE01Gene02539;LE01Gene02434;LE01Gene07114;LE01Gene05356;LE01Gene04720;LE01Gene02390;LE01Gene07172;LE01Gene03019;LE01Gene06507;LE01Gene04902;LE01Gene05983;LE01Gene01997;LE01Gene11867;LE01Gene06330;LE01Gene09791;LE01Gene05567	1.94643	0.41783
GO:0043648	BP	e	dicarboxylic acid metabolic process	6/348	17/2881	0.0114953	0.384667	0.352941	6	6	17	LE01Gene01546;LE01Gene06992;LE01Gene05292;LE01Gene02448;LE01Gene07108;LE01Gene11867	1.93948	0.414915
GO:0006081	BP	e	cellular aldehyde metabolic process	3/348	5/2881	0.0144961	0.421538	0.6	3	3	5	LE01Gene00476;LE01Gene05579;LE01Gene11434	1.83875	0.375163
GO:0006094	BP	e	gluconeogenesis	3/348	5/2881	0.0144961	0.421538	0.6	7	3	5	LE01Gene05567;LE01Gene10979;LE01Gene05228	1.83875	0.375163
GO:0019319	BP	e	hexose biosynthetic process	3/348	5/2881	0.0144961	0.421538	0.6	6	3	5	LE01Gene05567;LE01Gene10979;LE01Gene05228	1.83875	0.375163
GO:0046364	BP	e	monosaccharide biosynthetic process	3/348	5/2881	0.0144961	0.421538	0.6	5	3	5	LE01Gene05567;LE01Gene10979;LE01Gene05228	1.83875	0.375163
GO:0008612	BP	e	peptidyl-lysine modification to peptidyl-hypusine	2/348	2/2881	0.0145537	0.421538	1	9	2	2	LE01Gene01672;LE01Gene09505	1.83703	0.375163
GO:0009051	BP	e	pentose-phosphate shunt, oxidative branch	2/348	2/2881	0.0145537	0.421538	1	6	2	2	LE01Gene10632;LE01Gene01623	1.83703	0.375163
GO:0042537	BP	e	benzene-containing compound metabolic process	2/348	2/2881	0.0145537	0.421538	1	4	2	2	LE01Gene02539;LE01Gene11867	1.83703	0.375163
GO:0019363	BP	e	pyridine nucleotide biosynthetic process	4/348	9/2881	0.0160516	0.436168	0.444444	9	4	9	LE01Gene11867;LE01Gene02539;LE01Gene11012;LE01Gene05356	1.79448	0.360346
GO:0019693	BP	e	ribose phosphate metabolic process	11/348	47/2881	0.0234001	0.591386	0.234043	5	11	47	LE01Gene00453;LE01Gene07114;LE01Gene02434;LE01Gene04720;LE01Gene02390;LE01Gene03019;LE01Gene06507;LE01Gene12323;LE01Gene04902;LE01Gene07172;LE01Gene05567	1.63078	0.228129
GO:0042430	BP	e	indole-containing compound metabolic process	3/348	6/2881	0.0264189	0.632304	0.5	4	3	6	LE01Gene04167;LE01Gene11867;LE01Gene02539	1.57809	0.199074
GO:0006568	BP	e	tryptophan metabolic process	3/348	6/2881	0.0264189	0.632304	0.5	8	3	6	LE01Gene04167;LE01Gene11867;LE01Gene02539	1.57809	0.199074
GO:0006586	BP	e	indolalkylamine metabolic process	3/348	6/2881	0.0264189	0.632304	0.5	7	3	6	LE01Gene04167;LE01Gene11867;LE01Gene02539	1.57809	0.199074
GO:0006189	BP	e	'de novo' IMP biosynthetic process	3/348	6/2881	0.0264189	0.632304	0.5	12	3	6	LE01Gene06507;LE01Gene07172;LE01Gene00453	1.57809	0.199074
GO:0006536	BP	e	glutamate metabolic process	3/348	6/2881	0.0264189	0.632304	0.5	9	3	6	LE01Gene01546;LE01Gene06992;LE01Gene02448	1.57809	0.199074
GO:0046034	BP	e	ATP metabolic process	6/348	21/2881	0.033229	0.755281	0.285714	2	6	21	LE01Gene07114;LE01Gene04720;LE01Gene02390;LE01Gene03019;LE01Gene04902;LE01Gene05567	1.47848	0.121891
GO:1903046	BP	e	meiotic cell cycle process	4/348	11/2881	0.0345565	0.775697	0.363636	3	4	11	LE01Gene00422;LE01Gene02295;LE01Gene13278;LE01Gene11781	1.46147	0.110308
GO:0015849	BP	e	organic acid transport	5/348	16/2881	0.0352768	0.78215	0.3125	5	5	16	LE01Gene13912;LE01Gene08080;LE01Gene07136;LE01Gene11350;LE01Gene01682	1.45251	0.10671
GO:0046942	BP	e	carboxylic acid transport	5/348	16/2881	0.0352768	0.78215	0.3125	7	5	16	LE01Gene13912;LE01Gene08080;LE01Gene07136;LE01Gene11350;LE01Gene01682	1.45251	0.10671
GO:0009150	BP	e	purine ribonucleotide metabolic process	10/348	44/2881	0.0364414	0.801871	0.227273	9	10	44	LE01Gene00453;LE01Gene07114;LE01Gene02434;LE01Gene04720;LE01Gene02390;LE01Gene03019;LE01Gene06507;LE01Gene04902;LE01Gene07172;LE01Gene05567	1.43841	0.0958955
GO:0051187	BP	e	cofactor catabolic process	2/348	3/2881	0.0401629	0.801871	0.666667	4	2	3	LE01Gene05870;LE01Gene04245	1.39617	0.0958955
GO:0051170	BP	e	import into nucleus	2/348	3/2881	0.0401629	0.801871	0.666667	7	2	3	LE01Gene03066;LE01Gene02904	1.39617	0.0958955
GO:0006606	BP	e	protein import into nucleus	2/348	3/2881	0.0401629	0.801871	0.666667	9	2	3	LE01Gene03066;LE01Gene02904	1.39617	0.0958955
GO:0034504	BP	e	protein localization to nucleus	2/348	3/2881	0.0401629	0.801871	0.666667	6	2	3	LE01Gene03066;LE01Gene02904	1.39617	0.0958955
GO:0006576	BP	e	cellular biogenic amine metabolic process	3/348	7/2881	0.042157	0.801871	0.428571	6	3	7	LE01Gene04167;LE01Gene11867;LE01Gene02539	1.37513	0.0958955
GO:0016999	BP	e	antibiotic metabolic process	3/348	7/2881	0.042157	0.801871	0.428571	4	3	7	LE01Gene04245;LE01Gene05481;LE01Gene00476	1.37513	0.0958955
GO:0046040	BP	e	IMP metabolic process	3/348	7/2881	0.042157	0.801871	0.428571	10	3	7	LE01Gene06507;LE01Gene07172;LE01Gene00453	1.37513	0.0958955
GO:0046488	BP	e	phosphatidylinositol metabolic process	3/348	7/2881	0.042157	0.801871	0.428571	7	3	7	LE01Gene09161;LE01Gene04817;LE01Gene00162	1.37513	0.0958955
GO:0006188	BP	e	IMP biosynthetic process	3/348	7/2881	0.042157	0.801871	0.428571	11	3	7	LE01Gene06507;LE01Gene07172;LE01Gene00453	1.37513	0.0958955
GO:0006767	BP	e	water-soluble vitamin metabolic process	3/348	7/2881	0.042157	0.801871	0.428571	4	3	7	LE01Gene11867;LE01Gene03342;LE01Gene05579	1.37513	0.0958955
GO:0006766	BP	e	vitamin metabolic process	3/348	7/2881	0.042157	0.801871	0.428571	3	3	7	LE01Gene11867;LE01Gene03342;LE01Gene05579	1.37513	0.0958955
GO:0044106	BP	e	cellular amine metabolic process	3/348	7/2881	0.042157	0.801871	0.428571	5	3	7	LE01Gene04167;LE01Gene11867;LE01Gene02539	1.37513	0.0958955
GO:0072521	BP	e	purine-containing compound metabolic process	11/348	50/2881	0.0447098	0.84157	0.22	4	11	50	LE01Gene00453;LE01Gene07114;LE01Gene02434;LE01Gene04720;LE01Gene02390;LE01Gene03019;LE01Gene06507;LE01Gene04902;LE01Gene05983;LE01Gene07172;LE01Gene05567	1.3496	0.0749099
GO:0000228	CC	e	nuclear chromosome	2/348	3/2881	0.0401629	0.801871	0.666667	6	2	3	LE01Gene02295;LE01Gene13278	1.39617	0.0958955
GO:0005576	CC	e	extracellular region	3/348	7/2881	0.042157	0.801871	0.428571	1	3	7	LE01Gene09249;LE01Gene02639;LE01Gene09667	1.37513	0.0958955
GO:0003824	MF	e	catalytic activity	229/348	1412/2881	4.40306e-06	0.00159126	0.162181	1	229	1412	LE01Gene12238;LE01Gene05292;LE01Gene03193;LE01Gene11793;LE01Gene00476;LE01Gene00776;LE01Gene05597;LE01Gene10868;LE01Gene05481;LE01Gene05983;LE01Gene12483;LE01Gene06379;LE01Gene08128;LE01Gene08827;LE01Gene03304;LE01Gene02139;LE01Gene11102;LE01Gene05356;LE01Gene12032;LE01Gene04060;LE01Gene06351;LE01Gene02601;LE01Gene11582;LE01Gene09505;LE01Gene10629;LE01Gene09137;LE01Gene01682;LE01Gene04101;LE01Gen…	5.35625	2.79826
GO:0003674	MF	e	molecular_function	283/348	2063/2881	1.49901e-05	0.00338589	0.137179	0	283	2063	LE01Gene09137;LE01Gene12238;LE01Gene05292;LE01Gene03193;LE01Gene06515;LE01Gene11793;LE01Gene00476;LE01Gene00776;LE01Gene05597;LE01Gene10868;LE01Gene05481;LE01Gene05983;LE01Gene12483;LE01Gene06379;LE01Gene12909;LE01Gene02155;LE01Gene11250;LE01Gene08827;LE01Gene03304;LE01Gene03305;LE01Gene11102;LE01Gene05356;LE01Gene03963;LE01Gene12032;LE01Gene04060;LE01Gene06351;LE01Gene02601;LE01Gene12531;LE01Gen…	4.82419	2.47033
GO:0016491	MF	e	oxidoreductase activity	59/348	290/2881	2.35436e-05	0.00500508	0.203448	2	59	290	LE01Gene09680;LE01Gene12238;LE01Gene12032;LE01Gene10767;LE01Gene14440;LE01Gene13817;LE01Gene12483;LE01Gene05034;LE01Gene06359;LE01Gene07108;LE01Gene05481;LE01Gene11596;LE01Gene03873;LE01Gene07162;LE01Gene12767;LE01Gene00079;LE01Gene13610;LE01Gene04245;LE01Gene09663;LE01Gene00943;LE01Gene09148;LE01Gene03342;LE01Gene11775;LE01Gene05982;LE01Gene12909;LE01Gene10996;LE01Gene04060;LE01Gene00354;LE01Gen…	4.62813	2.30059
GO:0016614	MF	e	oxidoreductase activity, acting on CH-OH group of donors	11/348	35/2881	0.00192323	0.108602	0.314286	3	11	35	LE01Gene12238;LE01Gene01623;LE01Gene05481;LE01Gene10632;LE01Gene10868;LE01Gene07108;LE01Gene03564;LE01Gene03873;LE01Gene05982;LE01Gene02678;LE01Gene09272	2.71597	0.964161
GO:0050661	MF	e	NADP binding	5/348	10/2881	0.00375539	0.167555	0.5	5	5	10	LE01Gene10632;LE01Gene00192;LE01Gene09272;LE01Gene01623;LE01Gene07114	2.42535	0.775842
GO:0030246	MF	e	carbohydrate binding	7/348	19/2881	0.00487155	0.204718	0.368421	2	7	19	LE01Gene09249;LE01Gene02639;LE01Gene03184;LE01Gene12151;LE01Gene03019;LE01Gene09429;LE01Gene04445	2.31233	0.688843
GO:0050662	MF	e	coenzyme binding	19/348	82/2881	0.00495882	0.205991	0.231707	3	19	82	LE01Gene06588;LE01Gene03315;LE01Gene00943;LE01Gene02112;LE01Gene07114;LE01Gene11102;LE01Gene05228;LE01Gene01623;LE01Gene04719;LE01Gene10632;LE01Gene00192;LE01Gene02448;LE01Gene10868;LE01Gene04157;LE01Gene03564;LE01Gene03873;LE01Gene12483;LE01Gene09272;LE01Gene11524	2.30462	0.686152
GO:0016798	MF	e	hydrolase activity, acting on glycosyl bonds	19/348	83/2881	0.00527737	0.216732	0.228916	3	19	83	LE01Gene03011;LE01Gene07656;LE01Gene09079;LE01Gene09249;LE01Gene02139;LE01Gene10240;LE01Gene09736;LE01Gene12151;LE01Gene04612;LE01Gene09429;LE01Gene02188;LE01Gene13789;LE01Gene08142;LE01Gene04445;LE01Gene02639;LE01Gene12953;LE01Gene05224;LE01Gene01844;LE01Gene13906	2.27758	0.664077
GO:0016875	MF	e	ligase activity, forming carbon-oxygen bonds	8/348	26/2881	0.00913232	0.320429	0.307692	3	8	26	LE01Gene08833;LE01Gene01963;LE01Gene01304;LE01Gene01438;LE01Gene01520;LE01Gene04519;LE01Gene10058;LE01Gene00166	2.03942	0.494268
GO:0004812	MF	e	aminoacyl-tRNA ligase activity	8/348	26/2881	0.00913232	0.320429	0.307692	4	8	26	LE01Gene08833;LE01Gene01963;LE01Gene01304;LE01Gene01438;LE01Gene01520;LE01Gene04519;LE01Gene10058;LE01Gene00166	2.03942	0.494268
GO:0140101	MF	e	catalytic activity, acting on a tRNA	9/348	32/2881	0.0109256	0.376049	0.28125	3	9	32	LE01Gene08833;LE01Gene00275;LE01Gene01304;LE01Gene01438;LE01Gene01520;LE01Gene04519;LE01Gene10058;LE01Gene01963;LE01Gene00166	1.96155	0.424755
GO:0016616	MF	e	oxidoreductase activity, acting on the CH-OH group of donors, NAD or NADP as acceptor	8/348	27/2881	0.0116478	0.386193	0.296296	4	8	27	LE01Gene12238;LE01Gene01623;LE01Gene05481;LE01Gene10632;LE01Gene07108;LE01Gene03564;LE01Gene03873;LE01Gene09272	1.93376	0.413196
GO:0003995	MF	e	acyl-CoA dehydrogenase activity	3/348	5/2881	0.0144961	0.421538	0.6	4	3	5	LE01Gene03315;LE01Gene02112;LE01Gene00943	1.83875	0.375163
GO:0016151	MF	e	nickel cation binding	2/348	2/2881	0.0145537	0.421538	1	6	2	2	LE01Gene07616;LE01Gene02601	1.83703	0.375163
GO:0008198	MF	e	ferrous iron binding	2/348	2/2881	0.0145537	0.421538	1	7	2	2	LE01Gene11867;LE01Gene03342	1.83703	0.375163
GO:0016829	MF	e	lyase activity	14/348	61/2881	0.0151914	0.429828	0.229508	2	14	61	LE01Gene04205;LE01Gene11434;LE01Gene05292;LE01Gene10653;LE01Gene09331;LE01Gene04720;LE01Gene04167;LE01Gene02448;LE01Gene10979;LE01Gene11894;LE01Gene02677;LE01Gene04902;LE01Gene06507;LE01Gene09791	1.8184	0.366705
GO:0048037	MF	e	cofactor binding	24/348	123/2881	0.0152845	0.429828	0.195122	2	24	123	LE01Gene02448;LE01Gene10868;LE01Gene03873;LE01Gene12483;LE01Gene04245;LE01Gene06588;LE01Gene02112;LE01Gene11102;LE01Gene04719;LE01Gene10996;LE01Gene00192;LE01Gene09272;LE01Gene04157;LE01Gene01623;LE01Gene00079;LE01Gene05228;LE01Gene14516;LE01Gene11013;LE01Gene03315;LE01Gene00943;LE01Gene07114;LE01Gene10632;LE01Gene11524;LE01Gene03564	1.81575	0.366705
GO:0020037	MF	e	heme binding	7/348	23/2881	0.0154615	0.429828	0.304348	4	7	23	LE01Gene11013;LE01Gene00943;LE01Gene10996;LE01Gene00079;LE01Gene04157;LE01Gene14516;LE01Gene04245	1.81075	0.366705
GO:0046906	MF	e	tetrapyrrole binding	7/348	23/2881	0.0154615	0.429828	0.304348	3	7	23	LE01Gene11013;LE01Gene00943;LE01Gene10996;LE01Gene00079;LE01Gene04157;LE01Gene14516;LE01Gene04245	1.81075	0.366705
GO:0004180	MF	e	carboxypeptidase activity	4/348	9/2881	0.0160516	0.436168	0.444444	6	4	9	LE01Gene08460;LE01Gene05870;LE01Gene05823;LE01Gene07031	1.79448	0.360346
GO:0022857	MF	e	transmembrane transporter activity	20/348	99/2881	0.0175288	0.472755	0.20202	2	20	99	LE01Gene00254;LE01Gene01038;LE01Gene07136;LE01Gene03052;LE01Gene01719;LE01Gene11350;LE01Gene01717;LE01Gene01253;LE01Gene11646;LE01Gene10139;LE01Gene08080;LE01Gene10649;LE01Gene08929;LE01Gene06515;LE01Gene13912;LE01Gene13065;LE01Gene11701;LE01Gene03963;LE01Gene11329;LE01Gene11111	1.75625	0.325364
GO:0008238	MF	e	exopeptidase activity	5/348	14/2881	0.0198015	0.51731	0.357143	5	5	14	LE01Gene05870;LE01Gene08460;LE01Gene05823;LE01Gene07031;LE01Gene03689	1.7033	0.286249
GO:0004553	MF	e	hydrolase activity, hydrolyzing O-glycosyl compounds	13/348	58/2881	0.02302	0.585876	0.224138	4	13	58	LE01Gene02188;LE01Gene07656;LE01Gene02139;LE01Gene09249;LE01Gene09736;LE01Gene02639;LE01Gene08142;LE01Gene04445;LE01Gene09429;LE01Gene12953;LE01Gene05224;LE01Gene01844;LE01Gene10240	1.63789	0.232194
GO:0016830	MF	e	carbon-carbon lyase activity	6/348	20/2881	0.026328	0.632304	0.3	3	6	20	LE01Gene11434;LE01Gene04167;LE01Gene02448;LE01Gene10979;LE01Gene11894;LE01Gene04902	1.57958	0.199074
GO:0016879	MF	e	ligase activity, forming carbon-nitrogen bonds	6/348	20/2881	0.026328	0.632304	0.3	3	6	20	LE01Gene01546;LE01Gene00453;LE01Gene00879;LE01Gene05356;LE01Gene05228;LE01Gene07172	1.57958	0.199074
GO:0016874	MF	e	ligase activity	14/348	66/2881	0.0328373	0.7511	0.212121	2	14	66	LE01Gene01546;LE01Gene08833;LE01Gene00453;LE01Gene01963;LE01Gene01304;LE01Gene00879;LE01Gene05356;LE01Gene01438;LE01Gene01520;LE01Gene04519;LE01Gene10058;LE01Gene05228;LE01Gene07172;LE01Gene00166	1.48363	0.124302
GO:0016705	MF	e	oxidoreductase activity, acting on paired donors, with incorporation or reduction of molecular oxygen	5/348	17/2881	0.0451858	0.846121	0.294118	3	5	17	LE01Gene00192;LE01Gene14516;LE01Gene09505;LE01Gene00079;LE01Gene10996	1.345	0.0725675
GO:0016831	MF	e	carboxy-lyase activity	4/348	12/2881	0.0470306	0.871633	0.333333	4	4	12	LE01Gene04167;LE01Gene02448;LE01Gene10979;LE01Gene11894	1.32762	0.0596663

## Sheet: KVSK3 up
go_id	go_type	enrichment	discription	ratio_in_study	ratio_in_pop	p_uncorrected	p_corrected	enrich_factor	depth	study_count	pop_count	seq_list	neg_log10p_uncorrected	neg_log10p_corrected
GO:0005975	BP	e	carbohydrate metabolic process	46/554	116/2881	1.58065e-06	0.000633331	0.396552	3	46	116	LE01Gene13706;LE01Gene12018;LE01Gene00733;LE01Gene12625;LE01Gene04902;LE01Gene00776;LE01Gene03019;LE01Gene07108;LE01Gene04445;LE01Gene10125;LE01Gene06122;LE01Gene11434;LE01Gene07359;LE01Gene03058;LE01Gene09736;LE01Gene09249;LE01Gene10083;LE01Gene09429;LE01Gene08142;LE01Gene10629;LE01Gene02725;LE01Gene09790;LE01Gene01406;LE01Gene06517;LE01Gene01623;LE01Gene12151;LE01Gene00638;LE01Gene10979;LE01Gen…	5.80116	3.19837
GO:0006165	BP	e	nucleoside diphosphate phosphorylation	9/554	10/2881	2.82768e-06	0.000633331	0.9	8	9	10	LE01Gene02434;LE01Gene07114;LE01Gene02390;LE01Gene04720;LE01Gene10083;LE01Gene03019;LE01Gene04902;LE01Gene11222;LE01Gene05567	5.54857	3.19837
GO:0009132	BP	e	nucleoside diphosphate metabolic process	10/554	12/2881	2.92712e-06	0.000633331	0.833333	7	10	12	LE01Gene07114;LE01Gene02434;LE01Gene04720;LE01Gene10083;LE01Gene02390;LE01Gene03019;LE01Gene04902;LE01Gene11222;LE01Gene08254;LE01Gene05567	5.53356	3.19837
GO:0055114	BP	e	oxidation-reduction process	66/554	205/2881	5.08154e-06	0.000655881	0.321951	2	66	205	LE01Gene12270;LE01Gene09680;LE01Gene08198;LE01Gene10767;LE01Gene13817;LE01Gene12483;LE01Gene04248;LE01Gene05481;LE01Gene11596;LE01Gene03873;LE01Gene07162;LE01Gene00290;LE01Gene12909;LE01Gene13610;LE01Gene11479;LE01Gene04245;LE01Gene09663;LE01Gene05224;LE01Gene00943;LE01Gene09148;LE01Gene03342;LE01Gene11775;LE01Gene03058;LE01Gene02142;LE01Gene04060;LE01Gene00354;LE01Gene11589;LE01Gene09505;LE01Gen…	5.29401	3.18317
GO:0051156	BP	e	glucose 6-phosphate metabolic process	7/554	7/2881	9.42771e-06	0.00109909	1	5	7	7	LE01Gene01623;LE01Gene03058;LE01Gene10632;LE01Gene11222;LE01Gene00638;LE01Gene10629;LE01Gene02725	5.02559	2.95897
GO:0005996	BP	e	monosaccharide metabolic process	9/554	11/2881	1.29008e-05	0.00134733	0.818182	4	9	11	LE01Gene13706;LE01Gene07114;LE01Gene05228;LE01Gene01623;LE01Gene00638;LE01Gene10979;LE01Gene08142;LE01Gene11222;LE01Gene05567	4.88938	2.87053
GO:0006757	BP	e	ATP generation from ADP	8/554	9/2881	1.34211e-05	0.00134733	0.888889	11	8	9	LE01Gene07114;LE01Gene02390;LE01Gene04720;LE01Gene10083;LE01Gene03019;LE01Gene04902;LE01Gene11222;LE01Gene05567	4.87221	2.87053
GO:0046031	BP	e	ADP metabolic process	8/554	9/2881	1.34211e-05	0.00134733	0.888889	10	8	9	LE01Gene07114;LE01Gene02390;LE01Gene04720;LE01Gene10083;LE01Gene03019;LE01Gene04902;LE01Gene11222;LE01Gene05567	4.87221	2.87053
GO:0006096	BP	e	glycolytic process	8/554	9/2881	1.34211e-05	0.00134733	0.888889	12	8	9	LE01Gene07114;LE01Gene02390;LE01Gene04720;LE01Gene10083;LE01Gene03019;LE01Gene04902;LE01Gene11222;LE01Gene05567	4.87221	2.87053
GO:0006740	BP	e	NADPH regeneration	6/554	6/2881	4.94611e-05	0.00425601	1	4	6	6	LE01Gene01623;LE01Gene03058;LE01Gene10632;LE01Gene11222;LE01Gene10629;LE01Gene02725	4.30574	2.371
GO:0006098	BP	e	pentose-phosphate shunt	6/554	6/2881	4.94611e-05	0.00425601	1	6	6	6	LE01Gene01623;LE01Gene03058;LE01Gene10632;LE01Gene11222;LE01Gene10629;LE01Gene02725	4.30574	2.371
GO:0009135	BP	e	purine nucleoside diphosphate metabolic process	8/554	10/2881	5.57947e-05	0.00429026	0.8	8	8	10	LE01Gene07114;LE01Gene02390;LE01Gene04720;LE01Gene10083;LE01Gene03019;LE01Gene04902;LE01Gene11222;LE01Gene05567	4.25341	2.36752
GO:0006006	BP	e	glucose metabolic process	8/554	10/2881	5.57947e-05	0.00429026	0.8	6	8	10	LE01Gene13706;LE01Gene07114;LE01Gene01623;LE01Gene00638;LE01Gene10979;LE01Gene05228;LE01Gene11222;LE01Gene05567	4.25341	2.36752
GO:0009179	BP	e	purine ribonucleoside diphosphate metabolic process	8/554	10/2881	5.57947e-05	0.00429026	0.8	9	8	10	LE01Gene07114;LE01Gene02390;LE01Gene04720;LE01Gene10083;LE01Gene03019;LE01Gene04902;LE01Gene11222;LE01Gene05567	4.25341	2.36752
GO:0009185	BP	e	ribonucleoside diphosphate metabolic process	8/554	10/2881	5.57947e-05	0.00429026	0.8	8	8	10	LE01Gene07114;LE01Gene02390;LE01Gene04720;LE01Gene10083;LE01Gene03019;LE01Gene04902;LE01Gene11222;LE01Gene05567	4.25341	2.36752
GO:0019318	BP	e	hexose metabolic process	8/554	10/2881	5.57947e-05	0.00429026	0.8	5	8	10	LE01Gene13706;LE01Gene07114;LE01Gene01623;LE01Gene00638;LE01Gene10979;LE01Gene05228;LE01Gene11222;LE01Gene05567	4.25341	2.36752
GO:0046939	BP	e	nucleotide phosphorylation	9/554	13/2881	0.000115534	0.00852119	0.692308	6	9	13	LE01Gene07114;LE01Gene02390;LE01Gene02434;LE01Gene04720;LE01Gene10083;LE01Gene03019;LE01Gene04902;LE01Gene11222;LE01Gene05567	3.93729	2.0695
GO:0006796	BP	e	phosphate-containing compound metabolic process	63/554	212/2881	0.000128928	0.00896047	0.29717	4	63	212	LE01Gene12270;LE01Gene01639;LE01Gene04173;LE01Gene05579;LE01Gene13706;LE01Gene04978;LE01Gene02195;LE01Gene14663;LE01Gene04454;LE01Gene10848;LE01Gene01976;LE01Gene04248;LE01Gene05404;LE01Gene06507;LE01Gene11894;LE01Gene12768;LE01Gene06330;LE01Gene06258;LE01Gene03304;LE01Gene03083;LE01Gene01919;LE01Gene05356;LE01Gene03058;LE01Gene10083;LE01Gene10622;LE01Gene09137;LE01Gene03582;LE01Gene00733;LE01Gen…	3.88965	2.04767
GO:0006793	BP	e	phosphorus metabolic process	64/554	216/2881	0.000144477	0.00985172	0.296296	3	64	216	LE01Gene12270;LE01Gene01639;LE01Gene04173;LE01Gene05579;LE01Gene13706;LE01Gene04978;LE01Gene02195;LE01Gene14663;LE01Gene04454;LE01Gene10848;LE01Gene04720;LE01Gene01976;LE01Gene10345;LE01Gene05404;LE01Gene06507;LE01Gene11894;LE01Gene12768;LE01Gene06330;LE01Gene06258;LE01Gene03304;LE01Gene03083;LE01Gene01919;LE01Gene05356;LE01Gene03058;LE01Gene10083;LE01Gene10622;LE01Gene09137;LE01Gene03582;LE01Gen…	3.8402	2.00649
GO:0006090	BP	e	pyruvate metabolic process	9/554	14/2881	0.000268659	0.0161822	0.642857	7	9	14	LE01Gene07114;LE01Gene04902;LE01Gene04720;LE01Gene10083;LE01Gene02390;LE01Gene03019;LE01Gene05228;LE01Gene11222;LE01Gene05567	3.5708	1.79096
GO:0006739	BP	e	NADP metabolic process	6/554	7/2881	0.000289661	0.0166164	0.857143	2	6	7	LE01Gene01623;LE01Gene03058;LE01Gene10632;LE01Gene11222;LE01Gene10629;LE01Gene02725	3.53811	1.77946
GO:0016310	BP	e	phosphorylation	33/554	96/2881	0.00032648	0.0184359	0.34375	5	33	96	LE01Gene12270;LE01Gene13706;LE01Gene04173;LE01Gene04978;LE01Gene14663;LE01Gene04248;LE01Gene03019;LE01Gene04817;LE01Gene12768;LE01Gene10065;LE01Gene01919;LE01Gene03083;LE01Gene10083;LE01Gene10622;LE01Gene09137;LE01Gene03398;LE01Gene12977;LE01Gene10282;LE01Gene11582;LE01Gene04902;LE01Gene11222;LE01Gene05225;LE01Gene03582;LE01Gene05567;LE01Gene09161;LE01Gene11012;LE01Gene03304;LE01Gene07114;LE01Gen…	3.48614	1.73434
GO:0043648	BP	e	dicarboxylic acid metabolic process	10/554	17/2881	0.00033728	0.0186921	0.588235	6	10	17	LE01Gene01546;LE01Gene06992;LE01Gene05615;LE01Gene05292;LE01Gene04248;LE01Gene06195;LE01Gene12537;LE01Gene02448;LE01Gene07108;LE01Gene11867	3.47201	1.72834
GO:0019637	BP	e	organophosphate metabolic process	35/554	105/2881	0.000548143	0.029567	0.333333	4	35	105	LE01Gene13706;LE01Gene10345;LE01Gene09327;LE01Gene03019;LE01Gene06507;LE01Gene11894;LE01Gene05579;LE01Gene06330;LE01Gene07114;LE01Gene05356;LE01Gene03058;LE01Gene10083;LE01Gene03582;LE01Gene10629;LE01Gene08254;LE01Gene11867;LE01Gene02725;LE01Gene13263;LE01Gene01623;LE01Gene00638;LE01Gene12323;LE01Gene04902;LE01Gene11222;LE01Gene03334;LE01Gene10241;LE01Gene05567;LE01Gene09161;LE01Gene11012;LE01Gen…	3.26111	1.52919
GO:0006091	BP	e	generation of precursor metabolites and energy	15/554	34/2881	0.000742299	0.0367489	0.441176	3	15	34	LE01Gene07114;LE01Gene02390;LE01Gene01623;LE01Gene04720;LE01Gene03058;LE01Gene10632;LE01Gene11222;LE01Gene10083;LE01Gene03019;LE01Gene05481;LE01Gene04902;LE01Gene10629;LE01Gene05224;LE01Gene02725;LE01Gene05567	3.12942	1.43476
GO:0044281	BP	e	small molecule metabolic process	70/554	254/2881	0.000801243	0.039131	0.275591	2	70	254	LE01Gene12270;LE01Gene13706;LE01Gene10345;LE01Gene01304;LE01Gene06195;LE01Gene13132;LE01Gene04454;LE01Gene04875;LE01Gene02192;LE01Gene00476;LE01Gene08142;LE01Gene02448;LE01Gene03019;LE01Gene06507;LE01Gene04205;LE01Gene05579;LE01Gene05983;LE01Gene06330;LE01Gene00166;LE01Gene01438;LE01Gene05426;LE01Gene00963;LE01Gene01520;LE01Gene03334;LE01Gene11434;LE01Gene00628;LE01Gene04720;LE01Gene03342;LE01Gen…	3.09624	1.40748
GO:0006536	BP	e	glutamate metabolic process	5/554	6/2881	0.00130734	0.0598067	0.833333	9	5	6	LE01Gene01546;LE01Gene12537;LE01Gene06992;LE01Gene05615;LE01Gene02448	2.88361	1.22325
GO:0043650	BP	e	dicarboxylic acid biosynthetic process	5/554	7/2881	0.00385154	0.144994	0.714286	7	5	7	LE01Gene11867;LE01Gene06992;LE01Gene05615;LE01Gene06195;LE01Gene04248	2.41437	0.838649
GO:0009064	BP	e	glutamine family amino acid metabolic process	8/554	16/2881	0.00532773	0.191026	0.5	8	8	16	LE01Gene12270;LE01Gene01546;LE01Gene06992;LE01Gene05615;LE01Gene04875;LE01Gene12537;LE01Gene02448;LE01Gene05426	2.27346	0.718908
GO:0006094	BP	e	gluconeogenesis	4/554	5/2881	0.00574041	0.199479	0.8	7	4	5	LE01Gene11222;LE01Gene05567;LE01Gene10979;LE01Gene05228	2.24106	0.700102
GO:0019319	BP	e	hexose biosynthetic process	4/554	5/2881	0.00574041	0.199479	0.8	6	4	5	LE01Gene11222;LE01Gene05567;LE01Gene10979;LE01Gene05228	2.24106	0.700102
GO:0046364	BP	e	monosaccharide biosynthetic process	4/554	5/2881	0.00574041	0.199479	0.8	5	4	5	LE01Gene11222;LE01Gene05567;LE01Gene10979;LE01Gene05228	2.24106	0.700102
GO:0009084	BP	e	glutamine family amino acid biosynthetic process	5/554	8/2881	0.008654	0.26063	0.625	9	5	8	LE01Gene12270;LE01Gene01546;LE01Gene06992;LE01Gene05615;LE01Gene04875	2.06278	0.583976
GO:1901135	BP	e	carbohydrate derivative metabolic process	26/554	85/2881	0.0111762	0.316431	0.305882	3	26	85	LE01Gene13706;LE01Gene13132;LE01Gene03019;LE01Gene06507;LE01Gene05983;LE01Gene10125;LE01Gene00963;LE01Gene03058;LE01Gene10083;LE01Gene10629;LE01Gene01997;LE01Gene02725;LE01Gene13263;LE01Gene01623;LE01Gene00638;LE01Gene12323;LE01Gene04902;LE01Gene11222;LE01Gene03582;LE01Gene05567;LE01Gene04192;LE01Gene07114;LE01Gene02434;LE01Gene04720;LE01Gene10632;LE01Gene02390	1.95171	0.499721
GO:0006753	BP	e	nucleoside phosphate metabolic process	22/554	71/2881	0.0145222	0.383089	0.309859	6	22	71	LE01Gene10345;LE01Gene09327;LE01Gene04454;LE01Gene03019;LE01Gene06507;LE01Gene06330;LE01Gene05356;LE01Gene10083;LE01Gene08254;LE01Gene11867;LE01Gene09791;LE01Gene13263;LE01Gene04902;LE01Gene11222;LE01Gene03334;LE01Gene10241;LE01Gene05567;LE01Gene11012;LE01Gene02434;LE01Gene07114;LE01Gene04720;LE01Gene02390	1.83797	0.4167
GO:0016052	BP	e	carbohydrate catabolic process	10/554	25/2881	0.0175543	0.446768	0.4	4	10	25	LE01Gene06122;LE01Gene07114;LE01Gene02390;LE01Gene04720;LE01Gene10083;LE01Gene03019;LE01Gene04902;LE01Gene11222;LE01Gene05224;LE01Gene05567	1.75562	0.349918
GO:0055086	BP	e	nucleobase-containing small molecule metabolic process	26/554	88/2881	0.0186278	0.467505	0.295455	5	26	88	LE01Gene10345;LE01Gene09327;LE01Gene13132;LE01Gene04454;LE01Gene03019;LE01Gene06507;LE01Gene05983;LE01Gene06330;LE01Gene00963;LE01Gene05356;LE01Gene10083;LE01Gene08254;LE01Gene01997;LE01Gene11867;LE01Gene09791;LE01Gene13263;LE01Gene04902;LE01Gene11222;LE01Gene03334;LE01Gene10241;LE01Gene05567;LE01Gene11012;LE01Gene02434;LE01Gene07114;LE01Gene04720;LE01Gene02390	1.72984	0.330213
GO:0008152	BP	e	metabolic process	272/554	1286/2881	0.0198146	0.49048	0.211509	1	272	1286	LE01Gene02724;LE01Gene12238;LE01Gene09188;LE01Gene05292;LE01Gene14663;LE01Gene01364;LE01Gene00476;LE01Gene00776;LE01Gene02448;LE01Gene05481;LE01Gene01597;LE01Gene02207;LE01Gene07162;LE01Gene01952;LE01Gene01438;LE01Gene03334;LE01Gene05216;LE01Gene03170;LE01Gene03304;LE01Gene07332;LE01Gene05356;LE01Gene12537;LE01Gene04063;LE01Gene04060;LE01Gene10622;LE01Gene09429;LE01Gene02601;LE01Gene09505;LE01Gen…	1.70301	0.309379
GO:0006525	BP	e	arginine metabolic process	3/554	4/2881	0.0242515	0.566195	0.75	9	3	4	LE01Gene12270;LE01Gene04875;LE01Gene05426	1.61526	0.247034
GO:0072524	BP	e	pyridine-containing compound metabolic process	6/554	13/2881	0.0247539	0.573466	0.461538	4	6	13	LE01Gene11012;LE01Gene10345;LE01Gene05356;LE01Gene05579;LE01Gene11867;LE01Gene09791	1.60636	0.241493
GO:1990748	BP	e	cellular detoxification	5/554	10/2881	0.0277353	0.634401	0.5	2	5	10	LE01Gene10876;LE01Gene10767;LE01Gene04245;LE01Gene08639;LE01Gene00476	1.55697	0.197636
GO:0098754	BP	e	detoxification	5/554	10/2881	0.0277353	0.634401	0.5	1	5	10	LE01Gene10876;LE01Gene10767;LE01Gene04245;LE01Gene08639;LE01Gene00476	1.55697	0.197636
GO:0009117	BP	e	nucleotide metabolic process	21/554	70/2881	0.0301354	0.66408	0.3	7	21	70	LE01Gene11867;LE01Gene04454;LE01Gene07114;LE01Gene09327;LE01Gene02434;LE01Gene10345;LE01Gene05356;LE01Gene04720;LE01Gene02390;LE01Gene10083;LE01Gene11012;LE01Gene03019;LE01Gene10241;LE01Gene05567;LE01Gene04902;LE01Gene11222;LE01Gene06507;LE01Gene03334;LE01Gene06330;LE01Gene09791;LE01Gene13263	1.52092	0.177779
GO:0009051	BP	e	pentose-phosphate shunt, oxidative branch	2/554	2/2881	0.0369232	0.721299	1	6	2	2	LE01Gene10632;LE01Gene01623	1.4327	0.141884
GO:0008612	BP	e	peptidyl-lysine modification to peptidyl-hypusine	2/554	2/2881	0.0369232	0.721299	1	9	2	2	LE01Gene01672;LE01Gene09505	1.4327	0.141884
GO:0043633	BP	e	polyadenylation-dependent RNA catabolic process	2/554	2/2881	0.0369232	0.721299	1	8	2	2	LE01Gene09498;LE01Gene10314	1.4327	0.141884
GO:0046835	BP	e	carbohydrate phosphorylation	2/554	2/2881	0.0369232	0.721299	1	6	2	2	LE01Gene13706;LE01Gene03019	1.4327	0.141884
GO:0006448	BP	e	regulation of translational elongation	2/554	2/2881	0.0369232	0.721299	1	8	2	2	LE01Gene07174;LE01Gene04537	1.4327	0.141884
GO:0006537	BP	e	glutamate biosynthetic process	2/554	2/2881	0.0369232	0.721299	1	10	2	2	LE01Gene06992;LE01Gene05615	1.4327	0.141884
GO:0032005	BP	e	signal transduction involved in positive regulation of conjugation with cellular fusion	2/554	2/2881	0.0369232	0.721299	1	7	2	2	LE01Gene04978;LE01Gene10065	1.4327	0.141884
GO:0019752	BP	e	carboxylic acid metabolic process	42/554	164/2881	0.0407076	0.782538	0.256098	5	42	164	LE01Gene12270;LE01Gene05292;LE01Gene04902;LE01Gene04875;LE01Gene01364;LE01Gene04720;LE01Gene02448;LE01Gene03019;LE01Gene07108;LE01Gene00628;LE01Gene00166;LE01Gene05426;LE01Gene01520;LE01Gene01304;LE01Gene04205;LE01Gene02192;LE01Gene11434;LE01Gene06195;LE01Gene12537;LE01Gene04063;LE01Gene10083;LE01Gene02386;LE01Gene11867;LE01Gene01546;LE01Gene06992;LE01Gene13517;LE01Gene01963;LE01Gene04273;LE01Gen…	1.39032	0.106495
GO:0019362	BP	e	pyridine nucleotide metabolic process	5/554	11/2881	0.0429832	0.817586	0.454545	8	5	11	LE01Gene11867;LE01Gene10345;LE01Gene11012;LE01Gene05356;LE01Gene09791	1.3667	0.0874668
GO:0072525	BP	e	pyridine-containing compound biosynthetic process	5/554	11/2881	0.0429832	0.817586	0.454545	5	5	11	LE01Gene11867;LE01Gene10345;LE01Gene11012;LE01Gene05356;LE01Gene05579	1.3667	0.0874668
GO:0046034	BP	e	ATP metabolic process	8/554	21/2881	0.0453943	0.854454	0.380952	2	8	21	LE01Gene07114;LE01Gene02390;LE01Gene04720;LE01Gene10083;LE01Gene03019;LE01Gene04902;LE01Gene11222;LE01Gene05567	1.343	0.0683115
GO:0046496	BP	e	nicotinamide nucleotide metabolic process	4/554	8/2881	0.0492392	0.876602	0.5	9	4	8	LE01Gene11867;LE01Gene11012;LE01Gene05356;LE01Gene09791	1.30769	0.0571973
GO:0000178	CC	e	exosome (RNase complex)	2/554	2/2881	0.0369232	0.721299	1	4	2	2	LE01Gene09498;LE01Gene02207	1.4327	0.141884
GO:1905354	CC	e	exoribonuclease complex	2/554	2/2881	0.0369232	0.721299	1	3	2	2	LE01Gene09498;LE01Gene02207	1.4327	0.141884
GO:0003824	MF	e	catalytic activity	341/554	1412/2881	4.39814e-06	0.000637066	0.241501	1	341	1412	LE01Gene02724;LE01Gene12238;LE01Gene09188;LE01Gene05292;LE01Gene02390;LE01Gene08198;LE01Gene03525;LE01Gene01364;LE01Gene08849;LE01Gene00776;LE01Gene05597;LE01Gene09605;LE01Gene01466;LE01Gene01597;LE01Gene05592;LE01Gene07162;LE01Gene06379;LE01Gene12909;LE01Gene01438;LE01Gene04248;LE01Gene00946;LE01Gene05216;LE01Gene11793;LE01Gene03304;LE01Gene10357;LE01Gene06846;LE01Gene05356;LE01Gene11650;LE01Gen…	5.35673	3.19582
GO:0016491	MF	e	oxidoreductase activity	78/554	290/2881	0.000712315	0.0367023	0.268966	2	78	290	LE01Gene12270;LE01Gene09680;LE01Gene06713;LE01Gene12238;LE01Gene12032;LE01Gene14440;LE01Gene08198;LE01Gene12031;LE01Gene13726;LE01Gene03873;LE01Gene12483;LE01Gene05034;LE01Gene06359;LE01Gene07108;LE01Gene05481;LE01Gene11596;LE01Gene01156;LE01Gene07162;LE01Gene00290;LE01Gene12909;LE01Gene00079;LE01Gene13610;LE01Gene11479;LE01Gene04245;LE01Gene09663;LE01Gene04248;LE01Gene00943;LE01Gene10357;LE01Gen…	3.14733	1.43531
GO:0003674	MF	e	molecular_function	428/554	2063/2881	0.000949606	0.0451563	0.207465	0	428	2063	LE01Gene09188;LE01Gene02448;LE01Gene01611;LE01Gene05592;LE01Gene07162;LE01Gene09736;LE01Gene05216;LE01Gene06846;LE01Gene05356;LE01Gene04060;LE01Gene09505;LE01Gene01680;LE01Gene01682;LE01Gene13132;LE01Gene09335;LE01Gene11195;LE01Gene09331;LE01Gene06733;LE01Gene13906;LE01Gene07016;LE01Gene07012;LE01Gene04700;LE01Gene05597;LE01Gene11646;LE01Gene11524;LE01Gene00456;LE01Gene12018;LE01Gene09805;LE01Gen…	3.02246	1.34528
GO:0016854	MF	e	racemase and epimerase activity	5/554	6/2881	0.00130734	0.0598067	0.833333	3	5	6	LE01Gene12018;LE01Gene06846;LE01Gene12734;LE01Gene03058;LE01Gene09277	2.88361	1.22325
GO:0016853	MF	e	isomerase activity	18/554	47/2881	0.00219267	0.0921432	0.382979	2	18	47	LE01Gene01271;LE01Gene12197;LE01Gene10176;LE01Gene04192;LE01Gene13420;LE01Gene12018;LE01Gene03184;LE01Gene06846;LE01Gene03147;LE01Gene03058;LE01Gene04825;LE01Gene12734;LE01Gene02677;LE01Gene11222;LE01Gene02129;LE01Gene09277;LE01Gene05567;LE01Gene09790	2.65903	1.03554
GO:0016813	MF	e	hydrolase activity, acting on carbon-nitrogen (but not peptide) bonds, in linear amidines	3/554	3/2881	0.0070794	0.234724	1	4	3	3	LE01Gene01959;LE01Gene06514;LE01Gene06587	2.15	0.629442
GO:0019200	MF	e	carbohydrate kinase activity	3/554	3/2881	0.0070794	0.234724	1	5	3	3	LE01Gene13706;LE01Gene10083;LE01Gene03019	2.15	0.629442
GO:0030246	MF	e	carbohydrate binding	8/554	19/2881	0.0182175	0.460405	0.421053	2	8	19	LE01Gene09188;LE01Gene09249;LE01Gene03184;LE01Gene12151;LE01Gene03019;LE01Gene09429;LE01Gene04445;LE01Gene10125	1.73951	0.33686
GO:0016829	MF	e	lyase activity	19/554	61/2881	0.021464	0.524128	0.311475	2	19	61	LE01Gene00963;LE01Gene00839;LE01Gene04205;LE01Gene11434;LE01Gene05292;LE01Gene10653;LE01Gene09331;LE01Gene04248;LE01Gene04720;LE01Gene12537;LE01Gene02448;LE01Gene10979;LE01Gene11894;LE01Gene02677;LE01Gene04902;LE01Gene06507;LE01Gene04296;LE01Gene09791;LE01Gene04256	1.66829	0.280563
GO:0016857	MF	e	racemase and epimerase activity, acting on carbohydrates and derivatives	3/554	4/2881	0.0242515	0.566195	0.75	4	3	4	LE01Gene12018;LE01Gene12734;LE01Gene03058	1.61526	0.247034
GO:0016861	MF	e	intramolecular oxidoreductase activity, interconverting aldoses and ketoses	3/554	4/2881	0.0242515	0.566195	0.75	4	3	4	LE01Gene11222;LE01Gene04192;LE01Gene05567	1.61526	0.247034
GO:0016860	MF	e	intramolecular oxidoreductase activity	4/554	7/2881	0.0289466	0.657943	0.571429	3	4	7	LE01Gene11222;LE01Gene03147;LE01Gene04192;LE01Gene05567	1.5384	0.181812
GO:0016773	MF	e	phosphotransferase activity, alcohol group as acceptor	22/554	75/2881	0.0361302	0.721299	0.293333	4	22	75	LE01Gene13706;LE01Gene04978;LE01Gene04248;LE01Gene05404;LE01Gene12768;LE01Gene05983;LE01Gene07359;LE01Gene01919;LE01Gene10083;LE01Gene10622;LE01Gene09137;LE01Gene03398;LE01Gene12977;LE01Gene10282;LE01Gene11582;LE01Gene05225;LE01Gene03582;LE01Gene11012;LE01Gene04173;LE01Gene07139;LE01Gene03083;LE01Gene03019	1.44213	0.141884
GO:0008198	MF	e	ferrous iron binding	2/554	2/2881	0.0369232	0.721299	1	7	2	2	LE01Gene11867;LE01Gene03342	1.4327	0.141884
GO:0016151	MF	e	nickel cation binding	2/554	2/2881	0.0369232	0.721299	1	6	2	2	LE01Gene07616;LE01Gene02601	1.4327	0.141884
GO:0016832	MF	e	aldehyde-lyase activity	2/554	2/2881	0.0369232	0.721299	1	4	2	2	LE01Gene04296;LE01Gene04902	1.4327	0.141884
GO:0008443	MF	e	phosphofructokinase activity	2/554	2/2881	0.0369232	0.721299	1	6	2	2	LE01Gene13706;LE01Gene10083	1.4327	0.141884
GO:0004351	MF	e	glutamate decarboxylase activity	2/554	2/2881	0.0369232	0.721299	1	5	2	2	LE01Gene12537;LE01Gene02448	1.4327	0.141884
GO:0050308	MF	e	sugar-phosphatase activity	2/554	2/2881	0.0369232	0.721299	1	7	2	2	LE01Gene00733;LE01Gene13706	1.4327	0.141884
GO:0019203	MF	e	carbohydrate phosphatase activity	2/554	2/2881	0.0369232	0.721299	1	6	2	2	LE01Gene00733;LE01Gene13706	1.4327	0.141884
GO:0016830	MF	e	carbon-carbon lyase activity	8/554	20/2881	0.0391328	0.756288	0.4	3	8	20	LE01Gene11434;LE01Gene12537;LE01Gene02448;LE01Gene10979;LE01Gene11894;LE01Gene04902;LE01Gene04296;LE01Gene04256	1.40746	0.121313
GO:0050662	MF	e	coenzyme binding	23/554	82/2881	0.0462449	0.86149	0.280488	3	23	82	LE01Gene12270;LE01Gene00537;LE01Gene02448;LE01Gene03873;LE01Gene12483;LE01Gene05426;LE01Gene06588;LE01Gene00943;LE01Gene04719;LE01Gene12537;LE01Gene09396;LE01Gene09272;LE01Gene11524;LE01Gene01623;LE01Gene05228;LE01Gene10014;LE01Gene05615;LE01Gene03315;LE01Gene07114;LE01Gene10632;LE01Gene04157;LE01Gene03564;LE01Gene11817	1.33494	0.0647498
GO:0016810	MF	e	hydrolase activity, acting on carbon-nitrogen (but not peptide) bonds	10/554	28/2881	0.048846	0.876569	0.357143	3	10	28	LE01Gene00456;LE01Gene06514;LE01Gene06517;LE01Gene06587;LE01Gene05356;LE01Gene01959;LE01Gene05870;LE01Gene02601;LE01Gene02230;LE01Gene11812	1.31117	0.0572138

## Sheet: K1VSK2 up
go_id	go_type	enrichment	discription	ratio_in_study	ratio_in_pop	p_uncorrected	p_corrected	enrich_factor	depth	study_count	pop_count	seq_list	neg_log10p_uncorrected	neg_log10p_corrected
GO:0005975	BP	e	carbohydrate metabolic process	16/121	116/2881	1.74099e-05	0.0629193	0.137931	3	16	116	LE01Gene13706;LE01Gene04190;LE01Gene09249;LE01Gene03184;LE01Gene11077;LE01Gene12151;LE01Gene07359;LE01Gene02639;LE01Gene05567;LE01Gene07108;LE01Gene12018;LE01Gene05224;LE01Gene03896;LE01Gene09790;LE01Gene02725;LE01Gene01844	4.7592	1.20122
GO:0055085	BP	e	transmembrane transport	16/121	149/2881	0.000376327	0.424247	0.107383	4	16	149	LE01Gene00254;LE01Gene07136;LE01Gene03306;LE01Gene01239;LE01Gene01719;LE01Gene12901;LE01Gene01717;LE01Gene06515;LE01Gene01391;LE01Gene09387;LE01Gene07923;LE01Gene10292;LE01Gene10139;LE01Gene10649;LE01Gene05744;LE01Gene13912	3.42443	0.372381
GO:0055114	BP	e	oxidation-reduction process	19/121	205/2881	0.000805738	0.424247	0.0926829	2	19	205	LE01Gene09680;LE01Gene13817;LE01Gene08134;LE01Gene09706;LE01Gene06854;LE01Gene03374;LE01Gene10632;LE01Gene12483;LE01Gene04060;LE01Gene10868;LE01Gene05021;LE01Gene02725;LE01Gene03564;LE01Gene14516;LE01Gene07162;LE01Gene00354;LE01Gene05224;LE01Gene07252;LE01Gene04245	3.09381	0.372381
GO:0005976	BP	e	polysaccharide metabolic process	4/121	19/2881	0.00702807	1	0.210526	4	4	19	LE01Gene12151;LE01Gene05224;LE01Gene02639;LE01Gene04190	2.15316	0
GO:0019637	BP	e	organophosphate metabolic process	10/121	105/2881	0.0115114	1	0.0952381	4	10	105	LE01Gene13706;LE01Gene09161;LE01Gene10345;LE01Gene11077;LE01Gene05356;LE01Gene10632;LE01Gene05021;LE01Gene11894;LE01Gene02725;LE01Gene05567	1.93887	0
GO:0000272	BP	e	polysaccharide catabolic process	3/121	12/2881	0.0120396	1	0.25	5	3	12	LE01Gene05224;LE01Gene02639;LE01Gene04190	1.91939	0
GO:1905039	BP	e	carboxylic acid transmembrane transport	3/121	14/2881	0.0187354	1	0.214286	8	3	14	LE01Gene13912;LE01Gene07136;LE01Gene12901	1.72734	0
GO:1903825	BP	e	organic acid transmembrane transport	3/121	14/2881	0.0187354	1	0.214286	6	3	14	LE01Gene13912;LE01Gene07136;LE01Gene12901	1.72734	0
GO:0016052	BP	e	carbohydrate catabolic process	4/121	25/2881	0.0188895	1	0.16	4	4	25	LE01Gene05224;LE01Gene02639;LE01Gene04190;LE01Gene05567	1.72378	0
GO:0006820	BP	e	anion transport	4/121	26/2881	0.0216166	1	0.153846	5	4	26	LE01Gene13912;LE01Gene07136;LE01Gene10292;LE01Gene12901	1.66521	0
GO:0098656	BP	e	anion transmembrane transport	3/121	15/2881	0.0227144	1	0.2	6	3	15	LE01Gene13912;LE01Gene07136;LE01Gene12901	1.6437	0
GO:0015931	BP	e	nucleobase-containing compound transport	3/121	15/2881	0.0227144	1	0.2	5	3	15	LE01Gene01717;LE01Gene01214;LE01Gene11250	1.6437	0
GO:0006740	BP	e	NADPH regeneration	2/121	6/2881	0.0234868	1	0.333333	4	2	6	LE01Gene10632;LE01Gene02725	1.62918	0
GO:0006098	BP	e	pentose-phosphate shunt	2/121	6/2881	0.0234868	1	0.333333	6	2	6	LE01Gene10632;LE01Gene02725	1.62918	0
GO:0015849	BP	e	organic acid transport	3/121	16/2881	0.0271164	1	0.1875	5	3	16	LE01Gene13912;LE01Gene07136;LE01Gene12901	1.56677	0
GO:0046942	BP	e	carboxylic acid transport	3/121	16/2881	0.0271164	1	0.1875	7	3	16	LE01Gene13912;LE01Gene07136;LE01Gene12901	1.56677	0
GO:0051156	BP	e	glucose 6-phosphate metabolic process	2/121	7/2881	0.0319875	1	0.285714	5	2	7	LE01Gene10632;LE01Gene02725	1.49502	0
GO:0006739	BP	e	NADP metabolic process	2/121	7/2881	0.0319875	1	0.285714	2	2	7	LE01Gene10632;LE01Gene02725	1.49502	0
GO:0044262	BP	e	cellular carbohydrate metabolic process	3/121	18/2881	0.0371819	1	0.166667	4	3	18	LE01Gene13706;LE01Gene05224;LE01Gene11077	1.42967	0
GO:0071423	BP	e	malate transmembrane transport	1/121	1/2881	0.0419993	1	1	11	1	1	LE01Gene13912	1.37676	0
GO:0015858	BP	e	nucleoside transport	1/121	1/2881	0.0419993	1	1	6	1	1	LE01Gene01717	1.37676	0
GO:0015714	BP	e	phosphoenolpyruvate transport	1/121	1/2881	0.0419993	1	1	9	1	1	LE01Gene12901	1.37676	0
GO:0006000	BP	e	fructose metabolic process	1/121	1/2881	0.0419993	1	1	6	1	1	LE01Gene13706	1.37676	0
GO:0006003	BP	e	fructose 2,6-bisphosphate metabolic process	1/121	1/2881	0.0419993	1	1	5	1	1	LE01Gene13706	1.37676	0
GO:0016973	BP	e	poly(A)+ mRNA export from nucleus	1/121	1/2881	0.0419993	1	1	10	1	1	LE01Gene11250	1.37676	0
GO:0006817	BP	e	phosphate ion transport	1/121	1/2881	0.0419993	1	1	7	1	1	LE01Gene10292	1.37676	0
GO:1990536	BP	e	phosphoenolpyruvate transmembrane import into Golgi lumen	1/121	1/2881	0.0419993	1	1	11	1	1	LE01Gene12901	1.37676	0
GO:0042744	BP	e	hydrogen peroxide catabolic process	1/121	1/2881	0.0419993	1	1	6	1	1	LE01Gene04245	1.37676	0
GO:0042743	BP	e	hydrogen peroxide metabolic process	1/121	1/2881	0.0419993	1	1	5	1	1	LE01Gene04245	1.37676	0
GO:0015743	BP	e	malate transport	1/121	1/2881	0.0419993	1	1	10	1	1	LE01Gene13912	1.37676	0
GO:1901642	BP	e	nucleoside transmembrane transport	1/121	1/2881	0.0419993	1	1	7	1	1	LE01Gene01717	1.37676	0
GO:0006425	BP	e	glutaminyl-tRNA aminoacylation	1/121	1/2881	0.0419993	1	1	11	1	1	LE01Gene01438	1.37676	0
GO:0006431	BP	e	methionyl-tRNA aminoacylation	1/121	1/2881	0.0419993	1	1	11	1	1	LE01Gene00166	1.37676	0
GO:0005980	BP	e	glycogen catabolic process	1/121	1/2881	0.0419993	1	1	8	1	1	LE01Gene05224	1.37676	0
GO:0089722	BP	e	phosphoenolpyruvate transmembrane transport	1/121	1/2881	0.0419993	1	1	10	1	1	LE01Gene12901	1.37676	0
GO:0015711	BP	e	organic anion transport	3/121	20/2881	0.0488942	1	0.15	6	3	20	LE01Gene13912;LE01Gene07136;LE01Gene12901	1.31074	0
GO:0005576	CC	e	extracellular region	2/121	7/2881	0.0319875	1	0.285714	1	2	7	LE01Gene09249;LE01Gene02639	1.49502	0
GO:0016614	MF	e	oxidoreductase activity, acting on CH-OH group of donors	7/121	35/2881	0.000488644	0.424247	0.2	3	7	35	LE01Gene07124;LE01Gene10632;LE01Gene10868;LE01Gene05021;LE01Gene03564;LE01Gene02678;LE01Gene07108	3.31101	0.372381
GO:0030246	MF	e	carbohydrate binding	5/121	19/2881	0.00087098	0.424247	0.263158	2	5	19	LE01Gene09249;LE01Gene12151;LE01Gene03184;LE01Gene04190;LE01Gene02639	3.05999	0.372381
GO:0030247	MF	e	polysaccharide binding	3/121	7/2881	0.00223511	0.754327	0.428571	3	3	7	LE01Gene09249;LE01Gene02639;LE01Gene04190	2.6507	0.12244
GO:0022857	MF	e	transmembrane transporter activity	11/121	99/2881	0.00247326	0.754327	0.111111	2	11	99	LE01Gene00254;LE01Gene07136;LE01Gene01719;LE01Gene12901;LE01Gene01717;LE01Gene06515;LE01Gene10292;LE01Gene10139;LE01Gene10649;LE01Gene05744;LE01Gene13912	2.60673	0.12244
GO:0016853	MF	e	isomerase activity	7/121	47/2881	0.0030058	0.754327	0.148936	2	7	47	LE01Gene12197;LE01Gene10176;LE01Gene12018;LE01Gene11077;LE01Gene03184;LE01Gene09790;LE01Gene05567	2.52204	0.12244
GO:0005215	MF	e	transporter activity	12/121	117/2881	0.00313085	0.754327	0.102564	1	12	117	LE01Gene00254;LE01Gene07136;LE01Gene13320;LE01Gene01719;LE01Gene12901;LE01Gene01717;LE01Gene06515;LE01Gene10292;LE01Gene10139;LE01Gene10649;LE01Gene05744;LE01Gene13912	2.50434	0.12244
GO:0016491	MF	e	oxidoreductase activity	22/121	290/2881	0.00490675	0.88665	0.0758621	2	22	290	LE01Gene09680;LE01Gene13817;LE01Gene07162;LE01Gene05034;LE01Gene10868;LE01Gene07108;LE01Gene12483;LE01Gene04245;LE01Gene07124;LE01Gene04060;LE01Gene00354;LE01Gene05021;LE01Gene14516;LE01Gene04517;LE01Gene07252;LE01Gene08134;LE01Gene09706;LE01Gene06854;LE01Gene03374;LE01Gene10632;LE01Gene03564;LE01Gene02678	2.30921	0.0522478
GO:0005342	MF	e	organic acid transmembrane transporter activity	3/121	13/2881	0.0151785	1	0.230769	3	3	13	LE01Gene13912;LE01Gene07136;LE01Gene12901	1.81877	0
GO:0046943	MF	e	carboxylic acid transmembrane transporter activity	3/121	13/2881	0.0151785	1	0.230769	6	3	13	LE01Gene13912;LE01Gene07136;LE01Gene12901	1.81877	0
GO:0030248	MF	e	cellulose binding	2/121	5/2881	0.0160971	1	0.4	4	2	5	LE01Gene09249;LE01Gene02639	1.79325	0
GO:0008514	MF	e	organic anion transmembrane transporter activity	3/121	14/2881	0.0187354	1	0.214286	5	3	14	LE01Gene13912;LE01Gene07136;LE01Gene12901	1.72734	0
GO:0016798	MF	e	hydrolase activity, acting on glycosyl bonds	8/121	83/2881	0.0215985	1	0.0963855	3	8	83	LE01Gene04190;LE01Gene09249;LE01Gene01844;LE01Gene12151;LE01Gene02639;LE01Gene13789;LE01Gene05224;LE01Gene13906	1.66558	0
GO:0016616	MF	e	oxidoreductase activity, acting on the CH-OH group of donors, NAD or NADP as acceptor	4/121	27/2881	0.024573	1	0.148148	4	4	27	LE01Gene10632;LE01Gene07108;LE01Gene05021;LE01Gene03564	1.60954	0
GO:0015926	MF	e	glucosidase activity	2/121	7/2881	0.0319875	1	0.285714	5	2	7	LE01Gene05224;LE01Gene04190	1.49502	0
GO:0052657	MF	e	guanine phosphoribosyltransferase activity	1/121	1/2881	0.0419993	1	1	6	1	1	LE01Gene06379	1.37676	0
GO:0015140	MF	e	malate transmembrane transporter activity	1/121	1/2881	0.0419993	1	1	9	1	1	LE01Gene13912	1.37676	0
GO:0004096	MF	e	catalase activity	1/121	1/2881	0.0419993	1	1	5	1	1	LE01Gene04245	1.37676	0
GO:0003873	MF	e	6-phosphofructo-2-kinase activity	1/121	1/2881	0.0419993	1	1	7	1	1	LE01Gene13706	1.37676	0
GO:0005315	MF	e	inorganic phosphate transmembrane transporter activity	1/121	1/2881	0.0419993	1	1	5	1	1	LE01Gene10292	1.37676	0
GO:0004133	MF	e	glycogen debranching enzyme activity	1/121	1/2881	0.0419993	1	1	2	1	1	LE01Gene05224	1.37676	0
GO:0004134	MF	e	4-alpha-glucanotransferase activity	1/121	1/2881	0.0419993	1	1	5	1	1	LE01Gene05224	1.37676	0
GO:0004135	MF	e	amylo-alpha-1,6-glucosidase activity	1/121	1/2881	0.0419993	1	1	7	1	1	LE01Gene05224	1.37676	0
GO:0008239	MF	e	dipeptidyl-peptidase activity	1/121	1/2881	0.0419993	1	1	7	1	1	LE01Gene03689	1.37676	0
GO:0003952	MF	e	NAD+ synthase (glutamine-hydrolyzing) activity	1/121	1/2881	0.0419993	1	1	5	1	1	LE01Gene05356	1.37676	0
GO:0005337	MF	e	nucleoside transmembrane transporter activity	1/121	1/2881	0.0419993	1	1	4	1	1	LE01Gene01717	1.37676	0
GO:0004331	MF	e	fructose-2,6-bisphosphate 2-phosphatase activity	1/121	1/2881	0.0419993	1	1	8	1	1	LE01Gene13706	1.37676	0
GO:0043023	MF	e	ribosomal large subunit binding	1/121	1/2881	0.0419993	1	1	4	1	1	LE01Gene01214	1.37676	0
GO:0008131	MF	e	primary amine oxidase activity	1/121	1/2881	0.0419993	1	1	5	1	1	LE01Gene06854	1.37676	0
GO:0005516	MF	e	calmodulin binding	1/121	1/2881	0.0419993	1	1	3	1	1	LE01Gene02448	1.37676	0
GO:0004347	MF	e	glucose-6-phosphate isomerase activity	1/121	1/2881	0.0419993	1	1	5	1	1	LE01Gene05567	1.37676	0
GO:0089721	MF	e	phosphoenolpyruvate transmembrane transporter activity	1/121	1/2881	0.0419993	1	1	8	1	1	LE01Gene12901	1.37676	0
GO:0004801	MF	e	sedoheptulose-7-phosphate:D-glyceraldehyde-3-phosphate glyceronetransferase activity	1/121	1/2881	0.0419993	1	1	4	1	1	LE01Gene02725	1.37676	0
GO:0005548	MF	e	phospholipid transporter activity	1/121	1/2881	0.0419993	1	1	3	1	1	LE01Gene13320	1.37676	0
GO:0004819	MF	e	glutamine-tRNA ligase activity	1/121	1/2881	0.0419993	1	1	5	1	1	LE01Gene01438	1.37676	0
GO:0016899	MF	e	oxidoreductase activity, acting on the CH-OH group of donors, oxygen as acceptor	1/121	1/2881	0.0419993	1	1	4	1	1	LE01Gene07124	1.37676	0
GO:0003938	MF	e	IMP dehydrogenase activity	1/121	1/2881	0.0419993	1	1	5	1	1	LE01Gene05021	1.37676	0
GO:0004825	MF	e	methionine-tRNA ligase activity	1/121	1/2881	0.0419993	1	1	5	1	1	LE01Gene00166	1.37676	0
GO:0004609	MF	e	phosphatidylserine decarboxylase activity	1/121	1/2881	0.0419993	1	1	5	1	1	LE01Gene11894	1.37676	0
GO:0004614	MF	e	phosphoglucomutase activity	1/121	1/2881	0.0419993	1	1	5	1	1	LE01Gene09790	1.37676	0
GO:0016641	MF	e	oxidoreductase activity, acting on the CH-NH2 group of donors, oxygen as acceptor	1/121	1/2881	0.0419993	1	1	4	1	1	LE01Gene06854	1.37676	0
GO:0008509	MF	e	anion transmembrane transporter activity	3/121	19/2881	0.0428357	1	0.157895	4	3	19	LE01Gene13912;LE01Gene07136;LE01Gene12901	1.36819	0

## Sheet: K1VSK3 up
go_id	go_type	enrichment	discription	ratio_in_study	ratio_in_pop	p_uncorrected	p_corrected	enrich_factor	depth	study_count	pop_count	seq_list	neg_log10p_uncorrected	neg_log10p_corrected
GO:0005975	BP	e	carbohydrate metabolic process	36/412	116/2881	2.17118e-06	0.00123216	0.310345	3	36	116	LE01Gene13706;LE01Gene12018;LE01Gene03184;LE01Gene03020;LE01Gene03019;LE01Gene07108;LE01Gene03058;LE01Gene10125;LE01Gene05224;LE01Gene02139;LE01Gene07359;LE01Gene11040;LE01Gene09736;LE01Gene09249;LE01Gene09429;LE01Gene04001;LE01Gene10629;LE01Gene02725;LE01Gene09790;LE01Gene06517;LE01Gene01623;LE01Gene07930;LE01Gene12151;LE01Gene11039;LE01Gene05228;LE01Gene11222;LE01Gene12953;LE01Gene06122;LE01Gen…	5.66331	2.90933
GO:0006740	BP	e	NADPH regeneration	6/412	6/2881	8.28903e-06	0.00175129	1	4	6	6	LE01Gene01623;LE01Gene03058;LE01Gene10632;LE01Gene11222;LE01Gene10629;LE01Gene02725	5.0815	2.75664
GO:0006098	BP	e	pentose-phosphate shunt	6/412	6/2881	8.28903e-06	0.00175129	1	6	6	6	LE01Gene01623;LE01Gene03058;LE01Gene10632;LE01Gene11222;LE01Gene10629;LE01Gene02725	5.0815	2.75664
GO:0051156	BP	e	glucose 6-phosphate metabolic process	6/412	7/2881	5.09999e-05	0.00801364	0.857143	5	6	7	LE01Gene01623;LE01Gene03058;LE01Gene10632;LE01Gene11222;LE01Gene10629;LE01Gene02725	4.29243	2.09617
GO:0006739	BP	e	NADP metabolic process	6/412	7/2881	5.09999e-05	0.00801364	0.857143	2	6	7	LE01Gene01623;LE01Gene03058;LE01Gene10632;LE01Gene11222;LE01Gene10629;LE01Gene02725	4.29243	2.09617
GO:0055114	BP	e	oxidation-reduction process	46/412	205/2881	0.00121538	0.0998268	0.22439	2	46	205	LE01Gene09680;LE01Gene09069;LE01Gene08198;LE01Gene07908;LE01Gene13817;LE01Gene07162;LE01Gene13517;LE01Gene03058;LE01Gene11596;LE01Gene10767;LE01Gene12483;LE01Gene04245;LE01Gene09663;LE01Gene05224;LE01Gene03342;LE01Gene05481;LE01Gene04060;LE01Gene00354;LE01Gene07252;LE01Gene09505;LE01Gene10629;LE01Gene08254;LE01Gene02725;LE01Gene04157;LE01Gene00332;LE01Gene01623;LE01Gene00290;LE01Gene11222;LE01Gen…	2.91529	1.00075
GO:0051187	BP	e	cofactor catabolic process	3/412	3/2881	0.00290633	0.184272	1	4	3	3	LE01Gene06257;LE01Gene05870;LE01Gene04245	2.53665	0.734541
GO:0006006	BP	e	glucose metabolic process	5/412	10/2881	0.00791997	0.420923	0.5	6	5	10	LE01Gene11222;LE01Gene13706;LE01Gene05567;LE01Gene01623;LE01Gene05228	2.10128	0.375797
GO:0019318	BP	e	hexose metabolic process	5/412	10/2881	0.00791997	0.420923	0.5	5	5	10	LE01Gene11222;LE01Gene13706;LE01Gene05567;LE01Gene01623;LE01Gene05228	2.10128	0.375797
GO:0007021	BP	e	tubulin complex assembly	3/412	4/2881	0.0103863	0.46406	0.75	6	3	4	LE01Gene01043;LE01Gene04771;LE01Gene11667	1.98354	0.333426
GO:0005996	BP	e	monosaccharide metabolic process	5/412	11/2881	0.0128396	0.559066	0.454545	4	5	11	LE01Gene11222;LE01Gene13706;LE01Gene05567;LE01Gene01623;LE01Gene05228	1.89145	0.252537
GO:0002098	BP	e	tRNA wobble uridine modification	4/412	8/2881	0.0179309	0.73755	0.5	12	4	8	LE01Gene13000;LE01Gene06579;LE01Gene02832;LE01Gene10305	1.7464	0.132209
GO:0009132	BP	e	nucleoside diphosphate metabolic process	5/412	12/2881	0.0194742	0.73755	0.416667	7	5	12	LE01Gene11222;LE01Gene08254;LE01Gene02434;LE01Gene03019;LE01Gene05567	1.71054	0.132209
GO:0006751	BP	e	glutathione catabolic process	2/412	2/2881	0.0204081	0.73755	1	7	2	2	LE01Gene06257;LE01Gene05870	1.6902	0.132209
GO:0043633	BP	e	polyadenylation-dependent RNA catabolic process	2/412	2/2881	0.0204081	0.73755	1	8	2	2	LE01Gene09498;LE01Gene10314	1.6902	0.132209
GO:0046835	BP	e	carbohydrate phosphorylation	2/412	2/2881	0.0204081	0.73755	1	6	2	2	LE01Gene13706;LE01Gene03019	1.6902	0.132209
GO:0009051	BP	e	pentose-phosphate shunt, oxidative branch	2/412	2/2881	0.0204081	0.73755	1	6	2	2	LE01Gene10632;LE01Gene01623	1.6902	0.132209
GO:0042219	BP	e	cellular modified amino acid catabolic process	2/412	2/2881	0.0204081	0.73755	1	5	2	2	LE01Gene06257;LE01Gene05870	1.6902	0.132209
GO:0044273	BP	e	sulfur compound catabolic process	2/412	2/2881	0.0204081	0.73755	1	4	2	2	LE01Gene06257;LE01Gene05870	1.6902	0.132209
GO:0006091	BP	e	generation of precursor metabolites and energy	10/412	34/2881	0.0221011	0.783073	0.294118	3	10	34	LE01Gene01623;LE01Gene03058;LE01Gene10632;LE01Gene11222;LE01Gene03019;LE01Gene05481;LE01Gene10629;LE01Gene05224;LE01Gene02725;LE01Gene05567	1.65559	0.106198
GO:0006094	BP	e	gluconeogenesis	3/412	5/2881	0.0232194	0.799189	0.6	7	3	5	LE01Gene11222;LE01Gene05567;LE01Gene05228	1.63415	0.0973506
GO:0019319	BP	e	hexose biosynthetic process	3/412	5/2881	0.0232194	0.799189	0.6	6	3	5	LE01Gene11222;LE01Gene05567;LE01Gene05228	1.63415	0.0973506
GO:0046364	BP	e	monosaccharide biosynthetic process	3/412	5/2881	0.0232194	0.799189	0.6	5	3	5	LE01Gene11222;LE01Gene05567;LE01Gene05228	1.63415	0.0973506
GO:0044281	BP	e	small molecule metabolic process	49/412	254/2881	0.0237998	0.800173	0.192913	2	49	254	LE01Gene13706;LE01Gene01304;LE01Gene09605;LE01Gene13132;LE01Gene04454;LE01Gene07908;LE01Gene02192;LE01Gene00476;LE01Gene02448;LE01Gene10024;LE01Gene06507;LE01Gene05579;LE01Gene06330;LE01Gene00166;LE01Gene01438;LE01Gene01520;LE01Gene04205;LE01Gene01937;LE01Gene05159;LE01Gene03342;LE01Gene06195;LE01Gene05481;LE01Gene12537;LE01Gene04063;LE01Gene02601;LE01Gene08254;LE01Gene07108;LE01Gene13263;LE01Gen…	1.62343	0.0968161
GO:0043648	BP	e	dicarboxylic acid metabolic process	6/412	17/2881	0.0253486	0.823148	0.352941	6	6	17	LE01Gene05615;LE01Gene05292;LE01Gene06195;LE01Gene12537;LE01Gene02448;LE01Gene07108	1.59605	0.0845221
GO:0009056	BP	e	catabolic process	25/412	114/2881	0.0276729	0.877279	0.219298	2	25	114	LE01Gene07908;LE01Gene00476;LE01Gene06257;LE01Gene11222;LE01Gene02448;LE01Gene03019;LE01Gene04245;LE01Gene05224;LE01Gene10314;LE01Gene07332;LE01Gene02601;LE01Gene10125;LE01Gene09498;LE01Gene00831;LE01Gene06122;LE01Gene10241;LE01Gene05567;LE01Gene02129;LE01Gene04191;LE01Gene04454;LE01Gene09605;LE01Gene05870;LE01Gene02639;LE01Gene08639;LE01Gene05794	1.55795	0.0568622
GO:0055085	BP	e	transmembrane transport	31/412	149/2881	0.0295688	0.929231	0.208054	4	31	149	LE01Gene01719;LE01Gene01717;LE01Gene06407;LE01Gene05744;LE01Gene08929;LE01Gene06727;LE01Gene00276;LE01Gene03306;LE01Gene12901;LE01Gene02137;LE01Gene03435;LE01Gene08146;LE01Gene13085;LE01Gene08252;LE01Gene00254;LE01Gene13242;LE01Gene01239;LE01Gene00543;LE01Gene11197;LE01Gene07923;LE01Gene10139;LE01Gene13388;LE01Gene03863;LE01Gene11329;LE01Gene09163;LE01Gene12914;LE01Gene02431;LE01Gene07136;LE01Gen…	1.52917	0.0318765
GO:0008152	BP	e	metabolic process	204/412	1286/2881	0.0323514	0.982503	0.158631	1	204	1286	LE01Gene12238;LE01Gene09188;LE01Gene05292;LE01Gene14663;LE01Gene01364;LE01Gene00476;LE01Gene01042;LE01Gene02448;LE01Gene10024;LE01Gene05481;LE01Gene05592;LE01Gene07162;LE01Gene05216;LE01Gene07332;LE01Gene12537;LE01Gene04063;LE01Gene04060;LE01Gene10622;LE01Gene09429;LE01Gene02601;LE01Gene09505;LE01Gene10629;LE01Gene08198;LE01Gene02817;LE01Gene02816;LE01Gene13278;LE01Gene03689;LE01Gene01623;LE01Gen…	1.49011	0.00766632
GO:0009110	BP	e	vitamin biosynthetic process	3/412	6/2881	0.0415662	1	0.5	4	3	6	LE01Gene10024;LE01Gene03342;LE01Gene05579	1.38126	0
GO:0042364	BP	e	water-soluble vitamin biosynthetic process	3/412	6/2881	0.0415662	1	0.5	5	3	6	LE01Gene10024;LE01Gene03342;LE01Gene05579	1.38126	0
GO:0006536	BP	e	glutamate metabolic process	3/412	6/2881	0.0415662	1	0.5	9	3	6	LE01Gene12537;LE01Gene02448;LE01Gene05615	1.38126	0
GO:0044248	BP	e	cellular catabolic process	19/412	86/2881	0.0419632	1	0.22093	3	19	86	LE01Gene06122;LE01Gene02129;LE01Gene10314;LE01Gene04454;LE01Gene07332;LE01Gene09605;LE01Gene07908;LE01Gene05870;LE01Gene00476;LE01Gene06257;LE01Gene02448;LE01Gene09498;LE01Gene02601;LE01Gene00831;LE01Gene08639;LE01Gene05224;LE01Gene10125;LE01Gene10241;LE01Gene04245	1.37713	0
GO:1990748	BP	e	cellular detoxification	4/412	10/2881	0.0425386	1	0.4	2	4	10	LE01Gene08639;LE01Gene10767;LE01Gene04245;LE01Gene00476	1.37122	0
GO:0098754	BP	e	detoxification	4/412	10/2881	0.0425386	1	0.4	1	4	10	LE01Gene08639;LE01Gene10767;LE01Gene04245;LE01Gene00476	1.37122	0
GO:0002097	BP	e	tRNA wobble base modification	4/412	10/2881	0.0425386	1	0.4	11	4	10	LE01Gene13000;LE01Gene06579;LE01Gene02832;LE01Gene10305	1.37122	0
GO:0006165	BP	e	nucleoside diphosphate phosphorylation	4/412	10/2881	0.0425386	1	0.4	8	4	10	LE01Gene11222;LE01Gene03019;LE01Gene05567;LE01Gene02434	1.37122	0
GO:0005829	CC	e	cytosol	28/412	136/2881	0.0434732	1	0.205882	4	28	136	LE01Gene01043;LE01Gene13979;LE01Gene12768;LE01Gene06257;LE01Gene12338;LE01Gene13914;LE01Gene03136;LE01Gene04771;LE01Gene10314;LE01Gene03342;LE01Gene01520;LE01Gene13000;LE01Gene02832;LE01Gene10629;LE01Gene01682;LE01Gene02601;LE01Gene06579;LE01Gene09335;LE01Gene01623;LE01Gene13410;LE01Gene06343;LE01Gene10014;LE01Gene08229;LE01Gene05509;LE01Gene04700;LE01Gene10632;LE01Gene05870;LE01Gene08304	1.36178	0
GO:0003824	MF	e	catalytic activity	248/412	1412/2881	5.6847e-06	0.00138822	0.175637	1	248	1412	LE01Gene12238;LE01Gene09188;LE01Gene05292;LE01Gene08198;LE01Gene11793;LE01Gene01364;LE01Gene00476;LE01Gene05597;LE01Gene10024;LE01Gene03205;LE01Gene05592;LE01Gene07162;LE01Gene06379;LE01Gene09736;LE01Gene01438;LE01Gene05216;LE01Gene08827;LE01Gene10357;LE01Gene06846;LE01Gene11650;LE01Gene12537;LE01Gene12032;LE01Gene04060;LE01Gene10622;LE01Gene09429;LE01Gene02601;LE01Gene09505;LE01Gene10629;LE01Gen…	5.24529	2.85754
GO:0016853	MF	e	isomerase activity	19/412	47/2881	8.72251e-06	0.00175129	0.404255	2	19	47	LE01Gene01271;LE01Gene12197;LE01Gene10176;LE01Gene04192;LE01Gene13420;LE01Gene12018;LE01Gene03184;LE01Gene08877;LE01Gene06846;LE01Gene03147;LE01Gene03058;LE01Gene04825;LE01Gene02677;LE01Gene11222;LE01Gene02129;LE01Gene11077;LE01Gene09277;LE01Gene05567;LE01Gene09790	5.05936	2.75664
GO:0030246	MF	e	carbohydrate binding	10/412	19/2881	8.87391e-05	0.0118779	0.526316	2	10	19	LE01Gene09188;LE01Gene04191;LE01Gene09249;LE01Gene03184;LE01Gene12151;LE01Gene03019;LE01Gene02639;LE01Gene04001;LE01Gene09429;LE01Gene10125	4.05188	1.92526
GO:0016854	MF	e	racemase and epimerase activity	5/412	6/2881	0.000309994	0.033949	0.833333	3	5	6	LE01Gene12018;LE01Gene08877;LE01Gene06846;LE01Gene03058;LE01Gene09277	3.50865	1.46917
GO:0004553	MF	e	hydrolase activity, hydrolyzing O-glycosyl compounds	17/412	58/2881	0.00347241	0.209155	0.293103	4	17	58	LE01Gene02188;LE01Gene07656;LE01Gene04191;LE01Gene09249;LE01Gene02139;LE01Gene07930;LE01Gene11040;LE01Gene09736;LE01Gene02639;LE01Gene01844;LE01Gene11039;LE01Gene03020;LE01Gene09429;LE01Gene12953;LE01Gene05224;LE01Gene10124;LE01Gene10125	2.45937	0.679532
GO:0016798	MF	e	hydrolase activity, acting on glycosyl bonds	21/412	83/2881	0.00637416	0.359153	0.253012	3	21	83	LE01Gene02188;LE01Gene07656;LE01Gene09188;LE01Gene04191;LE01Gene09249;LE01Gene02139;LE01Gene07930;LE01Gene11040;LE01Gene09736;LE01Gene12151;LE01Gene05794;LE01Gene09429;LE01Gene01844;LE01Gene13789;LE01Gene03020;LE01Gene11039;LE01Gene02639;LE01Gene12953;LE01Gene05224;LE01Gene10124;LE01Gene10125	2.19558	0.44472
GO:0016860	MF	e	intramolecular oxidoreductase activity	4/412	7/2881	0.0100926	0.46406	0.571429	3	4	7	LE01Gene11222;LE01Gene03147;LE01Gene04192;LE01Gene05567	1.996	0.333426
GO:0016857	MF	e	racemase and epimerase activity, acting on carbohydrates and derivatives	3/412	4/2881	0.0103863	0.46406	0.75	4	3	4	LE01Gene12018;LE01Gene08877;LE01Gene03058	1.98354	0.333426
GO:0016861	MF	e	intramolecular oxidoreductase activity, interconverting aldoses and ketoses	3/412	4/2881	0.0103863	0.46406	0.75	4	3	4	LE01Gene11222;LE01Gene04192;LE01Gene05567	1.98354	0.333426
GO:0016151	MF	e	nickel cation binding	2/412	2/2881	0.0204081	0.73755	1	6	2	2	LE01Gene07616;LE01Gene02601	1.6902	0.132209
GO:0004351	MF	e	glutamate decarboxylase activity	2/412	2/2881	0.0204081	0.73755	1	5	2	2	LE01Gene12537;LE01Gene02448	1.6902	0.132209
GO:0016491	MF	e	oxidoreductase activity	55/412	290/2881	0.021147	0.756685	0.189655	2	55	290	LE01Gene09680;LE01Gene12238;LE01Gene12032;LE01Gene08198;LE01Gene07908;LE01Gene13726;LE01Gene13817;LE01Gene12483;LE01Gene13517;LE01Gene06359;LE01Gene07108;LE01Gene11596;LE01Gene10767;LE01Gene07162;LE01Gene09069;LE01Gene00290;LE01Gene04245;LE01Gene09663;LE01Gene10357;LE01Gene03342;LE01Gene14440;LE01Gene05481;LE01Gene04517;LE01Gene04060;LE01Gene00354;LE01Gene11589;LE01Gene09505;LE01Gene08254;LE01Gen…	1.67475	0.121085

## Sheet: K2VSK3 up
go_id	go_type	enrichment	discription	ratio_in_study	ratio_in_pop	p_uncorrected	p_corrected	enrich_factor	depth	study_count	pop_count	seq_list	neg_log10p_uncorrected	neg_log10p_corrected
GO:0009064	BP	e	glutamine family amino acid metabolic process	7/213	16/2881	7.04446e-05	0.0424311	0.4375	8	7	16	LE01Gene12270;LE01Gene01546;LE01Gene05615;LE01Gene13127;LE01Gene04875;LE01Gene12537;LE01Gene05426	4.15215	1.37232
GO:0043648	BP	e	dicarboxylic acid metabolic process	6/213	17/2881	0.000942899	0.229081	0.352941	6	6	17	LE01Gene01546;LE01Gene05615;LE01Gene05292;LE01Gene12537;LE01Gene07108;LE01Gene11867	3.02553	0.640011
GO:0044281	BP	e	small molecule metabolic process	33/213	254/2881	0.000950806	0.229081	0.129921	2	33	254	LE01Gene12270;LE01Gene13706;LE01Gene05292;LE01Gene13132;LE01Gene04875;LE01Gene02192;LE01Gene07108;LE01Gene06330;LE01Gene05426;LE01Gene00963;LE01Gene04205;LE01Gene01937;LE01Gene05481;LE01Gene12537;LE01Gene04063;LE01Gene02601;LE01Gene08254;LE01Gene11867;LE01Gene01546;LE01Gene06507;LE01Gene01423;LE01Gene13127;LE01Gene07908;LE01Gene00638;LE01Gene11222;LE01Gene06122;LE01Gene10241;LE01Gene05615;LE01Gen…	3.02191	0.640011
GO:0006525	BP	e	arginine metabolic process	3/213	4/2881	0.00150813	0.282885	0.75	9	3	4	LE01Gene12270;LE01Gene04875;LE01Gene05426	2.82156	0.548391
GO:0009084	BP	e	glutamine family amino acid biosynthetic process	4/213	8/2881	0.00160475	0.282885	0.5	9	4	8	LE01Gene12270;LE01Gene01546;LE01Gene05615;LE01Gene04875	2.79459	0.548391
GO:0043633	BP	e	polyadenylation-dependent RNA catabolic process	2/213	2/2881	0.00544227	0.561953	1	8	2	2	LE01Gene09498;LE01Gene10314	2.26422	0.2503
GO:0072488	BP	e	ammonium transmembrane transport	2/213	2/2881	0.00544227	0.561953	1	7	2	2	LE01Gene01415;LE01Gene06407	2.26422	0.2503
GO:0009074	BP	e	aromatic amino acid family catabolic process	2/213	2/2881	0.00544227	0.561953	1	8	2	2	LE01Gene02634;LE01Gene11867	2.26422	0.2503
GO:0015696	BP	e	ammonium transport	2/213	2/2881	0.00544227	0.561953	1	6	2	2	LE01Gene01415;LE01Gene06407	2.26422	0.2503
GO:0006536	BP	e	glutamate metabolic process	3/213	6/2881	0.00674212	0.658541	0.5	9	3	6	LE01Gene01546;LE01Gene12537;LE01Gene05615	2.1712	0.181417
GO:0051156	BP	e	glucose 6-phosphate metabolic process	3/213	7/2881	0.0111601	0.937964	0.428571	5	3	7	LE01Gene11222;LE01Gene00638;LE01Gene02725	1.95233	0.0278137
GO:0055114	BP	e	oxidation-reduction process	25/213	205/2881	0.0117365	0.938447	0.121951	2	25	205	LE01Gene12270;LE01Gene08198;LE01Gene07908;LE01Gene11596;LE01Gene05481;LE01Gene04060;LE01Gene07252;LE01Gene09505;LE01Gene08254;LE01Gene11867;LE01Gene02725;LE01Gene09396;LE01Gene00332;LE01Gene12220;LE01Gene11222;LE01Gene06122;LE01Gene11589;LE01Gene06713;LE01Gene09148;LE01Gene05615;LE01Gene08134;LE01Gene07406;LE01Gene09663;LE01Gene02634;LE01Gene08639	1.93046	0.0275901
GO:0006526	BP	e	arginine biosynthetic process	2/213	3/2881	0.0155291	1	0.666667	10	2	3	LE01Gene12270;LE01Gene04875	1.80885	0
GO:0019752	BP	e	carboxylic acid metabolic process	20/213	164/2881	0.0207459	1	0.121951	5	20	164	LE01Gene12270;LE01Gene01546;LE01Gene04205;LE01Gene07012;LE01Gene01423;LE01Gene05292;LE01Gene07908;LE01Gene01937;LE01Gene04875;LE01Gene02192;LE01Gene12537;LE01Gene04063;LE01Gene05615;LE01Gene07108;LE01Gene13127;LE01Gene10653;LE01Gene11222;LE01Gene02634;LE01Gene11867;LE01Gene05426	1.68307	0
GO:0044270	BP	e	cellular nitrogen compound catabolic process	5/213	24/2881	0.0280998	1	0.208333	4	5	24	LE01Gene11867;LE01Gene09498;LE01Gene10314;LE01Gene10241;LE01Gene02601	1.5513	0
GO:0043436	BP	e	oxoacid metabolic process	20/213	166/2881	0.0305487	1	0.120482	4	20	166	LE01Gene12270;LE01Gene01546;LE01Gene04205;LE01Gene07012;LE01Gene01423;LE01Gene05292;LE01Gene07908;LE01Gene01937;LE01Gene04875;LE01Gene02192;LE01Gene12537;LE01Gene04063;LE01Gene05615;LE01Gene07108;LE01Gene13127;LE01Gene10653;LE01Gene11222;LE01Gene02634;LE01Gene11867;LE01Gene05426	1.51501	0
GO:0006082	BP	e	organic acid metabolic process	20/213	166/2881	0.0305487	1	0.120482	3	20	166	LE01Gene12270;LE01Gene01546;LE01Gene04205;LE01Gene07012;LE01Gene01423;LE01Gene05292;LE01Gene07908;LE01Gene01937;LE01Gene04875;LE01Gene02192;LE01Gene12537;LE01Gene04063;LE01Gene05615;LE01Gene07108;LE01Gene13127;LE01Gene10653;LE01Gene11222;LE01Gene02634;LE01Gene11867;LE01Gene05426	1.51501	0
GO:0044248	BP	e	cellular catabolic process	12/213	86/2881	0.0323566	1	0.139535	3	12	86	LE01Gene06122;LE01Gene10314;LE01Gene07332;LE01Gene07908;LE01Gene09498;LE01Gene02601;LE01Gene00831;LE01Gene02634;LE01Gene08639;LE01Gene11867;LE01Gene10241;LE01Gene10125	1.49004	0
GO:0006006	BP	e	glucose metabolic process	3/213	10/2881	0.0324226	1	0.3	6	3	10	LE01Gene11222;LE01Gene13706;LE01Gene00638	1.48915	0
GO:0030001	BP	e	metal ion transport	3/213	10/2881	0.0324226	1	0.3	6	3	10	LE01Gene12914;LE01Gene00769;LE01Gene11329	1.48915	0
GO:0019318	BP	e	hexose metabolic process	3/213	10/2881	0.0324226	1	0.3	5	3	10	LE01Gene11222;LE01Gene13706;LE01Gene00638	1.48915	0
GO:1901605	BP	e	alpha-amino acid metabolic process	9/213	56/2881	0.0328395	1	0.160714	7	9	56	LE01Gene12270;LE01Gene01546;LE01Gene05615;LE01Gene13127;LE01Gene04875;LE01Gene12537;LE01Gene02634;LE01Gene11867;LE01Gene05426	1.4836	0
GO:1901361	BP	e	organic cyclic compound catabolic process	5/213	25/2881	0.0330797	1	0.2	4	5	25	LE01Gene02634;LE01Gene11867;LE01Gene09498;LE01Gene10314;LE01Gene10241	1.48044	0
GO:0019439	BP	e	aromatic compound catabolic process	5/213	25/2881	0.0330797	1	0.2	4	5	25	LE01Gene02634;LE01Gene11867;LE01Gene09498;LE01Gene10314;LE01Gene10241	1.48044	0
GO:0044282	BP	e	small molecule catabolic process	5/213	25/2881	0.0330797	1	0.2	3	5	25	LE01Gene11867;LE01Gene02634;LE01Gene06122;LE01Gene07908;LE01Gene02601	1.48044	0
GO:0006520	BP	e	cellular amino acid metabolic process	14/213	107/2881	0.0351919	1	0.130841	6	14	107	LE01Gene12270;LE01Gene01546;LE01Gene05615;LE01Gene07012;LE01Gene13127;LE01Gene01937;LE01Gene04875;LE01Gene02192;LE01Gene12537;LE01Gene04063;LE01Gene10653;LE01Gene02634;LE01Gene11867;LE01Gene05426	1.45356	0
GO:0044283	BP	e	small molecule biosynthetic process	12/213	91/2881	0.0404635	1	0.131868	3	12	91	LE01Gene12270;LE01Gene01546;LE01Gene05615;LE01Gene07012;LE01Gene01423;LE01Gene02434;LE01Gene04875;LE01Gene02192;LE01Gene04063;LE01Gene11222;LE01Gene11867;LE01Gene10241	1.39294	0
GO:0005996	BP	e	monosaccharide metabolic process	3/213	11/2881	0.0422053	1	0.272727	4	3	11	LE01Gene11222;LE01Gene13706;LE01Gene00638	1.37463	0
GO:1901071	BP	e	glucosamine-containing compound metabolic process	2/213	5/2881	0.0468736	1	0.4	5	2	5	LE01Gene04192;LE01Gene10125	1.32907	0
GO:0006541	BP	e	glutamine metabolic process	2/213	5/2881	0.0468736	1	0.4	9	2	5	LE01Gene01546;LE01Gene13127	1.32907	0
GO:0003824	MF	e	catalytic activity	128/213	1412/2881	0.000799926	0.229081	0.0906516	1	128	1412	LE01Gene09304;LE01Gene09188;LE01Gene05292;LE01Gene08198;LE01Gene13726;LE01Gene05597;LE01Gene01597;LE01Gene05592;LE01Gene00946;LE01Gene05216;LE01Gene11793;LE01Gene10357;LE01Gene12537;LE01Gene12032;LE01Gene04060;LE01Gene02601;LE01Gene09505;LE01Gene01682;LE01Gene13132;LE01Gene01423;LE01Gene01181;LE01Gene04875;LE01Gene09148;LE01Gene09149;LE01Gene07150;LE01Gene07012;LE01Gene07252;LE01Gene11405;LE01Gen…	3.09695	0.640011
GO:0008519	MF	e	ammonium transmembrane transporter activity	2/213	2/2881	0.00544227	0.561953	1	5	2	2	LE01Gene01415;LE01Gene06407	2.26422	0.2503
GO:0016491	MF	e	oxidoreductase activity	33/213	290/2881	0.00897123	0.810551	0.113793	2	33	290	LE01Gene12270;LE01Gene12032;LE01Gene08198;LE01Gene07908;LE01Gene13726;LE01Gene06359;LE01Gene07108;LE01Gene11596;LE01Gene10357;LE01Gene05481;LE01Gene04060;LE01Gene09396;LE01Gene09505;LE01Gene08254;LE01Gene11867;LE01Gene00332;LE01Gene08997;LE01Gene00033;LE01Gene12220;LE01Gene02634;LE01Gene06122;LE01Gene07252;LE01Gene08228;LE01Gene06713;LE01Gene09148;LE01Gene05615;LE01Gene08134;LE01Gene07406;LE01Gen…	2.04715	0.0912198
GO:0016860	MF	e	intramolecular oxidoreductase activity	3/213	7/2881	0.0111601	0.937964	0.428571	3	3	7	LE01Gene11222;LE01Gene03147;LE01Gene04192	1.95233	0.0278137
GO:0016410	MF	e	N-acyltransferase activity	4/213	13/2881	0.0122045	0.938447	0.307692	5	4	13	LE01Gene01482;LE01Gene13410;LE01Gene04875;LE01Gene06303	1.91348	0.0275901
GO:0008080	MF	e	N-acetyltransferase activity	4/213	13/2881	0.0122045	0.938447	0.307692	6	4	13	LE01Gene01482;LE01Gene13410;LE01Gene04875;LE01Gene06303	1.91348	0.0275901
GO:0030170	MF	e	pyridoxal phosphate binding	5/213	20/2881	0.0130463	0.942988	0.25	5	5	20	LE01Gene12537;LE01Gene06588;LE01Gene11817;LE01Gene10014;LE01Gene05426	1.88451	0.0254937
GO:0070279	MF	e	vitamin B6 binding	5/213	20/2881	0.0130463	0.942988	0.25	4	5	20	LE01Gene12537;LE01Gene06588;LE01Gene11817;LE01Gene10014;LE01Gene05426	1.88451	0.0254937
GO:0016701	MF	e	oxidoreductase activity, acting on single donors with incorporation of molecular oxygen	3/213	8/2881	0.0168932	1	0.375	3	3	8	LE01Gene11867;LE01Gene02634;LE01Gene06122	1.77229	0
GO:0016853	MF	e	isomerase activity	8/213	47/2881	0.0199367	1	0.170213	2	8	47	LE01Gene01271;LE01Gene12197;LE01Gene04192;LE01Gene08877;LE01Gene02677;LE01Gene11222;LE01Gene03147;LE01Gene09277	1.70035	0
GO:0051213	MF	e	dioxygenase activity	3/213	9/2881	0.0239787	1	0.333333	3	3	9	LE01Gene02634;LE01Gene08198;LE01Gene11867	1.62017	0
GO:0016407	MF	e	acetyltransferase activity	4/213	16/2881	0.0260766	1	0.25	5	4	16	LE01Gene01482;LE01Gene13410;LE01Gene04875;LE01Gene06303	1.58375	0
GO:0019842	MF	e	vitamin binding	5/213	24/2881	0.0280998	1	0.208333	3	5	24	LE01Gene12537;LE01Gene06588;LE01Gene11817;LE01Gene10014;LE01Gene05426	1.5513	0
GO:0016702	MF	e	oxidoreductase activity, acting on single donors with incorporation of molecular oxygen, incorporation of two atoms of oxygen	2/213	4/2881	0.02955	1	0.5	4	2	4	LE01Gene02634;LE01Gene11867	1.52944	0
GO:0016861	MF	e	intramolecular oxidoreductase activity, interconverting aldoses and ketoses	2/213	4/2881	0.02955	1	0.5	4	2	4	LE01Gene11222;LE01Gene04192	1.52944	0
GO:0042578	MF	e	phosphoric ester hydrolase activity	6/213	36/2881	0.0456709	1	0.166667	4	6	36	LE01Gene01639;LE01Gene13706;LE01Gene12443;LE01Gene10892;LE01Gene01652;LE01Gene06258	1.34036	0
GO:0046873	MF	e	metal ion transmembrane transporter activity	2/213	5/2881	0.0468736	1	0.4	6	2	5	LE01Gene12914;LE01Gene11329	1.32907	0

## Sheet: KVSK1 down
go_id	go_type	enrichment	discription	ratio_in_study	ratio_in_pop	p_uncorrected	p_corrected	enrich_factor	depth	study_count	pop_count	seq_list	neg_log10p_uncorrected	neg_log10p_corrected
GO:0044085	BP	e	cellular component biogenesis	15/370	28/2881	2.50188e-07	0.00090418	0.535714	2	15	28	LE01Gene07247;LE01Gene00678;LE01Gene05388;LE01Gene08908;LE01Gene10350;LE01Gene04954;LE01Gene00959;LE01Gene03283;LE01Gene02379;LE01Gene04327;LE01Gene00881;LE01Gene02147;LE01Gene00830;LE01Gene09344;LE01Gene02237	6.60173	3.04375
GO:0022613	BP	e	ribonucleoprotein complex biogenesis	15/370	26/2881	5.90001e-07	0.00106613	0.576923	3	15	26	LE01Gene07247;LE01Gene00678;LE01Gene05388;LE01Gene08908;LE01Gene10350;LE01Gene04954;LE01Gene00959;LE01Gene03283;LE01Gene02379;LE01Gene04327;LE01Gene00881;LE01Gene02147;LE01Gene00830;LE01Gene09344;LE01Gene02237	6.22915	2.97219
GO:0042254	BP	e	ribosome biogenesis	9/370	16/2881	4.31936e-05	0.0312203	0.5625	4	9	16	LE01Gene00678;LE01Gene08908;LE01Gene04954;LE01Gene03283;LE01Gene02379;LE01Gene00881;LE01Gene02147;LE01Gene00830;LE01Gene09344	4.36458	1.50556
GO:0042273	BP	e	ribosomal large subunit biogenesis	5/370	8/2881	0.00136787	0.235404	0.625	4	5	8	LE01Gene05388;LE01Gene02237;LE01Gene07247;LE01Gene10350;LE01Gene04327	2.86396	0.628186
GO:0055085	BP	e	transmembrane transport	33/370	149/2881	0.00145441	0.238919	0.221477	4	33	149	LE01Gene01010;LE01Gene08419;LE01Gene06406;LE01Gene05744;LE01Gene06378;LE01Gene10747;LE01Gene04529;LE01Gene00276;LE01Gene08933;LE01Gene12901;LE01Gene00359;LE01Gene02480;LE01Gene13008;LE01Gene01239;LE01Gene12240;LE01Gene01723;LE01Gene04824;LE01Gene09163;LE01Gene01120;LE01Gene00297;LE01Gene11038;LE01Gene05227;LE01Gene06478;LE01Gene07506;LE01Gene11407;LE01Gene02431;LE01Gene04708;LE01Gene07683;LE01Gen…	2.83731	0.621749
GO:0006364	BP	e	rRNA processing	9/370	24/2881	0.00191215	0.279398	0.375	9	9	24	LE01Gene07247;LE01Gene05388;LE01Gene03236;LE01Gene08652;LE01Gene01583;LE01Gene03684;LE01Gene02237;LE01Gene04327;LE01Gene07227	2.71848	0.553776
GO:0009071	BP	e	serine family amino acid catabolic process	3/370	3/2881	0.00210329	0.279398	1	9	3	3	LE01Gene12855;LE01Gene03468;LE01Gene00357	2.6771	0.553776
GO:0006544	BP	e	glycine metabolic process	3/370	3/2881	0.00210329	0.279398	1	9	3	3	LE01Gene12855;LE01Gene03468;LE01Gene00357	2.6771	0.553776
GO:0006546	BP	e	glycine catabolic process	3/370	3/2881	0.00210329	0.279398	1	10	3	3	LE01Gene12855;LE01Gene03468;LE01Gene00357	2.6771	0.553776
GO:0030490	BP	e	maturation of SSU-rRNA	4/370	6/2881	0.00324755	0.366338	0.666667	10	4	6	LE01Gene01583;LE01Gene03684;LE01Gene08652;LE01Gene07247	2.48844	0.436118
GO:0016072	BP	e	rRNA metabolic process	9/370	26/2881	0.00361097	0.383825	0.346154	8	9	26	LE01Gene07247;LE01Gene05388;LE01Gene03236;LE01Gene08652;LE01Gene01583;LE01Gene03684;LE01Gene02237;LE01Gene04327;LE01Gene07227	2.44238	0.415867
GO:0006839	BP	e	mitochondrial transport	4/370	7/2881	0.00681336	0.549944	0.571429	4	4	7	LE01Gene01723;LE01Gene08419;LE01Gene11038;LE01Gene10655	2.16664	0.259682
GO:0009069	BP	e	serine family amino acid metabolic process	4/370	7/2881	0.00681336	0.549944	0.571429	8	4	7	LE01Gene12855;LE01Gene00357;LE01Gene03093;LE01Gene03468	2.16664	0.259682
GO:0001505	BP	e	regulation of neurotransmitter levels	3/370	4/2881	0.00760852	0.549944	0.75	3	3	4	LE01Gene12855;LE01Gene03468;LE01Gene00357	2.1187	0.259682
GO:0042133	BP	e	neurotransmitter metabolic process	3/370	4/2881	0.00760852	0.549944	0.75	4	3	4	LE01Gene12855;LE01Gene03468;LE01Gene00357	2.1187	0.259682
GO:0042135	BP	e	neurotransmitter catabolic process	3/370	4/2881	0.00760852	0.549944	0.75	5	3	4	LE01Gene12855;LE01Gene03468;LE01Gene00357	2.1187	0.259682
GO:0000462	BP	e	maturation of SSU-rRNA from tricistronic rRNA transcript (SSU-rRNA, 5.8S rRNA, LSU-rRNA)	3/370	4/2881	0.00760852	0.549944	0.75	11	3	4	LE01Gene01583;LE01Gene08652;LE01Gene07247	2.1187	0.259682
GO:0010498	BP	e	proteasomal protein catabolic process	5/370	11/2881	0.0081067	0.574463	0.454545	7	5	11	LE01Gene09162;LE01Gene11593;LE01Gene11808;LE01Gene10155;LE01Gene07947	2.09116	0.240738
GO:0098660	BP	e	inorganic ion transmembrane transport	10/370	35/2881	0.0101282	0.703907	0.285714	6	10	35	LE01Gene13008;LE01Gene02431;LE01Gene05850;LE01Gene12240;LE01Gene09140;LE01Gene04824;LE01Gene01120;LE01Gene04038;LE01Gene00297;LE01Gene02480	1.99447	0.152485
GO:0071840	BP	e	cellular component organization or biogenesis	41/370	219/2881	0.0112174	0.749555	0.187215	1	41	219	LE01Gene04873;LE01Gene04954;LE01Gene04876;LE01Gene03283;LE01Gene08927;LE01Gene13783;LE01Gene02447;LE01Gene07165;LE01Gene07247;LE01Gene08869;LE01Gene08908;LE01Gene10350;LE01Gene13000;LE01Gene11808;LE01Gene02237;LE01Gene04327;LE01Gene08567;LE01Gene13301;LE01Gene00678;LE01Gene05388;LE01Gene12240;LE01Gene05438;LE01Gene02379;LE01Gene11038;LE01Gene02147;LE01Gene00830;LE01Gene07506;LE01Gene12329;LE01Gen…	1.95011	0.125197
GO:0051603	BP	e	proteolysis involved in cellular protein catabolic process	9/370	31/2881	0.0129773	0.749555	0.290323	6	9	31	LE01Gene09162;LE01Gene06166;LE01Gene10155;LE01Gene03490;LE01Gene11808;LE01Gene11593;LE01Gene08927;LE01Gene08277;LE01Gene07947	1.88682	0.125197
GO:0030163	BP	e	protein catabolic process	6/370	17/2881	0.0153943	0.749555	0.352941	5	6	17	LE01Gene09162;LE01Gene10155;LE01Gene11808;LE01Gene11593;LE01Gene08927;LE01Gene07947	1.81264	0.125197
GO:0006396	BP	e	RNA processing	18/370	80/2881	0.016022	0.749555	0.225	7	18	80	LE01Gene02266;LE01Gene08652;LE01Gene07247;LE01Gene05391;LE01Gene05388;LE01Gene03236;LE01Gene04873;LE01Gene07248;LE01Gene13000;LE01Gene07885;LE01Gene01583;LE01Gene01444;LE01Gene07227;LE01Gene04327;LE01Gene00881;LE01Gene03684;LE01Gene00050;LE01Gene02237	1.79528	0.125197
GO:0006021	BP	e	inositol biosynthetic process	2/370	2/2881	0.0164548	0.749555	1	7	2	2	LE01Gene11077;LE01Gene08178	1.78371	0.125197
GO:0098661	BP	e	inorganic anion transmembrane transport	2/370	2/2881	0.0164548	0.749555	1	7	2	2	LE01Gene02431;LE01Gene00297	1.78371	0.125197
GO:1902358	BP	e	sulfate transmembrane transport	2/370	2/2881	0.0164548	0.749555	1	8	2	2	LE01Gene02431;LE01Gene00297	1.78371	0.125197
GO:0046173	BP	e	polyol biosynthetic process	2/370	2/2881	0.0164548	0.749555	1	6	2	2	LE01Gene11077;LE01Gene08178	1.78371	0.125197
GO:0000460	BP	e	maturation of 5.8S rRNA	2/370	2/2881	0.0164548	0.749555	1	10	2	2	LE01Gene08652;LE01Gene07247	1.78371	0.125197
GO:0000463	BP	e	maturation of LSU-rRNA from tricistronic rRNA transcript (SSU-rRNA, 5.8S rRNA, LSU-rRNA)	2/370	2/2881	0.0164548	0.749555	1	11	2	2	LE01Gene08652;LE01Gene07247	1.78371	0.125197
GO:0000466	BP	e	maturation of 5.8S rRNA from tricistronic rRNA transcript (SSU-rRNA, 5.8S rRNA, LSU-rRNA)	2/370	2/2881	0.0164548	0.749555	1	11	2	2	LE01Gene08652;LE01Gene07247	1.78371	0.125197
GO:0000470	BP	e	maturation of LSU-rRNA	2/370	2/2881	0.0164548	0.749555	1	10	2	2	LE01Gene08652;LE01Gene07247	1.78371	0.125197
GO:0070317	BP	e	negative regulation of G0 to G1 transition	2/370	2/2881	0.0164548	0.749555	1	7	2	2	LE01Gene02528;LE01Gene08749	1.78371	0.125197
GO:0070316	BP	e	regulation of G0 to G1 transition	2/370	2/2881	0.0164548	0.749555	1	6	2	2	LE01Gene02528;LE01Gene08749	1.78371	0.125197
GO:0015718	BP	e	monocarboxylic acid transport	3/370	5/2881	0.0172145	0.749555	0.6	8	3	5	LE01Gene01723;LE01Gene00297;LE01Gene12901	1.76411	0.125197
GO:0046165	BP	e	alcohol biosynthetic process	3/370	5/2881	0.0172145	0.749555	0.6	5	3	5	LE01Gene11077;LE01Gene08749;LE01Gene08178	1.76411	0.125197
GO:1990542	BP	e	mitochondrial transmembrane transport	3/370	5/2881	0.0172145	0.749555	0.6	5	3	5	LE01Gene01723;LE01Gene08419;LE01Gene11038	1.76411	0.125197
GO:0034728	BP	e	nucleosome organization	4/370	9/2881	0.0198617	0.766435	0.444444	5	4	9	LE01Gene13301;LE01Gene13783;LE01Gene10982;LE01Gene08070	1.70198	0.115525
GO:0006334	BP	e	nucleosome assembly	4/370	9/2881	0.0198617	0.766435	0.444444	7	4	9	LE01Gene13301;LE01Gene13783;LE01Gene10982;LE01Gene08070	1.70198	0.115525
GO:0006511	BP	e	ubiquitin-dependent protein catabolic process	8/370	28/2881	0.0207323	0.766435	0.285714	8	8	28	LE01Gene09162;LE01Gene06166;LE01Gene10155;LE01Gene11808;LE01Gene11593;LE01Gene08927;LE01Gene08277;LE01Gene07947	1.68335	0.115525
GO:0019941	BP	e	modification-dependent protein catabolic process	8/370	28/2881	0.0207323	0.766435	0.285714	7	8	28	LE01Gene09162;LE01Gene06166;LE01Gene10155;LE01Gene11808;LE01Gene11593;LE01Gene08927;LE01Gene08277;LE01Gene07947	1.68335	0.115525
GO:0008380	BP	e	RNA splicing	7/370	23/2881	0.0212256	0.766435	0.304348	8	7	23	LE01Gene05391;LE01Gene04873;LE01Gene07248;LE01Gene07885;LE01Gene01444;LE01Gene03684;LE01Gene00050	1.67314	0.115525
GO:0034622	BP	e	cellular protein-containing complex assembly	13/370	54/2881	0.0214195	0.766435	0.240741	5	13	54	LE01Gene13301;LE01Gene12240;LE01Gene04873;LE01Gene11808;LE01Gene04876;LE01Gene10982;LE01Gene08070;LE01Gene11038;LE01Gene08927;LE01Gene07947;LE01Gene13783;LE01Gene02237;LE01Gene12329	1.66919	0.115525
GO:0043933	BP	e	protein-containing complex subunit organization	15/370	67/2881	0.0254003	0.89123	0.223881	3	15	67	LE01Gene13301;LE01Gene08869;LE01Gene12240;LE01Gene04873;LE01Gene08652;LE01Gene11808;LE01Gene04876;LE01Gene10982;LE01Gene08070;LE01Gene11038;LE01Gene08927;LE01Gene07947;LE01Gene13783;LE01Gene02237;LE01Gene12329	1.59516	0.05001
GO:0043161	BP	e	proteasome-mediated ubiquitin-dependent protein catabolic process	4/370	10/2881	0.0298126	0.97146	0.4	9	4	10	LE01Gene09162;LE01Gene11808;LE01Gene10155;LE01Gene07947	1.5256	0.0125749
GO:0008610	BP	e	lipid biosynthetic process	9/370	33/2881	0.030101	0.97146	0.272727	4	9	33	LE01Gene04206;LE01Gene08536;LE01Gene08178;LE01Gene04255;LE01Gene11077;LE01Gene08749;LE01Gene01042;LE01Gene02528;LE01Gene01209	1.52142	0.0125749
GO:0072655	BP	e	establishment of protein localization to mitochondrion	3/370	6/2881	0.0311814	0.97146	0.5	7	3	6	LE01Gene10655;LE01Gene08419;LE01Gene11038	1.50611	0.0125749
GO:0071806	BP	e	protein transmembrane transport	3/370	6/2881	0.0311814	0.97146	0.5	8	3	6	LE01Gene00359;LE01Gene08419;LE01Gene11038	1.50611	0.0125749
GO:0065002	BP	e	intracellular protein transmembrane transport	3/370	6/2881	0.0311814	0.97146	0.5	9	3	6	LE01Gene00359;LE01Gene08419;LE01Gene11038	1.50611	0.0125749
GO:0070585	BP	e	protein localization to mitochondrion	3/370	6/2881	0.0311814	0.97146	0.5	6	3	6	LE01Gene10655;LE01Gene08419;LE01Gene11038	1.50611	0.0125749
GO:0043248	BP	e	proteasome assembly	3/370	6/2881	0.0311814	0.97146	0.5	6	3	6	LE01Gene08927;LE01Gene11808;LE01Gene07947	1.50611	0.0125749
GO:0010499	BP	e	proteasomal ubiquitin-independent protein catabolic process	3/370	6/2881	0.0311814	0.97146	0.5	8	3	6	LE01Gene09162;LE01Gene10155;LE01Gene07947	1.50611	0.0125749
GO:1901615	BP	e	organic hydroxy compound metabolic process	5/370	15/2881	0.0341007	1	0.333333	3	5	15	LE01Gene08178;LE01Gene08749;LE01Gene05159;LE01Gene11077;LE01Gene09550	1.46724	0
GO:0008654	BP	e	phospholipid biosynthetic process	5/370	15/2881	0.0341007	1	0.333333	6	5	15	LE01Gene08178;LE01Gene08749;LE01Gene01209;LE01Gene11077;LE01Gene02528	1.46724	0
GO:1902680	BP	e	positive regulation of RNA biosynthetic process	4/370	11/2881	0.042216	1	0.363636	8	4	11	LE01Gene12447;LE01Gene01583;LE01Gene11808;LE01Gene08927	1.37452	0
GO:1903508	BP	e	positive regulation of nucleic acid-templated transcription	4/370	11/2881	0.042216	1	0.363636	9	4	11	LE01Gene12447;LE01Gene01583;LE01Gene11808;LE01Gene08927	1.37452	0
GO:0045893	BP	e	positive regulation of transcription, DNA-templated	4/370	11/2881	0.042216	1	0.363636	10	4	11	LE01Gene12447;LE01Gene01583;LE01Gene11808;LE01Gene08927	1.37452	0
GO:0051254	BP	e	positive regulation of RNA metabolic process	4/370	11/2881	0.042216	1	0.363636	7	4	11	LE01Gene12447;LE01Gene01583;LE01Gene11808;LE01Gene08927	1.37452	0
GO:0000375	BP	e	RNA splicing, via transesterification reactions	6/370	21/2881	0.0433136	1	0.285714	9	6	21	LE01Gene04873;LE01Gene07248;LE01Gene07885;LE01Gene01444;LE01Gene03684;LE01Gene00050	1.36338	0
GO:0000377	BP	e	RNA splicing, via transesterification reactions with bulged adenosine as nucleophile	6/370	21/2881	0.0433136	1	0.285714	10	6	21	LE01Gene04873;LE01Gene07248;LE01Gene07885;LE01Gene01444;LE01Gene03684;LE01Gene00050	1.36338	0
GO:0000398	BP	e	mRNA splicing, via spliceosome	6/370	21/2881	0.0433136	1	0.285714	11	6	21	LE01Gene04873;LE01Gene07248;LE01Gene07885;LE01Gene01444;LE01Gene03684;LE01Gene00050	1.36338	0
GO:0065003	BP	e	protein-containing complex assembly	13/370	58/2881	0.0438504	1	0.224138	4	13	58	LE01Gene13301;LE01Gene12240;LE01Gene04873;LE01Gene11808;LE01Gene04876;LE01Gene10982;LE01Gene08070;LE01Gene11038;LE01Gene08927;LE01Gene07947;LE01Gene13783;LE01Gene02237;LE01Gene12329	1.35803	0
GO:0000413	BP	e	protein peptidyl-prolyl isomerization	5/370	16/2881	0.0445376	1	0.3125	9	5	16	LE01Gene10328;LE01Gene02037;LE01Gene02019;LE01Gene03999;LE01Gene01970	1.35127	0
GO:0018208	BP	e	peptidyl-proline modification	5/370	16/2881	0.0445376	1	0.3125	8	5	16	LE01Gene10328;LE01Gene02037;LE01Gene02019;LE01Gene03999;LE01Gene01970	1.35127	0
GO:0060260	BP	e	regulation of transcription initiation from RNA polymerase II promoter	2/370	3/2881	0.0451578	1	0.666667	11	2	3	LE01Gene08927;LE01Gene11808	1.34527	0
GO:0060261	BP	e	positive regulation of transcription initiation from RNA polymerase II promoter	2/370	3/2881	0.0451578	1	0.666667	12	2	3	LE01Gene08927;LE01Gene11808	1.34527	0
GO:0006621	BP	e	protein retention in ER lumen	2/370	3/2881	0.0451578	1	0.666667	8	2	3	LE01Gene05438;LE01Gene04160	1.34527	0
GO:0006020	BP	e	inositol metabolic process	2/370	3/2881	0.0451578	1	0.666667	6	2	3	LE01Gene11077;LE01Gene08178	1.34527	0
GO:0055076	BP	e	transition metal ion homeostasis	2/370	3/2881	0.0451578	1	0.666667	8	2	3	LE01Gene12240;LE01Gene07506	1.34527	0
GO:0046916	BP	e	cellular transition metal ion homeostasis	2/370	3/2881	0.0451578	1	0.666667	9	2	3	LE01Gene12240;LE01Gene07506	1.34527	0
GO:0072595	BP	e	maintenance of protein localization in organelle	2/370	3/2881	0.0451578	1	0.666667	6	2	3	LE01Gene05438;LE01Gene04160	1.34527	0
GO:0006875	BP	e	cellular metal ion homeostasis	2/370	3/2881	0.0451578	1	0.666667	8	2	3	LE01Gene12240;LE01Gene07506	1.34527	0
GO:0055065	BP	e	metal ion homeostasis	2/370	3/2881	0.0451578	1	0.666667	7	2	3	LE01Gene12240;LE01Gene07506	1.34527	0
GO:0035437	BP	e	maintenance of protein localization in endoplasmic reticulum	2/370	3/2881	0.0451578	1	0.666667	7	2	3	LE01Gene05438;LE01Gene04160	1.34527	0
GO:0045898	BP	e	regulation of RNA polymerase II transcriptional preinitiation complex assembly	2/370	3/2881	0.0451578	1	0.666667	12	2	3	LE01Gene08927;LE01Gene11808	1.34527	0
GO:0045899	BP	e	positive regulation of RNA polymerase II transcriptional preinitiation complex assembly	2/370	3/2881	0.0451578	1	0.666667	13	2	3	LE01Gene08927;LE01Gene11808	1.34527	0
GO:2000142	BP	e	regulation of DNA-templated transcription, initiation	2/370	3/2881	0.0451578	1	0.666667	10	2	3	LE01Gene08927;LE01Gene11808	1.34527	0
GO:2000144	BP	e	positive regulation of DNA-templated transcription, initiation	2/370	3/2881	0.0451578	1	0.666667	11	2	3	LE01Gene08927;LE01Gene11808	1.34527	0
GO:0019751	BP	e	polyol metabolic process	2/370	3/2881	0.0451578	1	0.666667	5	2	3	LE01Gene11077;LE01Gene08178	1.34527	0
GO:1901565	BP	e	organonitrogen compound catabolic process	9/370	37/2881	0.0459326	1	0.243243	4	9	37	LE01Gene09162;LE01Gene10155;LE01Gene03468;LE01Gene12855;LE01Gene11808;LE01Gene11593;LE01Gene00357;LE01Gene08927;LE01Gene07947	1.33788	0
GO:0006810	BP	e	transport	52/370	315/2881	0.0490913	1	0.165079	3	52	315	LE01Gene13008;LE01Gene08419;LE01Gene00297;LE01Gene06406;LE01Gene09140;LE01Gene05744;LE01Gene06378;LE01Gene11022;LE01Gene05438;LE01Gene10747;LE01Gene04529;LE01Gene00276;LE01Gene05850;LE01Gene05460;LE01Gene12901;LE01Gene09151;LE01Gene10465;LE01Gene07268;LE01Gene08933;LE01Gene04160;LE01Gene00359;LE01Gene01872;LE01Gene02480;LE01Gene01010;LE01Gene13326;LE01Gene01542;LE01Gene01239;LE01Gene12240;LE01Gen…	1.309	0
GO:0008202	BP	e	steroid metabolic process	3/370	7/2881	0.0494573	1	0.428571	4	3	7	LE01Gene08749;LE01Gene04255;LE01Gene09550	1.30577	0
GO:0043229	CC	e	intracellular organelle	84/370	435/2881	3.33529e-05	0.0309681	0.193103	3	84	435	LE01Gene06547;LE01Gene10237;LE01Gene01934;LE01Gene05391;LE01Gene08746;LE01Gene05110;LE01Gene12901;LE01Gene04954;LE01Gene09181;LE01Gene03283;LE01Gene08927;LE01Gene07397;LE01Gene02123;LE01Gene03684;LE01Gene05421;LE01Gene00147;LE01Gene13783;LE01Gene02447;LE01Gene07227;LE01Gene10330;LE01Gene05388;LE01Gene12447;LE01Gene00947;LE01Gene10312;LE01Gene03490;LE01Gene06023;LE01Gene07268;LE01Gene11008;LE01Gen…	4.47687	1.50908
GO:0043226	CC	e	organelle	84/370	436/2881	3.42757e-05	0.0309681	0.192661	1	84	436	LE01Gene06547;LE01Gene10237;LE01Gene01934;LE01Gene05391;LE01Gene08746;LE01Gene05110;LE01Gene12901;LE01Gene04954;LE01Gene09181;LE01Gene03283;LE01Gene08927;LE01Gene07397;LE01Gene02123;LE01Gene03684;LE01Gene05421;LE01Gene00147;LE01Gene13783;LE01Gene02447;LE01Gene07227;LE01Gene10330;LE01Gene05388;LE01Gene12447;LE01Gene00947;LE01Gene10312;LE01Gene03490;LE01Gene06023;LE01Gene07268;LE01Gene11008;LE01Gen…	4.46501	1.50908
GO:0005730	CC	e	nucleolus	11/370	25/2881	0.000112289	0.0579866	0.44	5	11	25	LE01Gene11404;LE01Gene05388;LE01Gene00881;LE01Gene10656;LE01Gene04954;LE01Gene12447;LE01Gene01337;LE01Gene01444;LE01Gene02147;LE01Gene03684;LE01Gene09344	3.94966	1.23667
GO:0044422	CC	e	organelle part	67/370	339/2881	0.00012836	0.0579866	0.19764	1	67	339	LE01Gene08419;LE01Gene03046;LE01Gene04873;LE01Gene11038;LE01Gene06406;LE01Gene04954;LE01Gene07268;LE01Gene05227;LE01Gene02248;LE01Gene02245;LE01Gene00147;LE01Gene00959;LE01Gene13783;LE01Gene02447;LE01Gene10865;LE01Gene07165;LE01Gene04206;LE01Gene12447;LE01Gene07247;LE01Gene04160;LE01Gene05196;LE01Gene00881;LE01Gene07248;LE01Gene10656;LE01Gene02421;LE01Gene01444;LE01Gene03096;LE01Gene08921;LE01Gen…	3.89157	1.23667
GO:0044446	CC	e	intracellular organelle part	67/370	339/2881	0.00012836	0.0579866	0.19764	3	67	339	LE01Gene08419;LE01Gene03046;LE01Gene04873;LE01Gene11038;LE01Gene06406;LE01Gene04954;LE01Gene07268;LE01Gene05227;LE01Gene02248;LE01Gene02245;LE01Gene00147;LE01Gene00959;LE01Gene13783;LE01Gene02447;LE01Gene10865;LE01Gene07165;LE01Gene04206;LE01Gene12447;LE01Gene07247;LE01Gene04160;LE01Gene05196;LE01Gene00881;LE01Gene07248;LE01Gene10656;LE01Gene02421;LE01Gene01444;LE01Gene03096;LE01Gene08921;LE01Gen…	3.89157	1.23667
GO:0043227	CC	e	membrane-bounded organelle	61/370	304/2881	0.000180398	0.0724396	0.200658	2	61	304	LE01Gene06547;LE01Gene05391;LE01Gene05110;LE01Gene12901;LE01Gene09181;LE01Gene08927;LE01Gene05421;LE01Gene00147;LE01Gene13783;LE01Gene02447;LE01Gene07227;LE01Gene10330;LE01Gene12447;LE01Gene00947;LE01Gene10312;LE01Gene03490;LE01Gene06023;LE01Gene10237;LE01Gene11008;LE01Gene07268;LE01Gene00208;LE01Gene01921;LE01Gene07879;LE01Gene11808;LE01Gene02237;LE01Gene04327;LE01Gene12329;LE01Gene08277;LE01Gen…	3.74377	1.14002
GO:0043231	CC	e	intracellular membrane-bounded organelle	60/370	299/2881	0.000232317	0.0770068	0.200669	4	60	299	LE01Gene06547;LE01Gene05391;LE01Gene05110;LE01Gene12901;LE01Gene09181;LE01Gene08927;LE01Gene05421;LE01Gene00147;LE01Gene13783;LE01Gene02447;LE01Gene07227;LE01Gene10330;LE01Gene12447;LE01Gene00947;LE01Gene10312;LE01Gene03490;LE01Gene06023;LE01Gene10237;LE01Gene11008;LE01Gene07268;LE01Gene00208;LE01Gene01921;LE01Gene07879;LE01Gene11808;LE01Gene02237;LE01Gene04327;LE01Gene12329;LE01Gene08277;LE01Gen…	3.63392	1.11347
GO:0044424	CC	e	intracellular part	146/370	894/2881	0.000234387	0.0770068	0.163311	2	146	894	LE01Gene13442;LE01Gene05110;LE01Gene06406;LE01Gene09181;LE01Gene13890;LE01Gene02447;LE01Gene10865;LE01Gene07165;LE01Gene00947;LE01Gene07247;LE01Gene05196;LE01Gene07248;LE01Gene01103;LE01Gene07879;LE01Gene01444;LE01Gene00429;LE01Gene13301;LE01Gene12240;LE01Gene12711;LE01Gene01583;LE01Gene04824;LE01Gene05021;LE01Gene02379;LE01Gene00297;LE01Gene05227;LE01Gene00050;LE01Gene00056;LE01Gene12329;LE01Gen…	3.63007	1.11347
GO:0044444	CC	e	cytoplasmic part	85/370	478/2881	0.000720014	0.185867	0.177824	3	85	478	LE01Gene06547;LE01Gene13008;LE01Gene08419;LE01Gene00297;LE01Gene05110;LE01Gene02421;LE01Gene06406;LE01Gene12901;LE01Gene09181;LE01Gene02528;LE01Gene08927;LE01Gene07397;LE01Gene11593;LE01Gene02248;LE01Gene01921;LE01Gene05421;LE01Gene02245;LE01Gene00147;LE01Gene04160;LE01Gene03684;LE01Gene02447;LE01Gene08921;LE01Gene10330;LE01Gene04206;LE01Gene03046;LE01Gene00947;LE01Gene00050;LE01Gene06023;LE01Gen…	3.14266	0.730799
GO:0005575	CC	e	cellular_component	231/370	1562/2881	0.000781871	0.188379	0.147887	0	231	1562	LE01Gene13442;LE01Gene08195;LE01Gene03382;LE01Gene05110;LE01Gene06406;LE01Gene09181;LE01Gene02158;LE01Gene05591;LE01Gene02277;LE01Gene06378;LE01Gene04160;LE01Gene02447;LE01Gene10865;LE01Gene07165;LE01Gene00947;LE01Gene07247;LE01Gene05460;LE01Gene05196;LE01Gene03470;LE01Gene07248;LE01Gene00056;LE01Gene07879;LE01Gene01444;LE01Gene01568;LE01Gene11536;LE01Gene01567;LE01Gene00429;LE01Gene13301;LE01Gen…	3.10687	0.724968
GO:0097526	CC	e	spliceosomal tri-snRNP complex	4/370	5/2881	0.00120456	0.235404	0.8	7	4	5	LE01Gene01444;LE01Gene03684;LE01Gene07248;LE01Gene00050	2.91917	0.628186
GO:0046540	CC	e	U4/U6 x U5 tri-snRNP complex	4/370	5/2881	0.00120456	0.235404	0.8	8	4	5	LE01Gene01444;LE01Gene03684;LE01Gene07248;LE01Gene00050	2.91917	0.628186
GO:0044429	CC	e	mitochondrial part	18/370	66/2881	0.00124785	0.235404	0.272727	4	18	66	LE01Gene03096;LE01Gene13008;LE01Gene08419;LE01Gene04708;LE01Gene10655;LE01Gene12240;LE01Gene09140;LE01Gene11038;LE01Gene06406;LE01Gene07982;LE01Gene01723;LE01Gene04824;LE01Gene03046;LE01Gene02248;LE01Gene00297;LE01Gene08616;LE01Gene02528;LE01Gene02421	2.90384	0.628186
GO:1990904	CC	e	ribonucleoprotein complex	32/370	145/2881	0.00135343	0.235404	0.22069	2	32	145	LE01Gene05391;LE01Gene04873;LE01Gene04876;LE01Gene03283;LE01Gene02245;LE01Gene13890;LE01Gene02986;LE01Gene08921;LE01Gene12904;LE01Gene00865;LE01Gene07247;LE01Gene03363;LE01Gene07248;LE01Gene02421;LE01Gene00237;LE01Gene01444;LE01Gene03096;LE01Gene05388;LE01Gene03027;LE01Gene01583;LE01Gene03684;LE01Gene02379;LE01Gene00050;LE01Gene03236;LE01Gene02296;LE01Gene08652;LE01Gene07982;LE01Gene11500;LE01Gen…	2.86856	0.628186
GO:0005684	CC	e	U2-type spliceosomal complex	5/370	8/2881	0.00136787	0.235404	0.625	6	5	8	LE01Gene07885;LE01Gene07248;LE01Gene04873;LE01Gene08652;LE01Gene00050	2.86396	0.628186
GO:0005634	CC	e	nucleus	38/370	182/2881	0.00180706	0.279398	0.208791	5	38	182	LE01Gene05391;LE01Gene08749;LE01Gene04876;LE01Gene08927;LE01Gene13783;LE01Gene02447;LE01Gene07227;LE01Gene00947;LE01Gene10312;LE01Gene03490;LE01Gene01934;LE01Gene10237;LE01Gene00208;LE01Gene01921;LE01Gene07879;LE01Gene01664;LE01Gene04327;LE01Gene12329;LE01Gene08277;LE01Gene08070;LE01Gene13301;LE01Gene13000;LE01Gene09162;LE01Gene11808;LE01Gene00429;LE01Gene13410;LE01Gene01103;LE01Gene02237;LE01Gen…	2.74303	0.553776
GO:0044464	CC	e	cell part	151/370	970/2881	0.00216468	0.279398	0.15567	1	151	970	LE01Gene13442;LE01Gene05110;LE01Gene06406;LE01Gene09181;LE01Gene13890;LE01Gene02447;LE01Gene10865;LE01Gene07165;LE01Gene00947;LE01Gene07247;LE01Gene05196;LE01Gene07248;LE01Gene01103;LE01Gene07879;LE01Gene01444;LE01Gene00429;LE01Gene13301;LE01Gene12240;LE01Gene01429;LE01Gene12711;LE01Gene01583;LE01Gene04824;LE01Gene05021;LE01Gene02379;LE01Gene00297;LE01Gene05227;LE01Gene00050;LE01Gene00056;LE01Gen…	2.66461	0.553776
GO:0098798	CC	e	mitochondrial protein complex	9/370	25/2881	0.00265571	0.330957	0.36	5	9	25	LE01Gene13008;LE01Gene08419;LE01Gene09140;LE01Gene07982;LE01Gene10655;LE01Gene04824;LE01Gene03096;LE01Gene02248;LE01Gene02421	2.57582	0.480229
GO:0044428	CC	e	nuclear part	28/370	129/2881	0.00423814	0.437618	0.217054	4	28	129	LE01Gene04873;LE01Gene04954;LE01Gene10865;LE01Gene12447;LE01Gene07247;LE01Gene00881;LE01Gene07248;LE01Gene01444;LE01Gene04327;LE01Gene13326;LE01Gene05388;LE01Gene00722;LE01Gene01583;LE01Gene01337;LE01Gene03684;LE01Gene02379;LE01Gene02147;LE01Gene00050;LE01Gene11404;LE01Gene08839;LE01Gene04172;LE01Gene08652;LE01Gene00959;LE01Gene07885;LE01Gene10656;LE01Gene05877;LE01Gene09344;LE01Gene07947	2.37282	0.358905
GO:0097525	CC	e	spliceosomal snRNP complex	5/370	10/2881	0.0049353	0.469373	0.5	6	5	10	LE01Gene07885;LE01Gene01444;LE01Gene03684;LE01Gene07248;LE01Gene00050	2.30669	0.328482
GO:0030532	CC	e	small nuclear ribonucleoprotein complex	5/370	10/2881	0.0049353	0.469373	0.5	5	5	10	LE01Gene07885;LE01Gene01444;LE01Gene03684;LE01Gene07248;LE01Gene00050	2.30669	0.328482
GO:0120114	CC	e	Sm-like protein family complex	5/370	10/2881	0.0049353	0.469373	0.5	2	5	10	LE01Gene07885;LE01Gene01444;LE01Gene03684;LE01Gene07248;LE01Gene00050	2.30669	0.328482
GO:0031981	CC	e	nuclear lumen	4/370	7/2881	0.00681336	0.549944	0.571429	5	4	7	LE01Gene05388;LE01Gene07247;LE01Gene10865;LE01Gene04327	2.16664	0.259682
GO:0030684	CC	e	preribosome	4/370	7/2881	0.00681336	0.549944	0.571429	3	4	7	LE01Gene05388;LE01Gene01583;LE01Gene10656;LE01Gene07247	2.16664	0.259682
GO:0032991	CC	e	protein-containing complex	67/370	387/2881	0.00686362	0.549944	0.173127	1	67	387	LE01Gene13008;LE01Gene08419;LE01Gene08652;LE01Gene05391;LE01Gene04873;LE01Gene04876;LE01Gene03283;LE01Gene11593;LE01Gene02248;LE01Gene08927;LE01Gene02245;LE01Gene00959;LE01Gene13783;LE01Gene02447;LE01Gene08921;LE01Gene00947;LE01Gene00865;LE01Gene07247;LE01Gene03490;LE01Gene03363;LE01Gene07248;LE01Gene10982;LE01Gene13890;LE01Gene00237;LE01Gene05388;LE01Gene11808;LE01Gene01444;LE01Gene03096;LE01Gen…	2.16345	0.259682
GO:0005686	CC	e	U2 snRNP	3/370	4/2881	0.00760852	0.549944	0.75	7	3	4	LE01Gene07885;LE01Gene07248;LE01Gene00050	2.1187	0.259682
GO:0044452	CC	e	nucleolar part	3/370	4/2881	0.00760852	0.549944	0.75	5	3	4	LE01Gene01583;LE01Gene07247;LE01Gene02379	2.1187	0.259682
GO:0005688	CC	e	U6 snRNP	2/370	2/2881	0.0164548	0.749555	1	7	2	2	LE01Gene03684;LE01Gene01444	1.78371	0.125197
GO:0005654	CC	e	nucleoplasm	2/370	2/2881	0.0164548	0.749555	1	5	2	2	LE01Gene13326;LE01Gene07247	1.78371	0.125197
GO:0000275	CC	e	mitochondrial proton-transporting ATP synthase complex, catalytic core F(1)	2/370	2/2881	0.0164548	0.749555	1	7	2	2	LE01Gene13008;LE01Gene04824	1.78371	0.125197
GO:0005732	CC	e	small nucleolar ribonucleoprotein complex	3/370	5/2881	0.0172145	0.749555	0.6	3	3	5	LE01Gene03684;LE01Gene01444;LE01Gene02379	1.76411	0.125197
GO:0000315	CC	e	organellar large ribosomal subunit	3/370	5/2881	0.0172145	0.749555	0.6	6	3	5	LE01Gene03096;LE01Gene02421;LE01Gene07982	1.76411	0.125197
GO:0005762	CC	e	mitochondrial large ribosomal subunit	3/370	5/2881	0.0172145	0.749555	0.6	7	3	5	LE01Gene03096;LE01Gene02421;LE01Gene07982	1.76411	0.125197
GO:0098800	CC	e	inner mitochondrial membrane protein complex	5/370	13/2881	0.0181512	0.762772	0.384615	6	5	13	LE01Gene13008;LE01Gene08419;LE01Gene09140;LE01Gene02248;LE01Gene04824	1.7411	0.117605
GO:0031974	CC	e	membrane-enclosed lumen	8/370	28/2881	0.0207323	0.766435	0.285714	1	8	28	LE01Gene08419;LE01Gene03046;LE01Gene07247;LE01Gene05388;LE01Gene12240;LE01Gene04327;LE01Gene11038;LE01Gene10865	1.68335	0.115525
GO:0070013	CC	e	intracellular organelle lumen	8/370	28/2881	0.0207323	0.766435	0.285714	3	8	28	LE01Gene08419;LE01Gene03046;LE01Gene07247;LE01Gene05388;LE01Gene12240;LE01Gene04327;LE01Gene11038;LE01Gene10865	1.68335	0.115525
GO:0043233	CC	e	organelle lumen	8/370	28/2881	0.0207323	0.766435	0.285714	2	8	28	LE01Gene08419;LE01Gene03046;LE01Gene07247;LE01Gene05388;LE01Gene12240;LE01Gene04327;LE01Gene11038;LE01Gene10865	1.68335	0.115525
GO:0015934	CC	e	large ribosomal subunit	5/370	14/2881	0.0253299	0.89123	0.357143	5	5	14	LE01Gene03027;LE01Gene07982;LE01Gene03096;LE01Gene02421;LE01Gene08921	1.59637	0.05001
GO:0044432	CC	e	endoplasmic reticulum part	7/370	24/2881	0.0267618	0.921116	0.291667	4	7	24	LE01Gene04206;LE01Gene05196;LE01Gene04160;LE01Gene08264;LE01Gene02528;LE01Gene05227;LE01Gene00359	1.57248	0.0356856
GO:0019773	CC	e	proteasome core complex, alpha-subunit complex	3/370	6/2881	0.0311814	0.97146	0.5	3	3	6	LE01Gene09162;LE01Gene06166;LE01Gene08277	1.50611	0.0125749
GO:0016021	CC	e	integral component of membrane	54/370	324/2881	0.0341092	1	0.166667	3	54	324	LE01Gene06406;LE01Gene00659;LE01Gene02248;LE01Gene06378;LE01Gene02240;LE01Gene10747;LE01Gene04529;LE01Gene00276;LE01Gene04206;LE01Gene08933;LE01Gene05460;LE01Gene02509;LE01Gene05196;LE01Gene09151;LE01Gene10465;LE01Gene09523;LE01Gene07268;LE01Gene04160;LE01Gene02528;LE01Gene08335;LE01Gene03658;LE01Gene02480;LE01Gene01010;LE01Gene01239;LE01Gene05744;LE01Gene04944;LE01Gene04867;LE01Gene07384;LE01Gen…	1.46713	0
GO:0031224	CC	e	intrinsic component of membrane	54/370	325/2881	0.03458	1	0.166154	2	54	325	LE01Gene06406;LE01Gene00659;LE01Gene02248;LE01Gene06378;LE01Gene02240;LE01Gene10747;LE01Gene04529;LE01Gene00276;LE01Gene04206;LE01Gene08933;LE01Gene05460;LE01Gene02509;LE01Gene05196;LE01Gene09151;LE01Gene10465;LE01Gene09523;LE01Gene07268;LE01Gene04160;LE01Gene02528;LE01Gene08335;LE01Gene03658;LE01Gene02480;LE01Gene01010;LE01Gene01239;LE01Gene05744;LE01Gene04944;LE01Gene04867;LE01Gene07384;LE01Gen…	1.46117	0
GO:0044425	CC	e	membrane part	64/370	394/2881	0.034858	1	0.162437	1	64	394	LE01Gene06547;LE01Gene01010;LE01Gene08419;LE01Gene06406;LE01Gene09181;LE01Gene00659;LE01Gene09550;LE01Gene02248;LE01Gene06378;LE01Gene02240;LE01Gene10747;LE01Gene04529;LE01Gene01239;LE01Gene04206;LE01Gene08933;LE01Gene05460;LE01Gene02509;LE01Gene05196;LE01Gene09151;LE01Gene10465;LE01Gene09523;LE01Gene07268;LE01Gene04160;LE01Gene00359;LE01Gene08335;LE01Gene01872;LE01Gene02480;LE01Gene13008;LE01Gen…	1.4577	0
GO:0005789	CC	e	endoplasmic reticulum membrane	5/370	16/2881	0.0445376	1	0.3125	5	5	16	LE01Gene05227;LE01Gene04206;LE01Gene02528;LE01Gene08264;LE01Gene04160	1.35127	0
GO:0008540	CC	e	proteasome regulatory particle, base subcomplex	2/370	3/2881	0.0451578	1	0.666667	3	2	3	LE01Gene08927;LE01Gene11808	1.34527	0
GO:0019774	CC	e	proteasome core complex, beta-subunit complex	2/370	3/2881	0.0451578	1	0.666667	3	2	3	LE01Gene10155;LE01Gene07947	1.34527	0
GO:0043232	CC	e	intracellular non-membrane-bounded organelle	25/370	133/2881	0.0453762	1	0.18797	4	25	133	LE01Gene04954;LE01Gene03283;LE01Gene07982;LE01Gene00147;LE01Gene02986;LE01Gene12904;LE01Gene00865;LE01Gene03363;LE01Gene00881;LE01Gene13890;LE01Gene00237;LE01Gene01444;LE01Gene05388;LE01Gene01583;LE01Gene01337;LE01Gene03684;LE01Gene02147;LE01Gene11404;LE01Gene02296;LE01Gene02123;LE01Gene11500;LE01Gene12447;LE01Gene10656;LE01Gene01532;LE01Gene09344	1.34317	0
GO:0043228	CC	e	non-membrane-bounded organelle	25/370	133/2881	0.0453762	1	0.18797	2	25	133	LE01Gene04954;LE01Gene03283;LE01Gene07982;LE01Gene00147;LE01Gene02986;LE01Gene12904;LE01Gene00865;LE01Gene03363;LE01Gene00881;LE01Gene13890;LE01Gene00237;LE01Gene01444;LE01Gene05388;LE01Gene01583;LE01Gene01337;LE01Gene03684;LE01Gene02147;LE01Gene11404;LE01Gene02296;LE01Gene02123;LE01Gene11500;LE01Gene12447;LE01Gene10656;LE01Gene01532;LE01Gene09344	1.34317	0
GO:0005839	CC	e	proteasome core complex	3/370	7/2881	0.0494573	1	0.428571	3	3	7	LE01Gene11593;LE01Gene10155;LE01Gene03490	1.30577	0
GO:0033177	CC	e	proton-transporting two-sector ATPase complex, proton-transporting domain	3/370	7/2881	0.0494573	1	0.428571	3	3	7	LE01Gene09140;LE01Gene01120;LE01Gene04038	1.30577	0
GO:0004298	MF	e	threonine-type endopeptidase activity	6/370	13/2881	0.00334509	0.366338	0.461538	6	6	13	LE01Gene09162;LE01Gene06166;LE01Gene10155;LE01Gene03490;LE01Gene08277;LE01Gene07947	2.47559	0.436118
GO:0070003	MF	e	threonine-type peptidase activity	6/370	13/2881	0.00334509	0.366338	0.461538	5	6	13	LE01Gene09162;LE01Gene06166;LE01Gene10155;LE01Gene03490;LE01Gene08277;LE01Gene07947	2.47559	0.436118
GO:0004512	MF	e	inositol-3-phosphate synthase activity	2/370	2/2881	0.0164548	0.749555	1	4	2	2	LE01Gene11077;LE01Gene08178	1.78371	0.125197
GO:0016872	MF	e	intramolecular lyase activity	2/370	2/2881	0.0164548	0.749555	1	3	2	2	LE01Gene11077;LE01Gene08178	1.78371	0.125197
GO:0004017	MF	e	adenylate kinase activity	2/370	2/2881	0.0164548	0.749555	1	7	2	2	LE01Gene05877;LE01Gene07227	1.78371	0.125197
GO:0008271	MF	e	secondary active sulfate transmembrane transporter activity	2/370	2/2881	0.0164548	0.749555	1	7	2	2	LE01Gene02431;LE01Gene00297	1.78371	0.125197
GO:0004375	MF	e	glycine dehydrogenase (decarboxylating) activity	2/370	2/2881	0.0164548	0.749555	1	5	2	2	LE01Gene12855;LE01Gene00357	1.78371	0.125197
GO:0016642	MF	e	oxidoreductase activity, acting on the CH-NH2 group of donors, disulfide as acceptor	2/370	2/2881	0.0164548	0.749555	1	4	2	2	LE01Gene12855;LE01Gene00357	1.78371	0.125197
GO:0008080	MF	e	N-acetyltransferase activity	5/370	13/2881	0.0181512	0.762772	0.384615	6	5	13	LE01Gene11785;LE01Gene08839;LE01Gene13410;LE01Gene13985;LE01Gene04460	1.7411	0.117605
GO:0016410	MF	e	N-acyltransferase activity	5/370	13/2881	0.0181512	0.762772	0.384615	5	5	13	LE01Gene11785;LE01Gene08839;LE01Gene13410;LE01Gene13985;LE01Gene04460	1.7411	0.117605
GO:0004175	MF	e	endopeptidase activity	7/370	23/2881	0.0212256	0.766435	0.304348	5	7	23	LE01Gene09162;LE01Gene06166;LE01Gene10155;LE01Gene03490;LE01Gene11593;LE01Gene08277;LE01Gene07947	1.67314	0.115525
GO:0016747	MF	e	transferase activity, transferring acyl groups other than amino-acyl groups	7/370	26/2881	0.0406065	1	0.269231	4	7	26	LE01Gene11785;LE01Gene08536;LE01Gene04460;LE01Gene08839;LE01Gene07397;LE01Gene13410;LE01Gene13985	1.3914	0
GO:0016667	MF	e	oxidoreductase activity, acting on a sulfur group of donors	4/370	11/2881	0.042216	1	0.363636	3	4	11	LE01Gene10237;LE01Gene13442;LE01Gene07812;LE01Gene07681	1.37452	0
GO:0022804	MF	e	active transmembrane transporter activity	5/370	16/2881	0.0445376	1	0.3125	3	5	16	LE01Gene00359;LE01Gene02431;LE01Gene09163;LE01Gene04529;LE01Gene00297	1.35127	0
GO:0016859	MF	e	cis-trans isomerase activity	5/370	16/2881	0.0445376	1	0.3125	3	5	16	LE01Gene10328;LE01Gene02037;LE01Gene02019;LE01Gene03999;LE01Gene01970	1.35127	0
GO:0003755	MF	e	peptidyl-prolyl cis-trans isomerase activity	5/370	16/2881	0.0445376	1	0.3125	4	5	16	LE01Gene10328;LE01Gene02037;LE01Gene02019;LE01Gene03999;LE01Gene01970	1.35127	0
GO:0016407	MF	e	acetyltransferase activity	5/370	16/2881	0.0445376	1	0.3125	5	5	16	LE01Gene11785;LE01Gene08839;LE01Gene13410;LE01Gene13985;LE01Gene04460	1.35127	0
GO:0015605	MF	e	organophosphate ester transmembrane transporter activity	2/370	3/2881	0.0451578	1	0.666667	3	2	3	LE01Gene07506;LE01Gene12901	1.34527	0
GO:0051087	MF	e	chaperone binding	2/370	3/2881	0.0451578	1	0.666667	3	2	3	LE01Gene08419;LE01Gene11038	1.34527	0
GO:0030515	MF	e	snoRNA binding	2/370	3/2881	0.0451578	1	0.666667	5	2	3	LE01Gene01583;LE01Gene02379	1.34527	0
GO:0004722	MF	e	protein serine/threonine phosphatase activity	3/370	7/2881	0.0494573	1	0.428571	7	3	7	LE01Gene03046;LE01Gene00722;LE01Gene01934	1.30577	0

## Sheet: KVSK2 down
go_id	go_type	enrichment	discription	ratio_in_study	ratio_in_pop	p_uncorrected	p_corrected	enrich_factor	depth	study_count	pop_count	seq_list	neg_log10p_uncorrected	neg_log10p_corrected
GO:0015985	BP	e	energy coupled proton transport, down electrochemical gradient	9/626	9/2881	1.03186e-06	0.00029832	1	9	9	9	LE01Gene13008;LE01Gene14307;LE01Gene09140;LE01Gene04824;LE01Gene01780;LE01Gene01885;LE01Gene03585;LE01Gene03007;LE01Gene06610	5.98638	3.52532
GO:0015986	BP	e	ATP synthesis coupled proton transport	9/626	9/2881	1.03186e-06	0.00029832	1	12	9	9	LE01Gene13008;LE01Gene14307;LE01Gene09140;LE01Gene04824;LE01Gene01780;LE01Gene01885;LE01Gene03585;LE01Gene03007;LE01Gene06610	5.98638	3.52532
GO:0006518	BP	e	peptide metabolic process	66/626	94/2881	1.35735e-06	0.00029832	0.702128	5	66	94	LE01Gene13729;LE01Gene01804;LE01Gene03363;LE01Gene02090;LE01Gene06782;LE01Gene01635;LE01Gene03369;LE01Gene03250;LE01Gene02989;LE01Gene11776;LE01Gene01133;LE01Gene02245;LE01Gene03241;LE01Gene13890;LE01Gene02986;LE01Gene07164;LE01Gene12904;LE01Gene00865;LE01Gene07026;LE01Gene14270;LE01Gene05196;LE01Gene11773;LE01Gene10185;LE01Gene05250;LE01Gene03550;LE01Gene03452;LE01Gene09654;LE01Gene01524;LE01Gen…	5.86731	3.52532
GO:0006412	BP	e	translation	63/626	85/2881	1.53813e-06	0.00029832	0.741176	7	63	85	LE01Gene13729;LE01Gene01804;LE01Gene03363;LE01Gene02090;LE01Gene06782;LE01Gene01635;LE01Gene03369;LE01Gene03250;LE01Gene11776;LE01Gene05497;LE01Gene02245;LE01Gene03241;LE01Gene13890;LE01Gene02986;LE01Gene07164;LE01Gene12904;LE01Gene07352;LE01Gene07026;LE01Gene14270;LE01Gene02113;LE01Gene11773;LE01Gene10185;LE01Gene05250;LE01Gene03550;LE01Gene03452;LE01Gene09654;LE01Gene03096;LE01Gene09770;LE01Gen…	5.81301	3.52532
GO:0043043	BP	e	peptide biosynthetic process	63/626	85/2881	1.53813e-06	0.00029832	0.741176	6	63	85	LE01Gene13729;LE01Gene01804;LE01Gene03363;LE01Gene02090;LE01Gene06782;LE01Gene01635;LE01Gene03369;LE01Gene03250;LE01Gene11776;LE01Gene05497;LE01Gene02245;LE01Gene03241;LE01Gene13890;LE01Gene02986;LE01Gene07164;LE01Gene12904;LE01Gene07352;LE01Gene07026;LE01Gene14270;LE01Gene02113;LE01Gene11773;LE01Gene10185;LE01Gene05250;LE01Gene03550;LE01Gene03452;LE01Gene09654;LE01Gene03096;LE01Gene09770;LE01Gen…	5.81301	3.52532
GO:0043603	BP	e	cellular amide metabolic process	75/626	111/2881	1.71685e-06	0.00029832	0.675676	4	75	111	LE01Gene13729;LE01Gene10284;LE01Gene01804;LE01Gene03363;LE01Gene01553;LE01Gene02090;LE01Gene06782;LE01Gene01635;LE01Gene03369;LE01Gene04224;LE01Gene10685;LE01Gene11776;LE01Gene09770;LE01Gene01133;LE01Gene02245;LE01Gene03241;LE01Gene13890;LE01Gene02986;LE01Gene07164;LE01Gene12904;LE01Gene02360;LE01Gene07026;LE01Gene14270;LE01Gene05196;LE01Gene11773;LE01Gene10185;LE01Gene05250;LE01Gene03550;LE01Gen…	5.76527	3.52532
GO:0043604	BP	e	amide biosynthetic process	69/626	96/2881	1.79819e-06	0.00029832	0.71875	5	69	96	LE01Gene13729;LE01Gene10284;LE01Gene01804;LE01Gene03363;LE01Gene01553;LE01Gene02090;LE01Gene06782;LE01Gene13672;LE01Gene03369;LE01Gene03250;LE01Gene11776;LE01Gene04224;LE01Gene02245;LE01Gene03241;LE01Gene13890;LE01Gene02986;LE01Gene07164;LE01Gene12904;LE01Gene00865;LE01Gene07026;LE01Gene14270;LE01Gene02113;LE01Gene11773;LE01Gene10185;LE01Gene05250;LE01Gene03550;LE01Gene03452;LE01Gene09654;LE01Gen…	5.74516	3.52532
GO:0009059	BP	e	macromolecule biosynthetic process	86/626	185/2881	1.91519e-06	0.00029832	0.464865	4	86	185	LE01Gene13729;LE01Gene02090;LE01Gene02689;LE01Gene00063;LE01Gene07164;LE01Gene07247;LE01Gene07818;LE01Gene11841;LE01Gene06941;LE01Gene10032;LE01Gene02009;LE01Gene00959;LE01Gene11489;LE01Gene03089;LE01Gene00180;LE01Gene05879;LE01Gene01635;LE01Gene02986;LE01Gene12904;LE01Gene07352;LE01Gene07026;LE01Gene03550;LE01Gene03096;LE01Gene03094;LE01Gene04803;LE01Gene03027;LE01Gene01337;LE01Gene03141;LE01Gen…	5.71779	3.52532
GO:1901566	BP	e	organonitrogen compound biosynthetic process	93/626	208/2881	1.91629e-06	0.00029832	0.447115	4	93	208	LE01Gene13729;LE01Gene02090;LE01Gene09183;LE01Gene07164;LE01Gene01780;LE01Gene07818;LE01Gene11841;LE01Gene06941;LE01Gene04824;LE01Gene00740;LE01Gene03007;LE01Gene07681;LE01Gene02009;LE01Gene11489;LE01Gene03089;LE01Gene05879;LE01Gene11481;LE01Gene01832;LE01Gene01635;LE01Gene05421;LE01Gene02986;LE01Gene12904;LE01Gene07352;LE01Gene07026;LE01Gene06023;LE01Gene03550;LE01Gene03093;LE01Gene03096;LE01Gen…	5.71754	3.52532
GO:0044249	BP	e	cellular biosynthetic process	133/626	351/2881	2.29239e-06	0.00029832	0.378917	3	133	351	LE01Gene13729;LE01Gene02090;LE01Gene09183;LE01Gene02689;LE01Gene05661;LE01Gene11443;LE01Gene01209;LE01Gene00063;LE01Gene07164;LE01Gene01780;LE01Gene07247;LE01Gene07818;LE01Gene11841;LE01Gene06941;LE01Gene04824;LE01Gene00740;LE01Gene03007;LE01Gene07681;LE01Gene02009;LE01Gene00959;LE01Gene11489;LE01Gene03089;LE01Gene00180;LE01Gene05879;LE01Gene11481;LE01Gene08536;LE01Gene01832;LE01Gene01635;LE01Gen…	5.63971	3.52532
GO:0034645	BP	e	cellular macromolecule biosynthetic process	85/626	173/2881	2.33816e-06	0.00029832	0.491329	5	85	173	LE01Gene13729;LE01Gene00914;LE01Gene02009;LE01Gene01263;LE01Gene13694;LE01Gene02090;LE01Gene11269;LE01Gene03354;LE01Gene01635;LE01Gene10185;LE01Gene08932;LE01Gene03250;LE01Gene00640;LE01Gene13326;LE01Gene02689;LE01Gene01337;LE01Gene02245;LE01Gene05497;LE01Gene07398;LE01Gene07164;LE01Gene14438;LE01Gene03452;LE01Gene12904;LE01Gene00865;LE01Gene07247;LE01Gene07026;LE01Gene14270;LE01Gene03363;LE01Gen…	5.63113	3.52532
GO:0044267	BP	e	cellular protein metabolic process	94/626	238/2881	2.35658e-06	0.00029832	0.394958	5	94	238	LE01Gene13729;LE01Gene02090;LE01Gene07164;LE01Gene14235;LE01Gene05196;LE01Gene02019;LE01Gene05468;LE01Gene07818;LE01Gene11841;LE01Gene06941;LE01Gene00699;LE01Gene10032;LE01Gene01107;LE01Gene00749;LE01Gene02009;LE01Gene11489;LE01Gene03089;LE01Gene05879;LE01Gene08536;LE01Gene01934;LE01Gene01635;LE01Gene02989;LE01Gene01970;LE01Gene02037;LE01Gene02986;LE01Gene12904;LE01Gene07352;LE01Gene07026;LE01Gen…	5.62772	3.52532
GO:0009058	BP	e	biosynthetic process	138/626	378/2881	2.45768e-06	0.00029832	0.365079	2	138	378	LE01Gene13729;LE01Gene02090;LE01Gene09183;LE01Gene02689;LE01Gene05661;LE01Gene01209;LE01Gene00063;LE01Gene07164;LE01Gene01832;LE01Gene07247;LE01Gene09770;LE01Gene07818;LE01Gene11841;LE01Gene06941;LE01Gene04824;LE01Gene00740;LE01Gene03007;LE01Gene07681;LE01Gene02009;LE01Gene00959;LE01Gene11489;LE01Gene03089;LE01Gene00180;LE01Gene05879;LE01Gene11481;LE01Gene08536;LE01Gene01635;LE01Gene04224;LE01Gen…	5.60947	3.52532
GO:1901576	BP	e	organic substance biosynthetic process	131/626	354/2881	2.50965e-06	0.00029832	0.370056	3	131	354	LE01Gene13729;LE01Gene02090;LE01Gene09183;LE01Gene02689;LE01Gene05661;LE01Gene11443;LE01Gene01209;LE01Gene00063;LE01Gene07164;LE01Gene01780;LE01Gene07247;LE01Gene07818;LE01Gene11841;LE01Gene06941;LE01Gene04824;LE01Gene00740;LE01Gene03007;LE01Gene07681;LE01Gene02009;LE01Gene00959;LE01Gene11489;LE01Gene03089;LE01Gene00180;LE01Gene05879;LE01Gene11481;LE01Gene08536;LE01Gene01832;LE01Gene01635;LE01Gen…	5.60039	3.52532
GO:0044271	BP	e	cellular nitrogen compound biosynthetic process	98/626	231/2881	2.56606e-06	0.00029832	0.424242	4	98	231	LE01Gene13729;LE01Gene02090;LE01Gene09183;LE01Gene02689;LE01Gene00063;LE01Gene07164;LE01Gene01780;LE01Gene07818;LE01Gene11841;LE01Gene06941;LE01Gene04824;LE01Gene00740;LE01Gene03007;LE01Gene02009;LE01Gene00959;LE01Gene11489;LE01Gene03089;LE01Gene05879;LE01Gene01635;LE01Gene02986;LE01Gene12904;LE01Gene07352;LE01Gene07026;LE01Gene03550;LE01Gene03096;LE01Gene03094;LE01Gene13008;LE01Gene03027;LE01Gen…	5.59073	3.52532
GO:0015672	BP	e	monovalent inorganic cation transport	18/626	29/2881	2.82501e-06	0.000306784	0.62069	6	18	29	LE01Gene13008;LE01Gene04234;LE01Gene05850;LE01Gene14307;LE01Gene09140;LE01Gene09310;LE01Gene04824;LE01Gene01780;LE01Gene01885;LE01Gene01120;LE01Gene04038;LE01Gene12240;LE01Gene10320;LE01Gene03585;LE01Gene01148;LE01Gene12697;LE01Gene03007;LE01Gene06610	5.54898	3.51317
GO:0044260	BP	e	cellular macromolecule metabolic process	143/626	438/2881	2.88618e-06	0.000306784	0.326484	4	143	438	LE01Gene13729;LE01Gene02090;LE01Gene02689;LE01Gene00063;LE01Gene07164;LE01Gene14235;LE01Gene07247;LE01Gene05196;LE01Gene02019;LE01Gene05468;LE01Gene09770;LE01Gene07818;LE01Gene11841;LE01Gene06941;LE01Gene00699;LE01Gene00314;LE01Gene10032;LE01Gene01107;LE01Gene00749;LE01Gene10972;LE01Gene05477;LE01Gene11404;LE01Gene00899;LE01Gene07680;LE01Gene00959;LE01Gene05877;LE01Gene11489;LE01Gene03089;LE01Gen…	5.53968	3.51317
GO:1901564	BP	e	organonitrogen compound metabolic process	159/626	504/2881	3.21663e-06	0.000315696	0.315476	3	159	504	LE01Gene13729;LE01Gene02090;LE01Gene09183;LE01Gene07164;LE01Gene14235;LE01Gene03452;LE01Gene02360;LE01Gene11257;LE01Gene05196;LE01Gene02019;LE01Gene06843;LE01Gene05468;LE01Gene09770;LE01Gene01421;LE01Gene07818;LE01Gene11841;LE01Gene06941;LE01Gene12826;LE01Gene00699;LE01Gene04824;LE01Gene00740;LE01Gene01107;LE01Gene00749;LE01Gene03007;LE01Gene05477;LE01Gene07681;LE01Gene07680;LE01Gene12855;LE01Gen…	5.4926	3.50073
GO:0019538	BP	e	protein metabolic process	113/626	295/2881	3.23209e-06	0.000315696	0.383051	4	113	295	LE01Gene13729;LE01Gene02090;LE01Gene07164;LE01Gene14235;LE01Gene11257;LE01Gene05196;LE01Gene02019;LE01Gene06843;LE01Gene05468;LE01Gene07818;LE01Gene11841;LE01Gene06941;LE01Gene00699;LE01Gene10032;LE01Gene01107;LE01Gene00749;LE01Gene05477;LE01Gene02009;LE01Gene11593;LE01Gene11489;LE01Gene03089;LE01Gene10638;LE01Gene05879;LE01Gene08536;LE01Gene07680;LE01Gene01635;LE01Gene02989;LE01Gene01970;LE01Gen…	5.49052	3.50073
GO:0034641	BP	e	cellular nitrogen compound metabolic process	155/626	489/2881	3.3592e-06	0.000319478	0.316973	3	155	489	LE01Gene13729;LE01Gene02090;LE01Gene11269;LE01Gene09183;LE01Gene02689;LE01Gene00063;LE01Gene07164;LE01Gene05464;LE01Gene02360;LE01Gene07247;LE01Gene05391;LE01Gene05196;LE01Gene07248;LE01Gene01444;LE01Gene09770;LE01Gene01421;LE01Gene07818;LE01Gene11841;LE01Gene06941;LE01Gene08525;LE01Gene01583;LE01Gene04824;LE01Gene00740;LE01Gene02379;LE01Gene13145;LE01Gene10974;LE01Gene00050;LE01Gene03007;LE01Gen…	5.47376	3.49556
GO:0006807	BP	e	nitrogen compound metabolic process	221/626	759/2881	3.72859e-06	0.000322846	0.291173	2	221	759	LE01Gene13729;LE01Gene02090;LE01Gene11269;LE01Gene09183;LE01Gene02689;LE01Gene10974;LE01Gene00063;LE01Gene07164;LE01Gene14235;LE01Gene01832;LE01Gene02360;LE01Gene07247;LE01Gene01553;LE01Gene05196;LE01Gene02019;LE01Gene06843;LE01Gene07248;LE01Gene05468;LE01Gene01444;LE01Gene00730;LE01Gene09770;LE01Gene02009;LE01Gene01421;LE01Gene07818;LE01Gene11841;LE01Gene06941;LE01Gene12826;LE01Gene00699;LE01Gen…	5.42846	3.491
GO:0043170	BP	e	macromolecule metabolic process	181/626	604/2881	3.84128e-06	0.000322846	0.299669	3	181	604	LE01Gene13729;LE01Gene02090;LE01Gene02689;LE01Gene10974;LE01Gene00063;LE01Gene07164;LE01Gene14235;LE01Gene11257;LE01Gene05196;LE01Gene02019;LE01Gene06843;LE01Gene07248;LE01Gene05468;LE01Gene01444;LE01Gene00730;LE01Gene09770;LE01Gene07818;LE01Gene11841;LE01Gene06941;LE01Gene00699;LE01Gene08525;LE01Gene01583;LE01Gene10032;LE01Gene02379;LE01Gene13145;LE01Gene01107;LE01Gene00749;LE01Gene00050;LE01Gen…	5.41552	3.491
GO:0044237	BP	e	cellular metabolic process	250/626	912/2881	4.80584e-06	0.000354455	0.274123	2	250	912	LE01Gene13729;LE01Gene10294;LE01Gene02090;LE01Gene11269;LE01Gene03468;LE01Gene09183;LE01Gene02689;LE01Gene05661;LE01Gene10974;LE01Gene01209;LE01Gene00063;LE01Gene07164;LE01Gene14235;LE01Gene03870;LE01Gene02360;LE01Gene07247;LE01Gene01553;LE01Gene05196;LE01Gene02019;LE01Gene07248;LE01Gene05468;LE01Gene01444;LE01Gene05778;LE01Gene03650;LE01Gene09770;LE01Gene02009;LE01Gene01421;LE01Gene07818;LE01Gen…	5.31823	3.45044
GO:0044238	BP	e	primary metabolic process	247/626	909/2881	5.90584e-06	0.000426874	0.271727	2	247	909	LE01Gene13729;LE01Gene02924;LE01Gene02090;LE01Gene11269;LE01Gene03468;LE01Gene09183;LE01Gene02689;LE01Gene05661;LE01Gene10974;LE01Gene06823;LE01Gene01209;LE01Gene00063;LE01Gene07164;LE01Gene14235;LE01Gene01832;LE01Gene02360;LE01Gene07247;LE01Gene01553;LE01Gene05196;LE01Gene02019;LE01Gene06843;LE01Gene07248;LE01Gene13119;LE01Gene05468;LE01Gene07878;LE01Gene01444;LE01Gene03650;LE01Gene00730;LE01Gen…	5.22872	3.3697
GO:1902600	BP	e	proton transmembrane transport	17/626	28/2881	8.29725e-06	0.000578486	0.607143	8	17	28	LE01Gene13008;LE01Gene04234;LE01Gene05850;LE01Gene14307;LE01Gene09140;LE01Gene09310;LE01Gene04824;LE01Gene01780;LE01Gene01885;LE01Gene01120;LE01Gene04038;LE01Gene12240;LE01Gene10320;LE01Gene03585;LE01Gene01148;LE01Gene03007;LE01Gene06610	5.08107	3.23771
GO:0006754	BP	e	ATP biosynthetic process	9/626	10/2881	8.32354e-06	0.000578486	0.9	11	9	10	LE01Gene13008;LE01Gene14307;LE01Gene09140;LE01Gene04824;LE01Gene01780;LE01Gene01885;LE01Gene03585;LE01Gene03007;LE01Gene06610	5.07969	3.23771
GO:0009987	BP	e	cellular process	302/626	1164/2881	1.19018e-05	0.000782486	0.25945	1	302	1164	LE01Gene00699;LE01Gene13729;LE01Gene13442;LE01Gene10294;LE01Gene02090;LE01Gene11269;LE01Gene03468;LE01Gene09183;LE01Gene02689;LE01Gene05661;LE01Gene10974;LE01Gene04160;LE01Gene01209;LE01Gene02447;LE01Gene07164;LE01Gene07165;LE01Gene03870;LE01Gene02360;LE01Gene07247;LE01Gene01553;LE01Gene05196;LE01Gene02019;LE01Gene08828;LE01Gene07248;LE01Gene05511;LE01Gene05468;LE01Gene01444;LE01Gene13119;LE01Gen…	4.92439	3.10652
GO:0071704	BP	e	organic substance metabolic process	256/626	969/2881	2.01989e-05	0.0012586	0.26419	2	256	969	LE01Gene13729;LE01Gene02924;LE01Gene02090;LE01Gene11269;LE01Gene03468;LE01Gene09183;LE01Gene02689;LE01Gene05661;LE01Gene10974;LE01Gene06823;LE01Gene01209;LE01Gene00063;LE01Gene07164;LE01Gene14235;LE01Gene01832;LE01Gene02360;LE01Gene07247;LE01Gene01553;LE01Gene05196;LE01Gene02019;LE01Gene06843;LE01Gene07248;LE01Gene13119;LE01Gene05468;LE01Gene07878;LE01Gene01444;LE01Gene03650;LE01Gene00730;LE01Gen…	4.69467	2.90011
GO:0098660	BP	e	inorganic ion transmembrane transport	19/626	35/2881	2.289e-05	0.00140211	0.542857	6	19	35	LE01Gene13008;LE01Gene04234;LE01Gene05850;LE01Gene14307;LE01Gene09140;LE01Gene09310;LE01Gene04824;LE01Gene01780;LE01Gene01885;LE01Gene01120;LE01Gene04038;LE01Gene00297;LE01Gene12240;LE01Gene10320;LE01Gene03585;LE01Gene01148;LE01Gene12697;LE01Gene03007;LE01Gene06610	4.64035	2.85322
GO:0009142	BP	e	nucleoside triphosphate biosynthetic process	10/626	13/2881	3.31082e-05	0.00192989	0.769231	8	10	13	LE01Gene13008;LE01Gene14307;LE01Gene09140;LE01Gene09183;LE01Gene01780;LE01Gene04824;LE01Gene01885;LE01Gene03585;LE01Gene03007;LE01Gene06610	4.48006	2.71447
GO:0009201	BP	e	ribonucleoside triphosphate biosynthetic process	10/626	13/2881	3.31082e-05	0.00192989	0.769231	9	10	13	LE01Gene13008;LE01Gene14307;LE01Gene09140;LE01Gene09183;LE01Gene01780;LE01Gene04824;LE01Gene01885;LE01Gene03585;LE01Gene03007;LE01Gene06610	4.48006	2.71447
GO:0098662	BP	e	inorganic cation transmembrane transport	18/626	33/2881	3.46928e-05	0.00199015	0.545455	7	18	33	LE01Gene13008;LE01Gene04234;LE01Gene05850;LE01Gene14307;LE01Gene09140;LE01Gene09310;LE01Gene04824;LE01Gene01780;LE01Gene01885;LE01Gene01120;LE01Gene04038;LE01Gene12240;LE01Gene10320;LE01Gene03585;LE01Gene01148;LE01Gene12697;LE01Gene03007;LE01Gene06610	4.45976	2.70111
GO:0009145	BP	e	purine nucleoside triphosphate biosynthetic process	9/626	11/2881	3.69467e-05	0.00205424	0.818182	9	9	11	LE01Gene13008;LE01Gene14307;LE01Gene09140;LE01Gene04824;LE01Gene01780;LE01Gene01885;LE01Gene03585;LE01Gene03007;LE01Gene06610	4.43242	2.68735
GO:0009206	BP	e	purine ribonucleoside triphosphate biosynthetic process	9/626	11/2881	3.69467e-05	0.00205424	0.818182	10	9	11	LE01Gene13008;LE01Gene14307;LE01Gene09140;LE01Gene04824;LE01Gene01780;LE01Gene01885;LE01Gene03585;LE01Gene03007;LE01Gene06610	4.43242	2.68735
GO:0098655	BP	e	cation transmembrane transport	19/626	36/2881	3.87738e-05	0.00212316	0.527778	6	19	36	LE01Gene13008;LE01Gene04234;LE01Gene05850;LE01Gene14307;LE01Gene09140;LE01Gene09310;LE01Gene04824;LE01Gene01415;LE01Gene01780;LE01Gene01885;LE01Gene01120;LE01Gene04038;LE01Gene12240;LE01Gene10320;LE01Gene03585;LE01Gene01148;LE01Gene12697;LE01Gene03007;LE01Gene06610	4.41146	2.67302
GO:0051603	BP	e	proteolysis involved in cellular protein catabolic process	17/626	31/2881	5.25696e-05	0.00283562	0.548387	6	17	31	LE01Gene05477;LE01Gene09162;LE01Gene06166;LE01Gene11257;LE01Gene10155;LE01Gene03490;LE01Gene11010;LE01Gene03902;LE01Gene07680;LE01Gene01133;LE01Gene11808;LE01Gene11593;LE01Gene12826;LE01Gene08927;LE01Gene10638;LE01Gene08277;LE01Gene07947	4.27927	2.54735
GO:0009141	BP	e	nucleoside triphosphate metabolic process	11/626	16/2881	6.98581e-05	0.00371275	0.6875	7	11	16	LE01Gene13008;LE01Gene05464;LE01Gene14307;LE01Gene09140;LE01Gene09183;LE01Gene01780;LE01Gene04824;LE01Gene01885;LE01Gene03585;LE01Gene03007;LE01Gene06610	4.15578	2.4303
GO:0009199	BP	e	ribonucleoside triphosphate metabolic process	10/626	14/2881	9.33967e-05	0.00489182	0.714286	8	10	14	LE01Gene13008;LE01Gene14307;LE01Gene09140;LE01Gene09183;LE01Gene01780;LE01Gene04824;LE01Gene01885;LE01Gene03585;LE01Gene03007;LE01Gene06610	4.02967	2.31053
GO:0009144	BP	e	purine nucleoside triphosphate metabolic process	9/626	12/2881	0.000119336	0.00590793	0.75	8	9	12	LE01Gene13008;LE01Gene14307;LE01Gene09140;LE01Gene04824;LE01Gene01780;LE01Gene01885;LE01Gene03585;LE01Gene03007;LE01Gene06610	3.92323	2.22856
GO:0009205	BP	e	purine ribonucleoside triphosphate metabolic process	9/626	12/2881	0.000119336	0.00590793	0.75	9	9	12	LE01Gene13008;LE01Gene14307;LE01Gene09140;LE01Gene04824;LE01Gene01780;LE01Gene01885;LE01Gene03585;LE01Gene03007;LE01Gene06610	3.92323	2.22856
GO:0008380	BP	e	RNA splicing	13/626	23/2881	0.000276353	0.0128043	0.565217	8	13	23	LE01Gene00050;LE01Gene05391;LE01Gene13897;LE01Gene04873;LE01Gene07248;LE01Gene08525;LE01Gene07885;LE01Gene01444;LE01Gene10321;LE01Gene10974;LE01Gene03684;LE01Gene00630;LE01Gene00063	3.55854	1.89264
GO:0009260	BP	e	ribonucleotide biosynthetic process	15/626	30/2881	0.000555848	0.0223204	0.5	9	15	30	LE01Gene13008;LE01Gene01553;LE01Gene14307;LE01Gene09140;LE01Gene09183;LE01Gene13672;LE01Gene01780;LE01Gene04824;LE01Gene01885;LE01Gene10284;LE01Gene04224;LE01Gene03585;LE01Gene03424;LE01Gene03007;LE01Gene06610	3.25504	1.6513
GO:0009152	BP	e	purine ribonucleotide biosynthetic process	14/626	28/2881	0.000851385	0.0317207	0.5	10	14	28	LE01Gene13008;LE01Gene01553;LE01Gene14307;LE01Gene09140;LE01Gene13672;LE01Gene01780;LE01Gene04824;LE01Gene01885;LE01Gene10284;LE01Gene04224;LE01Gene03585;LE01Gene03424;LE01Gene03007;LE01Gene06610	3.06987	1.49866
GO:0006511	BP	e	ubiquitin-dependent protein catabolic process	14/626	28/2881	0.000851385	0.0317207	0.5	8	14	28	LE01Gene11010;LE01Gene09162;LE01Gene06166;LE01Gene10155;LE01Gene05477;LE01Gene03902;LE01Gene07680;LE01Gene01133;LE01Gene11808;LE01Gene11593;LE01Gene12826;LE01Gene08927;LE01Gene08277;LE01Gene07947	3.06987	1.49866
GO:0019941	BP	e	modification-dependent protein catabolic process	14/626	28/2881	0.000851385	0.0317207	0.5	7	14	28	LE01Gene11010;LE01Gene09162;LE01Gene06166;LE01Gene10155;LE01Gene05477;LE01Gene03902;LE01Gene07680;LE01Gene01133;LE01Gene11808;LE01Gene11593;LE01Gene12826;LE01Gene08927;LE01Gene08277;LE01Gene07947	3.06987	1.49866
GO:0030163	BP	e	protein catabolic process	10/626	17/2881	0.000952801	0.035137	0.588235	5	10	17	LE01Gene09162;LE01Gene10155;LE01Gene06843;LE01Gene07680;LE01Gene01133;LE01Gene11808;LE01Gene11593;LE01Gene12826;LE01Gene08927;LE01Gene07947	3.021	1.45424
GO:0006396	BP	e	RNA processing	30/626	80/2881	0.00132394	0.0478471	0.375	7	30	80	LE01Gene05391;LE01Gene04873;LE01Gene10321;LE01Gene00063;LE01Gene07227;LE01Gene02266;LE01Gene00630;LE01Gene07247;LE01Gene13897;LE01Gene00881;LE01Gene07248;LE01Gene13000;LE01Gene01444;LE01Gene03399;LE01Gene05388;LE01Gene03825;LE01Gene08525;LE01Gene02239;LE01Gene01583;LE01Gene03684;LE01Gene13145;LE01Gene10974;LE01Gene00050;LE01Gene08910;LE01Gene05327;LE01Gene03236;LE01Gene07348;LE01Gene08652;LE01Gen…	2.87813	1.32014
GO:0046390	BP	e	ribose phosphate biosynthetic process	15/626	31/2881	0.00134547	0.0481438	0.483871	6	15	31	LE01Gene13008;LE01Gene01553;LE01Gene14307;LE01Gene09140;LE01Gene09183;LE01Gene13672;LE01Gene01780;LE01Gene04824;LE01Gene01885;LE01Gene10284;LE01Gene04224;LE01Gene03585;LE01Gene03424;LE01Gene03007;LE01Gene06610	2.87113	1.31746
GO:0000375	BP	e	RNA splicing, via transesterification reactions	11/626	21/2881	0.00191584	0.0626256	0.52381	9	11	21	LE01Gene00050;LE01Gene13897;LE01Gene04873;LE01Gene07248;LE01Gene08525;LE01Gene07885;LE01Gene01444;LE01Gene10974;LE01Gene03684;LE01Gene00630;LE01Gene00063	2.71764	1.20325
GO:0000377	BP	e	RNA splicing, via transesterification reactions with bulged adenosine as nucleophile	11/626	21/2881	0.00191584	0.0626256	0.52381	10	11	21	LE01Gene00050;LE01Gene13897;LE01Gene04873;LE01Gene07248;LE01Gene08525;LE01Gene07885;LE01Gene01444;LE01Gene10974;LE01Gene03684;LE01Gene00630;LE01Gene00063	2.71764	1.20325
GO:0000398	BP	e	mRNA splicing, via spliceosome	11/626	21/2881	0.00191584	0.0626256	0.52381	11	11	21	LE01Gene00050;LE01Gene13897;LE01Gene04873;LE01Gene07248;LE01Gene08525;LE01Gene07885;LE01Gene01444;LE01Gene10974;LE01Gene03684;LE01Gene00630;LE01Gene00063	2.71764	1.20325
GO:0022904	BP	e	respiratory electron transport chain	6/626	8/2881	0.00192348	0.0626256	0.75	5	6	8	LE01Gene02435;LE01Gene04234;LE01Gene09310;LE01Gene13274;LE01Gene05778;LE01Gene03245	2.71591	1.20325
GO:0008152	BP	e	metabolic process	314/626	1286/2881	0.00198759	0.0630101	0.244168	1	314	1286	LE01Gene13729;LE01Gene02924;LE01Gene13442;LE01Gene07398;LE01Gene10294;LE01Gene05110;LE01Gene11269;LE01Gene03468;LE01Gene09183;LE01Gene09181;LE01Gene09307;LE01Gene02689;LE01Gene05661;LE01Gene10974;LE01Gene06823;LE01Gene01209;LE01Gene00063;LE01Gene07164;LE01Gene14235;LE01Gene03870;LE01Gene00748;LE01Gene02360;LE01Gene07247;LE01Gene01553;LE01Gene05196;LE01Gene02019;LE01Gene06843;LE01Gene07248;LE01Gen…	2.70167	1.20059
GO:0006086	BP	e	acetyl-CoA biosynthetic process from pyruvate	4/626	4/2881	0.00221238	0.0662216	1	13	4	4	LE01Gene04224;LE01Gene03424;LE01Gene01553;LE01Gene10284	2.65514	1.179
GO:0008610	BP	e	lipid biosynthetic process	15/626	33/2881	0.00221716	0.0662216	0.454545	4	15	33	LE01Gene04206;LE01Gene08536;LE01Gene08178;LE01Gene01309;LE01Gene00602;LE01Gene05364;LE01Gene07305;LE01Gene09670;LE01Gene08749;LE01Gene02429;LE01Gene05661;LE01Gene04255;LE01Gene02528;LE01Gene01209;LE01Gene02243	2.6542	1.179
GO:0035384	BP	e	thioester biosynthetic process	5/626	6/2881	0.00235346	0.0664486	0.833333	5	5	6	LE01Gene04224;LE01Gene03424;LE01Gene13672;LE01Gene01553;LE01Gene10284	2.62829	1.17751
GO:0033866	BP	e	nucleoside bisphosphate biosynthetic process	5/626	6/2881	0.00235346	0.0664486	0.833333	8	5	6	LE01Gene04224;LE01Gene03424;LE01Gene13672;LE01Gene01553;LE01Gene10284	2.62829	1.17751
GO:0034033	BP	e	purine nucleoside bisphosphate biosynthetic process	5/626	6/2881	0.00235346	0.0664486	0.833333	9	5	6	LE01Gene04224;LE01Gene03424;LE01Gene13672;LE01Gene01553;LE01Gene10284	2.62829	1.17751
GO:0071616	BP	e	acyl-CoA biosynthetic process	5/626	6/2881	0.00235346	0.0664486	0.833333	11	5	6	LE01Gene04224;LE01Gene03424;LE01Gene13672;LE01Gene01553;LE01Gene10284	2.62829	1.17751
GO:0006085	BP	e	acetyl-CoA biosynthetic process	5/626	6/2881	0.00235346	0.0664486	0.833333	12	5	6	LE01Gene04224;LE01Gene03424;LE01Gene13672;LE01Gene01553;LE01Gene10284	2.62829	1.17751
GO:0043248	BP	e	proteasome assembly	5/626	6/2881	0.00235346	0.0664486	0.833333	6	5	6	LE01Gene08927;LE01Gene00009;LE01Gene11808;LE01Gene01133;LE01Gene07947	2.62829	1.17751
GO:0034030	BP	e	ribonucleoside bisphosphate biosynthetic process	5/626	6/2881	0.00235346	0.0664486	0.833333	9	5	6	LE01Gene04224;LE01Gene03424;LE01Gene13672;LE01Gene01553;LE01Gene10284	2.62829	1.17751
GO:0006812	BP	e	cation transport	20/626	49/2881	0.00244621	0.0685317	0.408163	5	20	49	LE01Gene13008;LE01Gene03585;LE01Gene04234;LE01Gene05850;LE01Gene14307;LE01Gene09140;LE01Gene09310;LE01Gene01885;LE01Gene01780;LE01Gene04824;LE01Gene01120;LE01Gene04038;LE01Gene12240;LE01Gene10320;LE01Gene01415;LE01Gene01148;LE01Gene00769;LE01Gene12697;LE01Gene03007;LE01Gene06610	2.61151	1.16411
GO:0006164	BP	e	purine nucleotide biosynthetic process	14/626	30/2881	0.00261011	0.0725609	0.466667	9	14	30	LE01Gene13008;LE01Gene01553;LE01Gene14307;LE01Gene09140;LE01Gene13672;LE01Gene01780;LE01Gene04824;LE01Gene01885;LE01Gene10284;LE01Gene04224;LE01Gene03585;LE01Gene03424;LE01Gene03007;LE01Gene06610	2.58334	1.1393
GO:0042254	BP	e	ribosome biogenesis	9/626	16/2881	0.00265333	0.0731996	0.5625	4	9	16	LE01Gene03283;LE01Gene00881;LE01Gene04954;LE01Gene01612;LE01Gene08212;LE01Gene02379;LE01Gene02147;LE01Gene00830;LE01Gene09344	2.57621	1.13549
GO:0035383	BP	e	thioester metabolic process	7/626	11/2881	0.00320357	0.0832927	0.636364	4	7	11	LE01Gene08749;LE01Gene01553;LE01Gene13672;LE01Gene10685;LE01Gene10284;LE01Gene04224;LE01Gene03424	2.49437	1.07939
GO:0033865	BP	e	nucleoside bisphosphate metabolic process	7/626	11/2881	0.00320357	0.0832927	0.636364	7	7	11	LE01Gene08749;LE01Gene01553;LE01Gene13672;LE01Gene10685;LE01Gene10284;LE01Gene04224;LE01Gene03424	2.49437	1.07939
GO:0006637	BP	e	acyl-CoA metabolic process	7/626	11/2881	0.00320357	0.0832927	0.636364	10	7	11	LE01Gene08749;LE01Gene01553;LE01Gene13672;LE01Gene10685;LE01Gene10284;LE01Gene04224;LE01Gene03424	2.49437	1.07939
GO:0033875	BP	e	ribonucleoside bisphosphate metabolic process	7/626	11/2881	0.00320357	0.0832927	0.636364	8	7	11	LE01Gene08749;LE01Gene01553;LE01Gene13672;LE01Gene10685;LE01Gene10284;LE01Gene04224;LE01Gene03424	2.49437	1.07939
GO:0034032	BP	e	purine nucleoside bisphosphate metabolic process	7/626	11/2881	0.00320357	0.0832927	0.636364	8	7	11	LE01Gene08749;LE01Gene01553;LE01Gene13672;LE01Gene10685;LE01Gene10284;LE01Gene04224;LE01Gene03424	2.49437	1.07939
GO:0022900	BP	e	electron transport chain	7/626	11/2881	0.00320357	0.0832927	0.636364	4	7	11	LE01Gene02435;LE01Gene13274;LE01Gene09310;LE01Gene05778;LE01Gene02248;LE01Gene03245;LE01Gene04234	2.49437	1.07939
GO:0010498	BP	e	proteasomal protein catabolic process	7/626	11/2881	0.00320357	0.0832927	0.636364	7	7	11	LE01Gene09162;LE01Gene10155;LE01Gene07680;LE01Gene11808;LE01Gene11593;LE01Gene12826;LE01Gene07947	2.49437	1.07939
GO:0043632	BP	e	modification-dependent macromolecule catabolic process	14/626	31/2881	0.00340483	0.0866554	0.451613	6	14	31	LE01Gene11010;LE01Gene09162;LE01Gene06166;LE01Gene10155;LE01Gene05477;LE01Gene03902;LE01Gene07680;LE01Gene01133;LE01Gene11808;LE01Gene11593;LE01Gene12826;LE01Gene08927;LE01Gene08277;LE01Gene07947	2.4679	1.0622
GO:0044085	BP	e	cellular component biogenesis	13/626	28/2881	0.00405686	0.102528	0.464286	2	13	28	LE01Gene03283;LE01Gene07247;LE01Gene05388;LE01Gene00881;LE01Gene04954;LE01Gene00959;LE01Gene01612;LE01Gene02147;LE01Gene08212;LE01Gene02379;LE01Gene04444;LE01Gene00830;LE01Gene09344	2.39181	0.989158
GO:0034220	BP	e	ion transmembrane transport	21/626	55/2881	0.00468148	0.116674	0.381818	5	21	55	LE01Gene13008;LE01Gene03585;LE01Gene04234;LE01Gene05850;LE01Gene14307;LE01Gene09140;LE01Gene09310;LE01Gene01885;LE01Gene01780;LE01Gene01723;LE01Gene04824;LE01Gene01120;LE01Gene04038;LE01Gene00297;LE01Gene12240;LE01Gene10320;LE01Gene01415;LE01Gene01148;LE01Gene12697;LE01Gene03007;LE01Gene06610	2.32962	0.933025
GO:0022613	BP	e	ribonucleoprotein complex biogenesis	12/626	26/2881	0.00631677	0.152192	0.461538	3	12	26	LE01Gene03283;LE01Gene07247;LE01Gene05388;LE01Gene00881;LE01Gene04954;LE01Gene00959;LE01Gene01612;LE01Gene08212;LE01Gene02379;LE01Gene02147;LE01Gene00830;LE01Gene09344	2.19951	0.817608
GO:0008202	BP	e	steroid metabolic process	5/626	7/2881	0.00676383	0.15873	0.714286	4	5	7	LE01Gene08749;LE01Gene07305;LE01Gene04255;LE01Gene01309;LE01Gene09550	2.16981	0.79934
GO:0009069	BP	e	serine family amino acid metabolic process	5/626	7/2881	0.00676383	0.15873	0.714286	8	5	7	LE01Gene01832;LE01Gene12855;LE01Gene00357;LE01Gene03093;LE01Gene03468	2.16981	0.79934
GO:1901565	BP	e	organonitrogen compound catabolic process	15/626	37/2881	0.00849612	0.198097	0.405405	4	15	37	LE01Gene09162;LE01Gene10046;LE01Gene00226;LE01Gene10155;LE01Gene03468;LE01Gene06843;LE01Gene12826;LE01Gene07680;LE01Gene01133;LE01Gene11808;LE01Gene11593;LE01Gene12855;LE01Gene00357;LE01Gene08927;LE01Gene07947	2.07078	0.703123
GO:0072522	BP	e	purine-containing compound biosynthetic process	14/626	33/2881	0.00885909	0.198581	0.424242	5	14	33	LE01Gene13008;LE01Gene01553;LE01Gene14307;LE01Gene09140;LE01Gene13672;LE01Gene01780;LE01Gene04824;LE01Gene01885;LE01Gene10284;LE01Gene04224;LE01Gene03585;LE01Gene03424;LE01Gene03007;LE01Gene06610	2.05261	0.702063
GO:0016125	BP	e	sterol metabolic process	4/626	5/2881	0.00914864	0.198581	0.8	5	4	5	LE01Gene08749;LE01Gene07305;LE01Gene01309;LE01Gene09550	2.03864	0.702063
GO:0006694	BP	e	steroid biosynthetic process	4/626	5/2881	0.00914864	0.198581	0.8	5	4	5	LE01Gene08749;LE01Gene07305;LE01Gene04255;LE01Gene01309	2.03864	0.702063
GO:0046165	BP	e	alcohol biosynthetic process	4/626	5/2881	0.00914864	0.198581	0.8	5	4	5	LE01Gene08749;LE01Gene07305;LE01Gene08178;LE01Gene01309	2.03864	0.702063
GO:1902652	BP	e	secondary alcohol metabolic process	4/626	5/2881	0.00914864	0.198581	0.8	5	4	5	LE01Gene08749;LE01Gene07305;LE01Gene01309;LE01Gene01574	2.03864	0.702063
GO:0043161	BP	e	proteasome-mediated ubiquitin-dependent protein catabolic process	6/626	10/2881	0.00963576	0.198581	0.6	9	6	10	LE01Gene09162;LE01Gene10155;LE01Gene07680;LE01Gene11808;LE01Gene12826;LE01Gene07947	2.01611	0.702063
GO:0043413	BP	e	macromolecule glycosylation	6/626	10/2881	0.00963576	0.198581	0.6	5	6	10	LE01Gene04019;LE01Gene10924;LE01Gene01107;LE01Gene00749;LE01Gene12980;LE01Gene14235	2.01611	0.702063
GO:0006486	BP	e	protein glycosylation	6/626	10/2881	0.00963576	0.198581	0.6	7	6	10	LE01Gene04019;LE01Gene10924;LE01Gene01107;LE01Gene00749;LE01Gene12980;LE01Gene14235	2.01611	0.702063
GO:0006084	BP	e	acetyl-CoA metabolic process	6/626	10/2881	0.00963576	0.198581	0.6	11	6	10	LE01Gene08749;LE01Gene01553;LE01Gene13672;LE01Gene10284;LE01Gene04224;LE01Gene03424	2.01611	0.702063
GO:0008204	BP	e	ergosterol metabolic process	3/626	3/2881	0.0102203	0.198581	1	6	3	3	LE01Gene08749;LE01Gene07305;LE01Gene01309	1.99054	0.702063
GO:0097384	BP	e	cellular lipid biosynthetic process	3/626	3/2881	0.0102203	0.198581	1	5	3	3	LE01Gene08749;LE01Gene07305;LE01Gene01309	1.99054	0.702063
GO:0016128	BP	e	phytosteroid metabolic process	3/626	3/2881	0.0102203	0.198581	1	5	3	3	LE01Gene08749;LE01Gene07305;LE01Gene01309	1.99054	0.702063
GO:0016129	BP	e	phytosteroid biosynthetic process	3/626	3/2881	0.0102203	0.198581	1	6	3	3	LE01Gene08749;LE01Gene07305;LE01Gene01309	1.99054	0.702063
GO:0006696	BP	e	ergosterol biosynthetic process	3/626	3/2881	0.0102203	0.198581	1	7	3	3	LE01Gene08749;LE01Gene07305;LE01Gene01309	1.99054	0.702063
GO:0009071	BP	e	serine family amino acid catabolic process	3/626	3/2881	0.0102203	0.198581	1	9	3	3	LE01Gene12855;LE01Gene03468;LE01Gene00357	1.99054	0.702063
GO:1902653	BP	e	secondary alcohol biosynthetic process	3/626	3/2881	0.0102203	0.198581	1	6	3	3	LE01Gene08749;LE01Gene07305;LE01Gene01309	1.99054	0.702063
GO:0006544	BP	e	glycine metabolic process	3/626	3/2881	0.0102203	0.198581	1	9	3	3	LE01Gene12855;LE01Gene03468;LE01Gene00357	1.99054	0.702063
GO:0006546	BP	e	glycine catabolic process	3/626	3/2881	0.0102203	0.198581	1	10	3	3	LE01Gene12855;LE01Gene03468;LE01Gene00357	1.99054	0.702063
GO:0044107	BP	e	cellular alcohol metabolic process	3/626	3/2881	0.0102203	0.198581	1	5	3	3	LE01Gene08749;LE01Gene07305;LE01Gene01309	1.99054	0.702063
GO:0044108	BP	e	cellular alcohol biosynthetic process	3/626	3/2881	0.0102203	0.198581	1	6	3	3	LE01Gene08749;LE01Gene07305;LE01Gene01309	1.99054	0.702063
GO:0006397	BP	e	mRNA processing	12/626	28/2881	0.0105602	0.200867	0.428571	8	12	28	LE01Gene00050;LE01Gene05391;LE01Gene13897;LE01Gene04873;LE01Gene07248;LE01Gene08525;LE01Gene07885;LE01Gene01444;LE01Gene10974;LE01Gene03684;LE01Gene00630;LE01Gene00063	1.97633	0.697092
GO:0090407	BP	e	organophosphate biosynthetic process	22/626	62/2881	0.0119921	0.2234	0.354839	5	22	62	LE01Gene01553;LE01Gene09183;LE01Gene01209;LE01Gene05661;LE01Gene04224;LE01Gene00602;LE01Gene02243;LE01Gene14307;LE01Gene01780;LE01Gene02528;LE01Gene13008;LE01Gene08749;LE01Gene13672;LE01Gene04824;LE01Gene10284;LE01Gene03585;LE01Gene03007;LE01Gene06610;LE01Gene08178;LE01Gene09140;LE01Gene01885;LE01Gene03424	1.9211	0.650917
GO:0044265	BP	e	cellular macromolecule catabolic process	16/626	42/2881	0.0137717	0.255235	0.380952	5	16	42	LE01Gene05477;LE01Gene09162;LE01Gene06166;LE01Gene10155;LE01Gene11010;LE01Gene03902;LE01Gene07680;LE01Gene01133;LE01Gene11808;LE01Gene11593;LE01Gene05877;LE01Gene12826;LE01Gene08927;LE01Gene03684;LE01Gene08277;LE01Gene07947	1.86101	0.59306
GO:0016072	BP	e	rRNA metabolic process	11/626	26/2881	0.0160859	0.293608	0.423077	8	11	26	LE01Gene08910;LE01Gene07247;LE01Gene05388;LE01Gene03236;LE01Gene07348;LE01Gene08652;LE01Gene01583;LE01Gene03684;LE01Gene13145;LE01Gene01133;LE01Gene07227	1.79356	0.532233
GO:0009259	BP	e	ribonucleotide metabolic process	17/626	46/2881	0.0177821	0.321322	0.369565	8	17	46	LE01Gene13008;LE01Gene08749;LE01Gene04824;LE01Gene01553;LE01Gene14307;LE01Gene09140;LE01Gene09183;LE01Gene13672;LE01Gene01780;LE01Gene10685;LE01Gene01885;LE01Gene10284;LE01Gene04224;LE01Gene03585;LE01Gene03424;LE01Gene03007;LE01Gene06610	1.75002	0.49306
GO:0070085	BP	e	glycosylation	7/626	14/2881	0.0180382	0.324328	0.5	2	7	14	LE01Gene04019;LE01Gene10924;LE01Gene01107;LE01Gene00749;LE01Gene00748;LE01Gene12980;LE01Gene14235	1.74381	0.489016
GO:0034622	BP	e	cellular protein-containing complex assembly	19/626	54/2881	0.0196604	0.351747	0.351852	5	19	54	LE01Gene00009;LE01Gene13301;LE01Gene07642;LE01Gene12240;LE01Gene04873;LE01Gene11808;LE01Gene08995;LE01Gene07947;LE01Gene01133;LE01Gene10982;LE01Gene08070;LE01Gene11038;LE01Gene08927;LE01Gene07348;LE01Gene01148;LE01Gene02616;LE01Gene13783;LE01Gene08828;LE01Gene12329	1.70641	0.45377
GO:0017144	BP	e	drug metabolic process	15/626	40/2881	0.0200797	0.357479	0.375	3	15	40	LE01Gene13008;LE01Gene03468;LE01Gene14307;LE01Gene09140;LE01Gene12813;LE01Gene13672;LE01Gene01780;LE01Gene12855;LE01Gene04824;LE01Gene01885;LE01Gene00226;LE01Gene00357;LE01Gene03585;LE01Gene03007;LE01Gene06610	1.69724	0.44675
GO:0019693	BP	e	ribose phosphate metabolic process	17/626	47/2881	0.0202124	0.358077	0.361702	5	17	47	LE01Gene13008;LE01Gene08749;LE01Gene01553;LE01Gene14307;LE01Gene09140;LE01Gene09183;LE01Gene13672;LE01Gene01780;LE01Gene04824;LE01Gene01885;LE01Gene10685;LE01Gene10284;LE01Gene04224;LE01Gene03585;LE01Gene03424;LE01Gene03007;LE01Gene06610	1.69438	0.446024
GO:0008150	BP	e	biological_process	427/626	1851/2881	0.020875	0.368011	0.230686	0	427	1851	LE01Gene02924;LE01Gene09183;LE01Gene09181;LE01Gene01612;LE01Gene03550;LE01Gene01209;LE01Gene02447;LE01Gene07164;LE01Gene07165;LE01Gene02360;LE01Gene07247;LE01Gene06843;LE01Gene07248;LE01Gene11394;LE01Gene13301;LE01Gene06941;LE01Gene07605;LE01Gene01107;LE01Gene03007;LE01Gene04708;LE01Gene10982;LE01Gene11489;LE01Gene09343;LE01Gene09344;LE01Gene11481;LE01Gene00321;LE01Gene05769;LE01Gene13422;LE01Gen…	1.68037	0.43414
GO:0030490	BP	e	maturation of SSU-rRNA	4/626	6/2881	0.022739	0.391327	0.666667	10	4	6	LE01Gene01583;LE01Gene03684;LE01Gene08652;LE01Gene07247	1.64323	0.40746
GO:0071806	BP	e	protein transmembrane transport	4/626	6/2881	0.022739	0.391327	0.666667	8	4	6	LE01Gene00359;LE01Gene08419;LE01Gene05468;LE01Gene11038	1.64323	0.40746
GO:0065002	BP	e	intracellular protein transmembrane transport	4/626	6/2881	0.022739	0.391327	0.666667	9	4	6	LE01Gene00359;LE01Gene08419;LE01Gene05468;LE01Gene11038	1.64323	0.40746
GO:0010499	BP	e	proteasomal ubiquitin-independent protein catabolic process	4/626	6/2881	0.022739	0.391327	0.666667	8	4	6	LE01Gene09162;LE01Gene07947;LE01Gene10155;LE01Gene12826	1.64323	0.40746
GO:0065003	BP	e	protein-containing complex assembly	20/626	58/2881	0.0234605	0.399936	0.344828	4	20	58	LE01Gene00009;LE01Gene13301;LE01Gene07642;LE01Gene14307;LE01Gene04873;LE01Gene11038;LE01Gene11808;LE01Gene08995;LE01Gene07947;LE01Gene01133;LE01Gene10982;LE01Gene08070;LE01Gene12240;LE01Gene08927;LE01Gene07348;LE01Gene01148;LE01Gene02616;LE01Gene13783;LE01Gene08828;LE01Gene12329	1.62966	0.39801
GO:0006364	BP	e	rRNA processing	10/626	24/2881	0.0245125	0.413963	0.416667	9	10	24	LE01Gene08910;LE01Gene07247;LE01Gene05388;LE01Gene03236;LE01Gene07348;LE01Gene08652;LE01Gene01583;LE01Gene03684;LE01Gene13145;LE01Gene07227	1.61061	0.383038
GO:1901137	BP	e	carbohydrate derivative biosynthetic process	16/626	44/2881	0.0255369	0.42727	0.363636	4	16	44	LE01Gene13008;LE01Gene02239;LE01Gene01553;LE01Gene14307;LE01Gene09140;LE01Gene09183;LE01Gene13672;LE01Gene01780;LE01Gene04824;LE01Gene01885;LE01Gene10284;LE01Gene04224;LE01Gene03585;LE01Gene03424;LE01Gene03007;LE01Gene06610	1.59283	0.369298
GO:0009150	BP	e	purine ribonucleotide metabolic process	16/626	44/2881	0.0255369	0.42727	0.363636	9	16	44	LE01Gene13008;LE01Gene08749;LE01Gene04824;LE01Gene01553;LE01Gene14307;LE01Gene09140;LE01Gene13672;LE01Gene01780;LE01Gene10685;LE01Gene01885;LE01Gene10284;LE01Gene04224;LE01Gene03585;LE01Gene03424;LE01Gene03007;LE01Gene06610	1.59283	0.369298
GO:0071840	BP	e	cellular component organization or biogenesis	61/626	219/2881	0.0264358	0.440272	0.278539	1	61	219	LE01Gene12708;LE01Gene00009;LE01Gene10049;LE01Gene00730;LE01Gene04954;LE01Gene01612;LE01Gene08927;LE01Gene04444;LE01Gene13783;LE01Gene02447;LE01Gene07165;LE01Gene05606;LE01Gene07247;LE01Gene09510;LE01Gene10236;LE01Gene00881;LE01Gene08828;LE01Gene05511;LE01Gene05468;LE01Gene00063;LE01Gene13000;LE01Gene11808;LE01Gene08212;LE01Gene03094;LE01Gene03426;LE01Gene08567;LE01Gene01133;LE01Gene04873;LE01Gen…	1.57781	0.356279
GO:0034728	BP	e	nucleosome organization	5/626	9/2881	0.0274781	0.441131	0.555556	5	5	9	LE01Gene13301;LE01Gene08070;LE01Gene13783;LE01Gene10982;LE01Gene08995	1.56101	0.355432
GO:0006334	BP	e	nucleosome assembly	5/626	9/2881	0.0274781	0.441131	0.555556	7	5	9	LE01Gene13301;LE01Gene08070;LE01Gene13783;LE01Gene10982;LE01Gene08995	1.56101	0.355432
GO:0006066	BP	e	alcohol metabolic process	5/626	9/2881	0.0274781	0.441131	0.555556	4	5	9	LE01Gene08749;LE01Gene07305;LE01Gene08178;LE01Gene01309;LE01Gene01574	1.56101	0.355432
GO:0008654	BP	e	phospholipid biosynthetic process	7/626	15/2881	0.0276197	0.441131	0.466667	6	7	15	LE01Gene08749;LE01Gene08178;LE01Gene01209;LE01Gene05661;LE01Gene02528;LE01Gene00602;LE01Gene02243	1.55878	0.355432
GO:0046034	BP	e	ATP metabolic process	9/626	21/2881	0.0296327	0.467653	0.428571	2	9	21	LE01Gene13008;LE01Gene14307;LE01Gene09140;LE01Gene01885;LE01Gene01780;LE01Gene04824;LE01Gene03585;LE01Gene03007;LE01Gene06610	1.52823	0.330076
GO:0051651	BP	e	maintenance of location in cell	3/626	4/2881	0.0342439	0.497018	0.75	4	3	4	LE01Gene05438;LE01Gene08828;LE01Gene04160	1.46542	0.303628
GO:0051235	BP	e	maintenance of location	3/626	4/2881	0.0342439	0.497018	0.75	3	3	4	LE01Gene05438;LE01Gene08828;LE01Gene04160	1.46542	0.303628
GO:0016126	BP	e	sterol biosynthetic process	3/626	4/2881	0.0342439	0.497018	0.75	6	3	4	LE01Gene08749;LE01Gene07305;LE01Gene01309	1.46542	0.303628
GO:0032507	BP	e	maintenance of protein location in cell	3/626	4/2881	0.0342439	0.497018	0.75	5	3	4	LE01Gene05438;LE01Gene08828;LE01Gene04160	1.46542	0.303628
GO:0090502	BP	e	RNA phosphodiester bond hydrolysis, endonucleolytic	3/626	4/2881	0.0342439	0.497018	0.75	8	3	4	LE01Gene07348;LE01Gene08910;LE01Gene05327	1.46542	0.303628
GO:0001505	BP	e	regulation of neurotransmitter levels	3/626	4/2881	0.0342439	0.497018	0.75	3	3	4	LE01Gene12855;LE01Gene03468;LE01Gene00357	1.46542	0.303628
GO:0042133	BP	e	neurotransmitter metabolic process	3/626	4/2881	0.0342439	0.497018	0.75	4	3	4	LE01Gene12855;LE01Gene03468;LE01Gene00357	1.46542	0.303628
GO:0042135	BP	e	neurotransmitter catabolic process	3/626	4/2881	0.0342439	0.497018	0.75	5	3	4	LE01Gene12855;LE01Gene03468;LE01Gene00357	1.46542	0.303628
GO:0000462	BP	e	maturation of SSU-rRNA from tricistronic rRNA transcript (SSU-rRNA, 5.8S rRNA, LSU-rRNA)	3/626	4/2881	0.0342439	0.497018	0.75	11	3	4	LE01Gene01583;LE01Gene08652;LE01Gene07247	1.46542	0.303628
GO:0045185	BP	e	maintenance of protein location	3/626	4/2881	0.0342439	0.497018	0.75	4	3	4	LE01Gene05438;LE01Gene08828;LE01Gene04160	1.46542	0.303628
GO:0070682	BP	e	proteasome regulatory particle assembly	3/626	4/2881	0.0342439	0.497018	0.75	7	3	4	LE01Gene08927;LE01Gene01133;LE01Gene11808	1.46542	0.303628
GO:0051188	BP	e	cofactor biosynthetic process	13/626	35/2881	0.0369607	0.529566	0.371429	4	13	35	LE01Gene08536;LE01Gene12813;LE01Gene01553;LE01Gene13000;LE01Gene10284;LE01Gene10049;LE01Gene13672;LE01Gene00740;LE01Gene02210;LE01Gene04224;LE01Gene01984;LE01Gene11700;LE01Gene03424	1.43226	0.27608
GO:0006508	BP	e	proteolysis	22/626	68/2881	0.0370802	0.529566	0.323529	5	22	68	LE01Gene00730;LE01Gene01133;LE01Gene02989;LE01Gene11593;LE01Gene08927;LE01Gene11257;LE01Gene03490;LE01Gene05196;LE01Gene11808;LE01Gene12826;LE01Gene08277;LE01Gene05477;LE01Gene03902;LE01Gene00699;LE01Gene11010;LE01Gene09162;LE01Gene06166;LE01Gene10155;LE01Gene07680;LE01Gene14073;LE01Gene10638;LE01Gene07947	1.43086	0.27608
GO:0022607	BP	e	cellular component assembly	22/626	68/2881	0.0370802	0.529566	0.323529	3	22	68	LE01Gene00009;LE01Gene04873;LE01Gene01133;LE01Gene08927;LE01Gene13783;LE01Gene14307;LE01Gene08828;LE01Gene10049;LE01Gene11808;LE01Gene13301;LE01Gene07642;LE01Gene13000;LE01Gene12240;LE01Gene08995;LE01Gene11038;LE01Gene01148;LE01Gene12329;LE01Gene07348;LE01Gene10982;LE01Gene08070;LE01Gene02616;LE01Gene07947	1.43086	0.27608
GO:0006260	BP	e	DNA replication	9/626	22/2881	0.0373656	0.529566	0.409091	6	9	22	LE01Gene03549;LE01Gene01263;LE01Gene03354;LE01Gene04172;LE01Gene00430;LE01Gene00180;LE01Gene07247;LE01Gene06839;LE01Gene03142	1.42753	0.27608
GO:0044272	BP	e	sulfur compound biosynthetic process	9/626	22/2881	0.0373656	0.529566	0.409091	4	9	22	LE01Gene08536;LE01Gene01553;LE01Gene07681;LE01Gene12813;LE01Gene13672;LE01Gene01832;LE01Gene10284;LE01Gene04224;LE01Gene03424	1.42753	0.27608
GO:0072521	BP	e	purine-containing compound metabolic process	17/626	50/2881	0.038592	0.54269	0.34	4	17	50	LE01Gene13008;LE01Gene08749;LE01Gene01553;LE01Gene14307;LE01Gene09140;LE01Gene13672;LE01Gene01780;LE01Gene04824;LE01Gene01885;LE01Gene00226;LE01Gene10284;LE01Gene04224;LE01Gene03585;LE01Gene03424;LE01Gene10685;LE01Gene03007;LE01Gene06610	1.4135	0.265448
GO:0006839	BP	e	mitochondrial transport	4/626	7/2881	0.0440392	0.542722	0.571429	4	4	7	LE01Gene01723;LE01Gene08419;LE01Gene11038;LE01Gene10655	1.35616	0.265423
GO:0009165	BP	e	nucleotide biosynthetic process	16/626	46/2881	0.0450822	0.542722	0.347826	8	16	46	LE01Gene13008;LE01Gene03424;LE01Gene01553;LE01Gene14307;LE01Gene09140;LE01Gene09183;LE01Gene13672;LE01Gene01780;LE01Gene04824;LE01Gene01885;LE01Gene10284;LE01Gene04224;LE01Gene03585;LE01Gene06610;LE01Gene03007;LE01Gene02243	1.34599	0.265423
GO:1901293	BP	e	nucleoside phosphate biosynthetic process	16/626	46/2881	0.0450822	0.542722	0.347826	7	16	46	LE01Gene13008;LE01Gene03424;LE01Gene01553;LE01Gene14307;LE01Gene09140;LE01Gene09183;LE01Gene13672;LE01Gene01780;LE01Gene04824;LE01Gene01885;LE01Gene10284;LE01Gene04224;LE01Gene03585;LE01Gene06610;LE01Gene03007;LE01Gene02243	1.34599	0.265423
GO:0006163	BP	e	purine nucleotide metabolic process	16/626	46/2881	0.0450822	0.542722	0.347826	8	16	46	LE01Gene13008;LE01Gene08749;LE01Gene04824;LE01Gene01553;LE01Gene14307;LE01Gene09140;LE01Gene13672;LE01Gene01780;LE01Gene10685;LE01Gene01885;LE01Gene10284;LE01Gene04224;LE01Gene03585;LE01Gene03424;LE01Gene03007;LE01Gene06610	1.34599	0.265423
GO:0045732	BP	e	positive regulation of protein catabolic process	2/626	2/2881	0.047154	0.542722	1	7	2	2	LE01Gene01133;LE01Gene08927	1.32648	0.265423
GO:0006122	BP	e	mitochondrial electron transport, ubiquinol to cytochrome c	2/626	2/2881	0.047154	0.542722	1	6	2	2	LE01Gene09310;LE01Gene02435	1.32648	0.265423
GO:0042773	BP	e	ATP synthesis coupled electron transport	2/626	2/2881	0.047154	0.542722	1	6	2	2	LE01Gene05778;LE01Gene13274	1.32648	0.265423
GO:0042176	BP	e	regulation of protein catabolic process	2/626	2/2881	0.047154	0.542722	1	6	2	2	LE01Gene01133;LE01Gene08927	1.32648	0.265423
GO:0006465	BP	e	signal peptide processing	2/626	2/2881	0.047154	0.542722	1	7	2	2	LE01Gene02989;LE01Gene05196	1.32648	0.265423
GO:0000967	BP	e	rRNA 5'-end processing	2/626	2/2881	0.047154	0.542722	1	10	2	2	LE01Gene07348;LE01Gene08910	1.32648	0.265423
GO:0000966	BP	e	RNA 5'-end processing	2/626	2/2881	0.047154	0.542722	1	8	2	2	LE01Gene07348;LE01Gene08910	1.32648	0.265423
GO:0000447	BP	e	endonucleolytic cleavage in ITS1 to separate SSU-rRNA from 5.8S rRNA and LSU-rRNA from tricistronic rRNA transcript (SSU-rRNA, 5.8S rRNA, LSU-rRNA)	2/626	2/2881	0.047154	0.542722	1	11	2	2	LE01Gene07348;LE01Gene08910	1.32648	0.265423
GO:0000478	BP	e	endonucleolytic cleavage involved in rRNA processing	2/626	2/2881	0.047154	0.542722	1	9	2	2	LE01Gene07348;LE01Gene08910	1.32648	0.265423
GO:0034471	BP	e	ncRNA 5'-end processing	2/626	2/2881	0.047154	0.542722	1	9	2	2	LE01Gene07348;LE01Gene08910	1.32648	0.265423
GO:0000460	BP	e	maturation of 5.8S rRNA	2/626	2/2881	0.047154	0.542722	1	10	2	2	LE01Gene08652;LE01Gene07247	1.32648	0.265423
GO:0000463	BP	e	maturation of LSU-rRNA from tricistronic rRNA transcript (SSU-rRNA, 5.8S rRNA, LSU-rRNA)	2/626	2/2881	0.047154	0.542722	1	11	2	2	LE01Gene08652;LE01Gene07247	1.32648	0.265423
GO:0000466	BP	e	maturation of 5.8S rRNA from tricistronic rRNA transcript (SSU-rRNA, 5.8S rRNA, LSU-rRNA)	2/626	2/2881	0.047154	0.542722	1	11	2	2	LE01Gene08652;LE01Gene07247	1.32648	0.265423
GO:0000469	BP	e	cleavage involved in rRNA processing	2/626	2/2881	0.047154	0.542722	1	8	2	2	LE01Gene07348;LE01Gene08910	1.32648	0.265423
GO:0000480	BP	e	endonucleolytic cleavage in 5'-ETS of tricistronic rRNA transcript (SSU-rRNA, 5.8S rRNA, LSU-rRNA)	2/626	2/2881	0.047154	0.542722	1	11	2	2	LE01Gene07348;LE01Gene08910	1.32648	0.265423
GO:0000472	BP	e	endonucleolytic cleavage to generate mature 5'-end of SSU-rRNA from (SSU-rRNA, 5.8S rRNA, LSU-rRNA)	2/626	2/2881	0.047154	0.542722	1	11	2	2	LE01Gene07348;LE01Gene08910	1.32648	0.265423
GO:0000470	BP	e	maturation of LSU-rRNA	2/626	2/2881	0.047154	0.542722	1	10	2	2	LE01Gene08652;LE01Gene07247	1.32648	0.265423
GO:0000479	BP	e	endonucleolytic cleavage of tricistronic rRNA transcript (SSU-rRNA, 5.8S rRNA, LSU-rRNA)	2/626	2/2881	0.047154	0.542722	1	10	2	2	LE01Gene07348;LE01Gene08910	1.32648	0.265423
GO:0072697	BP	e	protein localization to cell cortex	2/626	2/2881	0.047154	0.542722	1	6	2	2	LE01Gene02447;LE01Gene06160	1.32648	0.265423
GO:0070317	BP	e	negative regulation of G0 to G1 transition	2/626	2/2881	0.047154	0.542722	1	7	2	2	LE01Gene02528;LE01Gene08749	1.32648	0.265423
GO:0070316	BP	e	regulation of G0 to G1 transition	2/626	2/2881	0.047154	0.542722	1	6	2	2	LE01Gene02528;LE01Gene08749	1.32648	0.265423
GO:0006732	BP	e	coenzyme metabolic process	12/626	32/2881	0.0486845	0.556791	0.375	4	12	32	LE01Gene08749;LE01Gene08536;LE01Gene02360;LE01Gene01553;LE01Gene12813;LE01Gene13672;LE01Gene10685;LE01Gene00740;LE01Gene10284;LE01Gene04224;LE01Gene11700;LE01Gene03424	1.31261	0.254308
GO:0044391	CC	e	ribosomal subunit	21/626	29/2881	4.32333e-07	0.00029832	0.724138	4	21	29	LE01Gene13729;LE01Gene03027;LE01Gene01804;LE01Gene00914;LE01Gene11841;LE01Gene13881;LE01Gene14438;LE01Gene02009;LE01Gene03369;LE01Gene05250;LE01Gene11500;LE01Gene03452;LE01Gene07982;LE01Gene09654;LE01Gene03096;LE01Gene08921;LE01Gene02245;LE01Gene05879;LE01Gene02421;LE01Gene03241;LE01Gene09659	6.36418	3.52532
GO:0015934	CC	e	large ribosomal subunit	12/626	14/2881	5.97399e-07	0.00029832	0.857143	5	12	14	LE01Gene13729;LE01Gene03452;LE01Gene11841;LE01Gene13881;LE01Gene03369;LE01Gene07982;LE01Gene03027;LE01Gene09654;LE01Gene03096;LE01Gene00914;LE01Gene02421;LE01Gene08921	6.22374	3.52532
GO:0005840	CC	e	ribosome	49/626	65/2881	7.70202e-07	0.00029832	0.753846	5	49	65	LE01Gene02090;LE01Gene06782;LE01Gene01635;LE01Gene03283;LE01Gene03250;LE01Gene07361;LE01Gene13890;LE01Gene02986;LE01Gene07164;LE01Gene12904;LE01Gene00865;LE01Gene07026;LE01Gene14270;LE01Gene02113;LE01Gene11773;LE01Gene10185;LE01Gene03550;LE01Gene00237;LE01Gene08212;LE01Gene01524;LE01Gene09770;LE01Gene10667;LE01Gene01709;LE01Gene02296;LE01Gene07818;LE01Gene11841;LE01Gene06941;LE01Gene05497;LE01Gen…	6.1134	3.52532
GO:0098798	CC	e	mitochondrial protein complex	19/626	25/2881	8.15771e-07	0.00029832	0.76	5	19	25	LE01Gene13008;LE01Gene08419;LE01Gene02435;LE01Gene01574;LE01Gene14307;LE01Gene09140;LE01Gene04234;LE01Gene04824;LE01Gene07982;LE01Gene00747;LE01Gene10655;LE01Gene09654;LE01Gene02248;LE01Gene13881;LE01Gene03096;LE01Gene01885;LE01Gene02421;LE01Gene03007;LE01Gene03424	6.08843	3.52532
GO:0031966	CC	e	mitochondrial membrane	16/626	23/2881	1.09043e-06	0.00029832	0.695652	5	16	23	LE01Gene04708;LE01Gene09688;LE01Gene00730;LE01Gene02210;LE01Gene06406;LE01Gene07305;LE01Gene01723;LE01Gene00747;LE01Gene00297;LE01Gene01224;LE01Gene02528;LE01Gene03245;LE01Gene08368;LE01Gene08828;LE01Gene07872;LE01Gene05511	5.9624	3.52532
GO:0044429	CC	e	mitochondrial part	42/626	66/2881	1.11621e-06	0.00029832	0.636364	4	42	66	LE01Gene08419;LE01Gene01574;LE01Gene09688;LE01Gene00730;LE01Gene11038;LE01Gene06406;LE01Gene02248;LE01Gene01224;LE01Gene03245;LE01Gene02421;LE01Gene10655;LE01Gene14307;LE01Gene08828;LE01Gene05511;LE01Gene09654;LE01Gene03096;LE01Gene02528;LE01Gene07872;LE01Gene13008;LE01Gene04824;LE01Gene12240;LE01Gene01723;LE01Gene00741;LE01Gene04708;LE01Gene00747;LE01Gene00297;LE01Gene02210;LE01Gene03007;LE01Gen…	5.95226	3.52532
GO:0043232	CC	e	intracellular non-membrane-bounded organelle	68/626	133/2881	1.37406e-06	0.00029832	0.511278	4	68	133	LE01Gene03839;LE01Gene10692;LE01Gene02090;LE01Gene06782;LE01Gene01635;LE01Gene04954;LE01Gene01612;LE01Gene12898;LE01Gene00774;LE01Gene11443;LE01Gene00147;LE01Gene13890;LE01Gene02986;LE01Gene07164;LE01Gene12447;LE01Gene12904;LE01Gene07352;LE01Gene07026;LE01Gene14270;LE01Gene02113;LE01Gene00881;LE01Gene11773;LE01Gene10185;LE01Gene03550;LE01Gene00237;LE01Gene08212;LE01Gene01524;LE01Gene09770;LE01Gen…	5.86199	3.52532
GO:0043228	CC	e	non-membrane-bounded organelle	68/626	133/2881	1.37406e-06	0.00029832	0.511278	2	68	133	LE01Gene03839;LE01Gene10692;LE01Gene02090;LE01Gene06782;LE01Gene01635;LE01Gene04954;LE01Gene01612;LE01Gene12898;LE01Gene00774;LE01Gene11443;LE01Gene00147;LE01Gene13890;LE01Gene02986;LE01Gene07164;LE01Gene12447;LE01Gene12904;LE01Gene07352;LE01Gene07026;LE01Gene14270;LE01Gene02113;LE01Gene00881;LE01Gene11773;LE01Gene10185;LE01Gene03550;LE01Gene00237;LE01Gene08212;LE01Gene01524;LE01Gene09770;LE01Gen…	5.86199	3.52532
GO:0044455	CC	e	mitochondrial membrane part	15/626	21/2881	1.42078e-06	0.00029832	0.714286	5	15	21	LE01Gene13008;LE01Gene08419;LE01Gene02435;LE01Gene04234;LE01Gene14307;LE01Gene09140;LE01Gene05511;LE01Gene01885;LE01Gene09510;LE01Gene04824;LE01Gene02248;LE01Gene01224;LE01Gene00747;LE01Gene11700;LE01Gene03007	5.84747	3.52532
GO:0044422	CC	e	organelle part	138/626	339/2881	2.25583e-06	0.00029832	0.40708	1	138	339	LE01Gene13729;LE01Gene13897;LE01Gene06406;LE01Gene07268;LE01Gene01612;LE01Gene05394;LE01Gene02689;LE01Gene03336;LE01Gene02447;LE01Gene07165;LE01Gene07247;LE01Gene05196;LE01Gene08828;LE01Gene05219;LE01Gene05511;LE01Gene05468;LE01Gene01444;LE01Gene07872;LE01Gene04873;LE01Gene13301;LE01Gene13300;LE01Gene11841;LE01Gene05102;LE01Gene12240;LE01Gene06941;LE01Gene08525;LE01Gene01583;LE01Gene04824;LE01Gen…	5.64669	3.52532
GO:0044446	CC	e	intracellular organelle part	138/626	339/2881	2.25583e-06	0.00029832	0.40708	3	138	339	LE01Gene13729;LE01Gene13897;LE01Gene06406;LE01Gene07268;LE01Gene01612;LE01Gene05394;LE01Gene02689;LE01Gene03336;LE01Gene02447;LE01Gene07165;LE01Gene07247;LE01Gene05196;LE01Gene08828;LE01Gene05219;LE01Gene05511;LE01Gene05468;LE01Gene01444;LE01Gene07872;LE01Gene04873;LE01Gene13301;LE01Gene13300;LE01Gene11841;LE01Gene05102;LE01Gene12240;LE01Gene06941;LE01Gene08525;LE01Gene01583;LE01Gene04824;LE01Gen…	5.64669	3.52532
GO:1990904	CC	e	ribonucleoprotein complex	89/626	145/2881	2.26851e-06	0.00029832	0.613793	2	89	145	LE01Gene13729;LE01Gene02090;LE01Gene01612;LE01Gene07361;LE01Gene07164;LE01Gene07247;LE01Gene07248;LE01Gene08212;LE01Gene07818;LE01Gene11841;LE01Gene06941;LE01Gene09330;LE01Gene08525;LE01Gene01583;LE01Gene10032;LE01Gene02379;LE01Gene00050;LE01Gene03236;LE01Gene02009;LE01Gene07885;LE01Gene11489;LE01Gene03089;LE01Gene05879;LE01Gene09344;LE01Gene13253;LE01Gene01635;LE01Gene03283;LE01Gene02986;LE01Gen…	5.64426	3.52532
GO:0044444	CC	e	cytoplasmic part	196/626	478/2881	2.64146e-06	0.00029832	0.410042	3	196	478	LE01Gene13729;LE01Gene05110;LE01Gene06406;LE01Gene09181;LE01Gene11994;LE01Gene03336;LE01Gene04160;LE01Gene02447;LE01Gene07164;LE01Gene05464;LE01Gene06172;LE01Gene05196;LE01Gene08828;LE01Gene05219;LE01Gene05511;LE01Gene05468;LE01Gene08212;LE01Gene02090;LE01Gene03369;LE01Gene07872;LE01Gene09770;LE01Gene07818;LE01Gene11841;LE01Gene05102;LE01Gene12240;LE01Gene06941;LE01Gene07398;LE01Gene09330;LE01Gen…	5.57816	3.52532
GO:0032991	CC	e	protein-containing complex	166/626	387/2881	3.11398e-06	0.000315696	0.428941	1	166	387	LE01Gene13729;LE01Gene02090;LE01Gene01612;LE01Gene02689;LE01Gene07361;LE01Gene13890;LE01Gene02447;LE01Gene07164;LE01Gene11257;LE01Gene05196;LE01Gene07248;LE01Gene05468;LE01Gene01444;LE01Gene03650;LE01Gene09770;LE01Gene13301;LE01Gene13300;LE01Gene07818;LE01Gene11841;LE01Gene05102;LE01Gene06941;LE01Gene07398;LE01Gene09330;LE01Gene08525;LE01Gene01583;LE01Gene10032;LE01Gene00747;LE01Gene02379;LE01Gen…	5.50668	3.50073
GO:0043229	CC	e	intracellular organelle	168/626	435/2881	3.7287e-06	0.000322846	0.386207	3	168	435	LE01Gene13729;LE01Gene03839;LE01Gene05110;LE01Gene09181;LE01Gene01612;LE01Gene00774;LE01Gene03935;LE01Gene02689;LE01Gene07361;LE01Gene02447;LE01Gene07164;LE01Gene06172;LE01Gene08828;LE01Gene01103;LE01Gene07879;LE01Gene01444;LE01Gene02090;LE01Gene13301;LE01Gene13300;LE01Gene07818;LE01Gene11841;LE01Gene12240;LE01Gene06941;LE01Gene07398;LE01Gene09330;LE01Gene01583;LE01Gene10032;LE01Gene03840;LE01Gen…	5.42844	3.491
GO:0043231	CC	e	intracellular membrane-bounded organelle	99/626	299/2881	3.73064e-06	0.000322846	0.331104	4	99	299	LE01Gene13729;LE01Gene05110;LE01Gene09181;LE01Gene11994;LE01Gene03935;LE01Gene02689;LE01Gene02447;LE01Gene11257;LE01Gene08828;LE01Gene07879;LE01Gene13301;LE01Gene13300;LE01Gene12240;LE01Gene00741;LE01Gene01103;LE01Gene12329;LE01Gene05477;LE01Gene07681;LE01Gene04051;LE01Gene07885;LE01Gene10982;LE01Gene05877;LE01Gene10638;LE01Gene11482;LE01Gene12708;LE01Gene04224;LE01Gene10685;LE01Gene01224;LE01Gen…	5.42822	3.491
GO:0043226	CC	e	organelle	168/626	436/2881	3.76538e-06	0.000322846	0.385321	1	168	436	LE01Gene13729;LE01Gene03839;LE01Gene05110;LE01Gene09181;LE01Gene01612;LE01Gene00774;LE01Gene03935;LE01Gene02689;LE01Gene07361;LE01Gene02447;LE01Gene07164;LE01Gene06172;LE01Gene08828;LE01Gene01103;LE01Gene07879;LE01Gene01444;LE01Gene02090;LE01Gene13301;LE01Gene13300;LE01Gene07818;LE01Gene11841;LE01Gene12240;LE01Gene06941;LE01Gene07398;LE01Gene09330;LE01Gene01583;LE01Gene10032;LE01Gene03840;LE01Gen…	5.42419	3.491
GO:0044464	CC	e	cell part	307/626	970/2881	4.27458e-06	0.000345202	0.316495	1	307	970	LE01Gene13729;LE01Gene03839;LE01Gene13442;LE01Gene00297;LE01Gene05110;LE01Gene06406;LE01Gene09181;LE01Gene11994;LE01Gene00774;LE01Gene05394;LE01Gene03935;LE01Gene02689;LE01Gene07352;LE01Gene03336;LE01Gene04160;LE01Gene02447;LE01Gene07164;LE01Gene07165;LE01Gene05464;LE01Gene06172;LE01Gene05196;LE01Gene06843;LE01Gene08828;LE01Gene07248;LE01Gene05511;LE01Gene05468;LE01Gene03840;LE01Gene07879;LE01Gen…	5.36911	3.46193
GO:0044424	CC	e	intracellular part	287/626	894/2881	4.29831e-06	0.000345202	0.321029	2	287	894	LE01Gene13729;LE01Gene03839;LE01Gene13442;LE01Gene05110;LE01Gene06406;LE01Gene09181;LE01Gene11994;LE01Gene00774;LE01Gene05394;LE01Gene03935;LE01Gene02689;LE01Gene03336;LE01Gene04160;LE01Gene02447;LE01Gene07164;LE01Gene07165;LE01Gene05464;LE01Gene06172;LE01Gene05196;LE01Gene06843;LE01Gene08828;LE01Gene07248;LE01Gene05511;LE01Gene05468;LE01Gene03840;LE01Gene07879;LE01Gene01444;LE01Gene02210;LE01Gen…	5.3667	3.46193
GO:0043227	CC	e	membrane-bounded organelle	100/626	304/2881	4.3985e-06	0.000345569	0.328947	2	100	304	LE01Gene13729;LE01Gene05110;LE01Gene09181;LE01Gene11994;LE01Gene03935;LE01Gene02689;LE01Gene02447;LE01Gene11257;LE01Gene08828;LE01Gene07879;LE01Gene13301;LE01Gene13300;LE01Gene12240;LE01Gene00741;LE01Gene01103;LE01Gene12329;LE01Gene05477;LE01Gene07681;LE01Gene04051;LE01Gene07885;LE01Gene10982;LE01Gene05877;LE01Gene10638;LE01Gene11482;LE01Gene12708;LE01Gene04224;LE01Gene10685;LE01Gene01224;LE01Gen…	5.35669	3.46146
GO:0005575	CC	e	cellular_component	420/626	1562/2881	4.52505e-06	0.000347947	0.268886	0	420	1562	LE01Gene09181;LE01Gene11994;LE01Gene05591;LE01Gene02447;LE01Gene07164;LE01Gene07165;LE01Gene07247;LE01Gene06843;LE01Gene07248;LE01Gene11397;LE01Gene13301;LE01Gene13300;LE01Gene06941;LE01Gene09330;LE01Gene07605;LE01Gene01107;LE01Gene01103;LE01Gene03007;LE01Gene01612;LE01Gene04708;LE01Gene07010;LE01Gene05506;LE01Gene10982;LE01Gene11489;LE01Gene09344;LE01Gene05769;LE01Gene04444;LE01Gene13784;LE01Gen…	5.34438	3.45849
GO:0031090	CC	e	organelle membrane	26/626	54/2881	1.44624e-05	0.000916966	0.481481	2	26	54	LE01Gene09688;LE01Gene00730;LE01Gene06406;LE01Gene02989;LE01Gene01152;LE01Gene01224;LE01Gene03245;LE01Gene04206;LE01Gene08828;LE01Gene05219;LE01Gene05511;LE01Gene04160;LE01Gene02528;LE01Gene07872;LE01Gene01723;LE01Gene03046;LE01Gene00747;LE01Gene00297;LE01Gene02210;LE01Gene05227;LE01Gene03336;LE01Gene05614;LE01Gene04708;LE01Gene07305;LE01Gene08368;LE01Gene00183	4.83976	3.03765
GO:0098800	CC	e	inner mitochondrial membrane protein complex	10/626	13/2881	3.31082e-05	0.00192989	0.769231	6	10	13	LE01Gene13008;LE01Gene08419;LE01Gene02435;LE01Gene04234;LE01Gene14307;LE01Gene09140;LE01Gene01885;LE01Gene04824;LE01Gene02248;LE01Gene03007	4.48006	2.71447
GO:0019773	CC	e	proteasome core complex, alpha-subunit complex	6/626	6/2881	0.000103279	0.00533215	1	3	6	6	LE01Gene05477;LE01Gene09162;LE01Gene06166;LE01Gene03902;LE01Gene12826;LE01Gene08277	3.98599	2.2731
GO:0005739	CC	e	mitochondrion	25/626	56/2881	0.000109188	0.00555784	0.446429	5	25	56	LE01Gene06547;LE01Gene11937;LE01Gene13274;LE01Gene05110;LE01Gene06786;LE01Gene10685;LE01Gene01224;LE01Gene05421;LE01Gene06172;LE01Gene06023;LE01Gene07302;LE01Gene12240;LE01Gene09310;LE01Gene10911;LE01Gene04803;LE01Gene00741;LE01Gene10320;LE01Gene07506;LE01Gene05850;LE01Gene03544;LE01Gene04051;LE01Gene12447;LE01Gene09284;LE01Gene05877;LE01Gene11482	3.96182	2.25509
GO:0005730	CC	e	nucleolus	14/626	25/2881	0.000182612	0.00879947	0.56	5	14	25	LE01Gene12447;LE01Gene11404;LE01Gene05388;LE01Gene00881;LE01Gene07348;LE01Gene08910;LE01Gene04954;LE01Gene05497;LE01Gene01612;LE01Gene01337;LE01Gene01444;LE01Gene02147;LE01Gene03684;LE01Gene09344	3.73847	2.05554
GO:0098796	CC	e	membrane protein complex	25/626	59/2881	0.000327865	0.0148113	0.423729	2	25	59	LE01Gene08419;LE01Gene02248;LE01Gene01107;LE01Gene05196;LE01Gene14307;LE01Gene12822;LE01Gene00359;LE01Gene12980;LE01Gene13008;LE01Gene05102;LE01Gene01885;LE01Gene01120;LE01Gene03585;LE01Gene01148;LE01Gene03007;LE01Gene06610;LE01Gene02435;LE01Gene04234;LE01Gene08138;LE01Gene09140;LE01Gene04824;LE01Gene04038;LE01Gene03528;LE01Gene00747;LE01Gene00183	3.48431	1.82941
GO:0045261	CC	e	proton-transporting ATP synthase complex, catalytic core F(1)	5/626	5/2881	0.00047831	0.0198691	1	4	5	5	LE01Gene13008;LE01Gene03585;LE01Gene04824;LE01Gene03007;LE01Gene06610	3.32029	1.70182
GO:0097526	CC	e	spliceosomal tri-snRNP complex	5/626	5/2881	0.00047831	0.0198691	1	7	5	5	LE01Gene13897;LE01Gene01444;LE01Gene03684;LE01Gene07248;LE01Gene00050	3.32029	1.70182
GO:0000315	CC	e	organellar large ribosomal subunit	5/626	5/2881	0.00047831	0.0198691	1	6	5	5	LE01Gene13881;LE01Gene09654;LE01Gene03096;LE01Gene02421;LE01Gene07982	3.32029	1.70182
GO:0046540	CC	e	U4/U6 x U5 tri-snRNP complex	5/626	5/2881	0.00047831	0.0198691	1	8	5	5	LE01Gene13897;LE01Gene01444;LE01Gene03684;LE01Gene07248;LE01Gene00050	3.32029	1.70182
GO:0005762	CC	e	mitochondrial large ribosomal subunit	5/626	5/2881	0.00047831	0.0198691	1	7	5	5	LE01Gene13881;LE01Gene09654;LE01Gene03096;LE01Gene02421;LE01Gene07982	3.32029	1.70182
GO:0044432	CC	e	endoplasmic reticulum part	13/626	24/2881	0.000484646	0.0199035	0.541667	4	13	24	LE01Gene04206;LE01Gene07305;LE01Gene05196;LE01Gene05219;LE01Gene04160;LE01Gene05227;LE01Gene02989;LE01Gene01107;LE01Gene00359;LE01Gene04444;LE01Gene03336;LE01Gene02528;LE01Gene12980	3.31458	1.70107
GO:0019867	CC	e	outer membrane	6/626	7/2881	0.000589319	0.0226574	0.857143	2	6	7	LE01Gene09688;LE01Gene08828;LE01Gene07305;LE01Gene05511;LE01Gene00747;LE01Gene02528	3.22965	1.64479
GO:0031968	CC	e	organelle outer membrane	6/626	7/2881	0.000589319	0.0226574	0.857143	4	6	7	LE01Gene09688;LE01Gene08828;LE01Gene07305;LE01Gene05511;LE01Gene00747;LE01Gene02528	3.22965	1.64479
GO:0005741	CC	e	mitochondrial outer membrane	6/626	7/2881	0.000589319	0.0226574	0.857143	6	6	7	LE01Gene09688;LE01Gene08828;LE01Gene07305;LE01Gene05511;LE01Gene00747;LE01Gene02528	3.22965	1.64479
GO:0019866	CC	e	organelle inner membrane	9/626	15/2881	0.00143424	0.0493653	0.6	3	9	15	LE01Gene04708;LE01Gene00730;LE01Gene02210;LE01Gene06406;LE01Gene01723;LE01Gene00297;LE01Gene01224;LE01Gene03245;LE01Gene07872	2.84338	1.30658
GO:0005743	CC	e	mitochondrial inner membrane	9/626	15/2881	0.00143424	0.0493653	0.6	6	9	15	LE01Gene04708;LE01Gene00730;LE01Gene02210;LE01Gene06406;LE01Gene01723;LE01Gene00297;LE01Gene01224;LE01Gene03245;LE01Gene07872	2.84338	1.30658
GO:0015935	CC	e	small ribosomal subunit	9/626	15/2881	0.00143424	0.0493653	0.6	5	9	15	LE01Gene01804;LE01Gene02009;LE01Gene05250;LE01Gene11500;LE01Gene14438;LE01Gene02245;LE01Gene05879;LE01Gene03241;LE01Gene09659	2.84338	1.30658
GO:0005684	CC	e	U2-type spliceosomal complex	6/626	8/2881	0.00192348	0.0626256	0.75	6	6	8	LE01Gene08652;LE01Gene13897;LE01Gene04873;LE01Gene07248;LE01Gene07885;LE01Gene00050	2.71591	1.20325
GO:0044425	CC	e	membrane part	110/626	394/2881	0.00195217	0.0628951	0.279188	1	110	394	LE01Gene05298;LE01Gene07605;LE01Gene06406;LE01Gene09181;LE01Gene03336;LE01Gene06378;LE01Gene05460;LE01Gene05196;LE01Gene05219;LE01Gene05511;LE01Gene05468;LE01Gene07872;LE01Gene05102;LE01Gene04824;LE01Gene00747;LE01Gene00297;LE01Gene05227;LE01Gene01107;LE01Gene03007;LE01Gene11407;LE01Gene04708;LE01Gene02004;LE01Gene03239;LE01Gene07683;LE01Gene03658;LE01Gene09743;LE01Gene00183;LE01Gene06957;LE01Gen…	2.70948	1.20138
GO:0044428	CC	e	nuclear part	43/626	129/2881	0.00204583	0.0642923	0.333333	4	43	129	LE01Gene13694;LE01Gene05394;LE01Gene04873;LE01Gene04954;LE01Gene01612;LE01Gene02689;LE01Gene10321;LE01Gene05497;LE01Gene00063;LE01Gene12447;LE01Gene07247;LE01Gene13897;LE01Gene00881;LE01Gene07248;LE01Gene01444;LE01Gene03094;LE01Gene02746;LE01Gene13326;LE01Gene05388;LE01Gene06941;LE01Gene08910;LE01Gene08420;LE01Gene01583;LE01Gene01337;LE01Gene03684;LE01Gene08525;LE01Gene02147;LE01Gene10974;LE01Gen…	2.68913	1.19184
GO:0005686	CC	e	U2 snRNP	4/626	4/2881	0.00221238	0.0662216	1	7	4	4	LE01Gene13897;LE01Gene07885;LE01Gene00050;LE01Gene07248	2.65514	1.179
GO:0044452	CC	e	nucleolar part	4/626	4/2881	0.00221238	0.0662216	1	5	4	4	LE01Gene13694;LE01Gene07247;LE01Gene02379;LE01Gene01583	2.65514	1.179
GO:0005783	CC	e	endoplasmic reticulum	11/626	22/2881	0.00309164	0.0832927	0.5	5	11	22	LE01Gene01648;LE01Gene01309;LE01Gene08746;LE01Gene08862;LE01Gene07268;LE01Gene09181;LE01Gene05438;LE01Gene02429;LE01Gene00314;LE01Gene06357;LE01Gene10330	2.50981	1.07939
GO:0005839	CC	e	proteasome core complex	5/626	7/2881	0.00676383	0.15873	0.714286	3	5	7	LE01Gene10638;LE01Gene11593;LE01Gene11257;LE01Gene10155;LE01Gene03490	2.16981	0.79934
GO:0030684	CC	e	preribosome	5/626	7/2881	0.00676383	0.15873	0.714286	3	5	7	LE01Gene05388;LE01Gene01583;LE01Gene08910;LE01Gene07247;LE01Gene07348	2.16981	0.79934
GO:0005732	CC	e	small nucleolar ribonucleoprotein complex	4/626	5/2881	0.00914864	0.198581	0.8	3	4	5	LE01Gene13897;LE01Gene03684;LE01Gene01444;LE01Gene02379	2.03864	0.702063
GO:1990204	CC	e	oxidoreductase complex	6/626	10/2881	0.00963576	0.198581	0.6	3	6	10	LE01Gene02435;LE01Gene03468;LE01Gene01574;LE01Gene03650;LE01Gene02248;LE01Gene03424	2.01611	0.702063
GO:0097525	CC	e	spliceosomal snRNP complex	6/626	10/2881	0.00963576	0.198581	0.6	6	6	10	LE01Gene13897;LE01Gene07248;LE01Gene07885;LE01Gene01444;LE01Gene03684;LE01Gene00050	2.01611	0.702063
GO:0030532	CC	e	small nuclear ribonucleoprotein complex	6/626	10/2881	0.00963576	0.198581	0.6	5	6	10	LE01Gene13897;LE01Gene07248;LE01Gene07885;LE01Gene01444;LE01Gene03684;LE01Gene00050	2.01611	0.702063
GO:0120114	CC	e	Sm-like protein family complex	6/626	10/2881	0.00963576	0.198581	0.6	2	6	10	LE01Gene13897;LE01Gene07248;LE01Gene07885;LE01Gene01444;LE01Gene03684;LE01Gene00050	2.01611	0.702063
GO:0008540	CC	e	proteasome regulatory particle, base subcomplex	3/626	3/2881	0.0102203	0.198581	1	3	3	3	LE01Gene08927;LE01Gene01133;LE01Gene11808	1.99054	0.702063
GO:0030686	CC	e	90S preribosome	3/626	3/2881	0.0102203	0.198581	1	4	3	3	LE01Gene01583;LE01Gene08910;LE01Gene07348	1.99054	0.702063
GO:0044815	CC	e	DNA packaging complex	7/626	13/2881	0.0110554	0.208094	0.538462	2	7	13	LE01Gene13301;LE01Gene13300;LE01Gene08995;LE01Gene10982;LE01Gene01532;LE01Gene13784;LE01Gene13783	1.95643	0.68174
GO:0000786	CC	e	nucleosome	7/626	13/2881	0.0110554	0.208094	0.538462	5	7	13	LE01Gene13301;LE01Gene13300;LE01Gene08995;LE01Gene10982;LE01Gene01532;LE01Gene13784;LE01Gene13783	1.95643	0.68174
GO:0005789	CC	e	endoplasmic reticulum membrane	8/626	16/2881	0.0115223	0.21576	0.5	5	8	16	LE01Gene04206;LE01Gene05219;LE01Gene07305;LE01Gene04160;LE01Gene02989;LE01Gene02528;LE01Gene05227;LE01Gene03336	1.93846	0.66603
GO:0005681	CC	e	spliceosomal complex	8/626	17/2881	0.0177053	0.321322	0.470588	5	8	17	LE01Gene07248;LE01Gene13897;LE01Gene04873;LE01Gene08652;LE01Gene08525;LE01Gene07885;LE01Gene10321;LE01Gene00050	1.7519	0.49306
GO:0044427	CC	e	chromosomal part	20/626	58/2881	0.0234605	0.399936	0.344828	4	20	58	LE01Gene04172;LE01Gene13301;LE01Gene13300;LE01Gene08839;LE01Gene06941;LE01Gene11404;LE01Gene01532;LE01Gene08995;LE01Gene01583;LE01Gene10982;LE01Gene13784;LE01Gene00430;LE01Gene03094;LE01Gene03426;LE01Gene01133;LE01Gene00180;LE01Gene00959;LE01Gene13783;LE01Gene00063;LE01Gene05877	1.62966	0.39801
GO:0098588	CC	e	bounding membrane of organelle	10/626	24/2881	0.0245125	0.413963	0.416667	3	10	24	LE01Gene05614;LE01Gene09688;LE01Gene08828;LE01Gene07305;LE01Gene05511;LE01Gene01152;LE01Gene00747;LE01Gene05227;LE01Gene02528;LE01Gene00183	1.61061	0.383038
GO:0044433	CC	e	cytoplasmic vesicle part	6/626	12/2881	0.0284482	0.45093	0.5	4	6	12	LE01Gene05614;LE01Gene05102;LE01Gene01152;LE01Gene03528;LE01Gene05227;LE01Gene00183	1.54594	0.345891
GO:0071004	CC	e	U2-type prespliceosome	3/626	4/2881	0.0342439	0.497018	0.75	7	3	4	LE01Gene13897;LE01Gene07248;LE01Gene00050	1.46542	0.303628
GO:0071010	CC	e	prespliceosome	3/626	4/2881	0.0342439	0.497018	0.75	6	3	4	LE01Gene13897;LE01Gene07248;LE01Gene00050	1.46542	0.303628
GO:0005682	CC	e	U5 snRNP	3/626	4/2881	0.0342439	0.497018	0.75	7	3	4	LE01Gene13897;LE01Gene07248;LE01Gene00050	1.46542	0.303628
GO:0098805	CC	e	whole membrane	8/626	18/2881	0.0379275	0.535429	0.444444	2	8	18	LE01Gene05614;LE01Gene09688;LE01Gene08828;LE01Gene07305;LE01Gene05511;LE01Gene01152;LE01Gene00747;LE01Gene02528	1.42105	0.271298
GO:0000502	CC	e	proteasome complex	4/626	7/2881	0.0440392	0.542722	0.571429	5	4	7	LE01Gene11994;LE01Gene09162;LE01Gene11808;LE01Gene02032	1.35616	0.265423
GO:1905369	CC	e	endopeptidase complex	4/626	7/2881	0.0440392	0.542722	0.571429	4	4	7	LE01Gene11994;LE01Gene09162;LE01Gene11808;LE01Gene02032	1.35616	0.265423
GO:0033177	CC	e	proton-transporting two-sector ATPase complex, proton-transporting domain	4/626	7/2881	0.0440392	0.542722	0.571429	3	4	7	LE01Gene01148;LE01Gene09140;LE01Gene01120;LE01Gene04038	1.35616	0.265423
GO:1905368	CC	e	peptidase complex	5/626	10/2881	0.0453204	0.542722	0.5	3	5	10	LE01Gene11994;LE01Gene09162;LE01Gene11808;LE01Gene02032;LE01Gene05196	1.34371	0.265423
GO:0033178	CC	e	proton-transporting two-sector ATPase complex, catalytic domain	5/626	10/2881	0.0453204	0.542722	0.5	3	5	10	LE01Gene13008;LE01Gene03585;LE01Gene04824;LE01Gene03007;LE01Gene06610	1.34371	0.265423
GO:0010008	CC	e	endosome membrane	2/626	2/2881	0.047154	0.542722	1	6	2	2	LE01Gene05614;LE01Gene01152	1.32648	0.265423
GO:0070069	CC	e	cytochrome complex	2/626	2/2881	0.047154	0.542722	1	2	2	2	LE01Gene02435;LE01Gene04234	1.32648	0.265423
GO:0005654	CC	e	nucleoplasm	2/626	2/2881	0.047154	0.542722	1	5	2	2	LE01Gene13326;LE01Gene07247	1.32648	0.265423
GO:0045269	CC	e	proton-transporting ATP synthase, central stalk	2/626	2/2881	0.047154	0.542722	1	3	2	2	LE01Gene01885;LE01Gene03007	1.32648	0.265423
GO:0005688	CC	e	U6 snRNP	2/626	2/2881	0.047154	0.542722	1	7	2	2	LE01Gene03684;LE01Gene01444	1.32648	0.265423
GO:1990351	CC	e	transporter complex	2/626	2/2881	0.047154	0.542722	1	2	2	2	LE01Gene10655;LE01Gene05468	1.32648	0.265423
GO:0005756	CC	e	mitochondrial proton-transporting ATP synthase, central stalk	2/626	2/2881	0.047154	0.542722	1	7	2	2	LE01Gene01885;LE01Gene03007	1.32648	0.265423
GO:0000275	CC	e	mitochondrial proton-transporting ATP synthase complex, catalytic core F(1)	2/626	2/2881	0.047154	0.542722	1	7	2	2	LE01Gene13008;LE01Gene04824	1.32648	0.265423
GO:0008250	CC	e	oligosaccharyltransferase complex	2/626	2/2881	0.047154	0.542722	1	5	2	2	LE01Gene01107;LE01Gene12980	1.32648	0.265423
GO:0070469	CC	e	respirasome	2/626	2/2881	0.047154	0.542722	1	2	2	2	LE01Gene07872;LE01Gene13274	1.32648	0.265423
GO:0003735	MF	e	structural constituent of ribosome	62/626	74/2881	9.09484e-07	0.00029832	0.837838	2	62	74	LE01Gene13729;LE01Gene01804;LE01Gene03363;LE01Gene02090;LE01Gene06782;LE01Gene01635;LE01Gene03369;LE01Gene03250;LE01Gene05497;LE01Gene02245;LE01Gene03241;LE01Gene13890;LE01Gene02986;LE01Gene07164;LE01Gene03452;LE01Gene12904;LE01Gene07352;LE01Gene07026;LE01Gene14270;LE01Gene02113;LE01Gene11773;LE01Gene10185;LE01Gene05250;LE01Gene03550;LE01Gene00237;LE01Gene09654;LE01Gene03096;LE01Gene09770;LE01Gen…	6.0412	3.52532
GO:0005198	MF	e	structural molecule activity	67/626	83/2881	9.58708e-07	0.00029832	0.807229	1	67	83	LE01Gene13729;LE01Gene01435;LE01Gene03363;LE01Gene02090;LE01Gene06782;LE01Gene01635;LE01Gene03369;LE01Gene03250;LE01Gene08921;LE01Gene05250;LE01Gene02245;LE01Gene03241;LE01Gene13890;LE01Gene02986;LE01Gene07164;LE01Gene03452;LE01Gene12904;LE01Gene00865;LE01Gene07026;LE01Gene14270;LE01Gene02113;LE01Gene11773;LE01Gene10185;LE01Gene08622;LE01Gene03550;LE01Gene00237;LE01Gene09654;LE01Gene01524;LE01Gen…	6.01831	3.52532
GO:0004298	MF	e	threonine-type endopeptidase activity	11/626	13/2881	2.39642e-06	0.00029832	0.846154	6	11	13	LE01Gene05477;LE01Gene09162;LE01Gene06166;LE01Gene11257;LE01Gene10155;LE01Gene03490;LE01Gene03902;LE01Gene12826;LE01Gene10638;LE01Gene08277;LE01Gene07947	5.62044	3.52532
GO:0070003	MF	e	threonine-type peptidase activity	11/626	13/2881	2.39642e-06	0.00029832	0.846154	5	11	13	LE01Gene05477;LE01Gene09162;LE01Gene06166;LE01Gene11257;LE01Gene10155;LE01Gene03490;LE01Gene03902;LE01Gene12826;LE01Gene10638;LE01Gene08277;LE01Gene07947	5.62044	3.52532
GO:0046933	MF	e	proton-transporting ATP synthase activity, rotational mechanism	8/626	8/2881	4.797e-06	0.000354455	1	8	8	8	LE01Gene13008;LE01Gene14307;LE01Gene01885;LE01Gene01780;LE01Gene04824;LE01Gene03585;LE01Gene03007;LE01Gene06610	5.31903	3.45044
GO:0015077	MF	e	monovalent inorganic cation transmembrane transporter activity	16/626	26/2881	1.21249e-05	0.000782486	0.615385	6	16	26	LE01Gene13008;LE01Gene04234;LE01Gene12240;LE01Gene09140;LE01Gene04824;LE01Gene01780;LE01Gene01885;LE01Gene01120;LE01Gene04038;LE01Gene14307;LE01Gene10320;LE01Gene03585;LE01Gene01148;LE01Gene12697;LE01Gene03007;LE01Gene06610	4.91632	3.10652
GO:0015078	MF	e	proton transmembrane transporter activity	16/626	26/2881	1.21249e-05	0.000782486	0.615385	7	16	26	LE01Gene13008;LE01Gene04234;LE01Gene12240;LE01Gene09140;LE01Gene04824;LE01Gene01780;LE01Gene01885;LE01Gene01120;LE01Gene04038;LE01Gene14307;LE01Gene10320;LE01Gene03585;LE01Gene01148;LE01Gene12697;LE01Gene03007;LE01Gene06610	4.91632	3.10652
GO:0022890	MF	e	inorganic cation transmembrane transporter activity	16/626	30/2881	0.000136769	0.00667952	0.533333	5	16	30	LE01Gene13008;LE01Gene04234;LE01Gene14307;LE01Gene09140;LE01Gene04824;LE01Gene01780;LE01Gene01885;LE01Gene01120;LE01Gene04038;LE01Gene12240;LE01Gene10320;LE01Gene03585;LE01Gene01148;LE01Gene12697;LE01Gene03007;LE01Gene06610	3.86401	2.17525
GO:0004175	MF	e	endopeptidase activity	13/626	23/2881	0.000276353	0.0128043	0.565217	5	13	23	LE01Gene05477;LE01Gene09162;LE01Gene06166;LE01Gene11257;LE01Gene10155;LE01Gene03490;LE01Gene14073;LE01Gene03902;LE01Gene11593;LE01Gene12826;LE01Gene10638;LE01Gene08277;LE01Gene07947	3.55854	1.89264
GO:0009055	MF	e	electron transfer activity	9/626	13/2881	0.000313347	0.0143346	0.692308	3	9	13	LE01Gene13274;LE01Gene05850;LE01Gene12240;LE01Gene09310;LE01Gene07812;LE01Gene05778;LE01Gene03544;LE01Gene10320;LE01Gene04234	3.50397	1.84361
GO:0044769	MF	e	ATPase activity, coupled to transmembrane movement of ions, rotational mechanism	8/626	11/2881	0.000419562	0.0187197	0.727273	5	8	11	LE01Gene13008;LE01Gene14307;LE01Gene01885;LE01Gene01780;LE01Gene04824;LE01Gene03585;LE01Gene03007;LE01Gene06610	3.3772	1.7277
GO:0003676	MF	e	nucleic acid binding	76/626	246/2881	0.000478014	0.0198691	0.308943	3	76	246	LE01Gene12186;LE01Gene13729;LE01Gene01342;LE01Gene08418;LE01Gene01263;LE01Gene13694;LE01Gene10294;LE01Gene05295;LE01Gene01612;LE01Gene12898;LE01Gene05405;LE01Gene03935;LE01Gene01734;LE01Gene11443;LE01Gene13784;LE01Gene13783;LE01Gene00063;LE01Gene03241;LE01Gene12447;LE01Gene00630;LE01Gene14270;LE01Gene13897;LE01Gene07399;LE01Gene11445;LE01Gene10048;LE01Gene03879;LE01Gene03434;LE01Gene00718;LE01Gen…	3.32056	1.70182
GO:0008324	MF	e	cation transmembrane transporter activity	17/626	35/2881	0.000548704	0.0222811	0.485714	4	17	35	LE01Gene13008;LE01Gene04234;LE01Gene14307;LE01Gene09140;LE01Gene04824;LE01Gene01415;LE01Gene01780;LE01Gene01885;LE01Gene01120;LE01Gene04038;LE01Gene12240;LE01Gene10320;LE01Gene03585;LE01Gene01148;LE01Gene12697;LE01Gene03007;LE01Gene06610	3.26066	1.65206
GO:0019843	MF	e	rRNA binding	7/626	10/2881	0.00143193	0.0493653	0.7	5	7	10	LE01Gene08910;LE01Gene14270;LE01Gene02296;LE01Gene01524;LE01Gene12898;LE01Gene11443;LE01Gene05879	2.84408	1.30658
GO:0003723	MF	e	RNA binding	33/626	93/2881	0.00196656	0.0628951	0.354839	4	33	93	LE01Gene13729;LE01Gene01804;LE01Gene10294;LE01Gene01612;LE01Gene12898;LE01Gene10974;LE01Gene07399;LE01Gene03241;LE01Gene14270;LE01Gene13897;LE01Gene03434;LE01Gene01524;LE01Gene03399;LE01Gene01709;LE01Gene07642;LE01Gene00633;LE01Gene04803;LE01Gene01583;LE01Gene03684;LE01Gene02379;LE01Gene12736;LE01Gene13145;LE01Gene11443;LE01Gene00630;LE01Gene12329;LE01Gene08910;LE01Gene05327;LE01Gene03467;LE01Gen…	2.70629	1.20138
GO:0042625	MF	e	ATPase-coupled ion transmembrane transporter activity	8/626	13/2881	0.00215068	0.0662216	0.615385	4	8	13	LE01Gene13008;LE01Gene14307;LE01Gene01885;LE01Gene01780;LE01Gene04824;LE01Gene03585;LE01Gene03007;LE01Gene06610	2.66742	1.179
GO:0019829	MF	e	ATPase-coupled cation transmembrane transporter activity	8/626	13/2881	0.00215068	0.0662216	0.615385	6	8	13	LE01Gene13008;LE01Gene14307;LE01Gene01885;LE01Gene01780;LE01Gene04824;LE01Gene03585;LE01Gene03007;LE01Gene06610	2.66742	1.179
GO:0005525	MF	e	GTP binding	24/626	64/2881	0.00335143	0.0859013	0.375	8	24	64	LE01Gene01435;LE01Gene13701;LE01Gene04954;LE01Gene10687;LE01Gene05769;LE01Gene11519;LE01Gene09510;LE01Gene04040;LE01Gene08828;LE01Gene08865;LE01Gene08622;LE01Gene14437;LE01Gene13471;LE01Gene00131;LE01Gene01429;LE01Gene04803;LE01Gene05585;LE01Gene10327;LE01Gene03067;LE01Gene08878;LE01Gene08138;LE01Gene07300;LE01Gene03467;LE01Gene03508	2.47477	1.066
GO:0032561	MF	e	guanyl ribonucleotide binding	24/626	64/2881	0.00335143	0.0859013	0.375	7	24	64	LE01Gene01435;LE01Gene13701;LE01Gene04954;LE01Gene10687;LE01Gene05769;LE01Gene11519;LE01Gene09510;LE01Gene04040;LE01Gene08828;LE01Gene08865;LE01Gene08622;LE01Gene14437;LE01Gene13471;LE01Gene00131;LE01Gene01429;LE01Gene04803;LE01Gene05585;LE01Gene10327;LE01Gene03067;LE01Gene08878;LE01Gene08138;LE01Gene07300;LE01Gene03467;LE01Gene03508	2.47477	1.066
GO:0046961	MF	e	proton-transporting ATPase activity, rotational mechanism	6/626	9/2881	0.00471346	0.116674	0.666667	8	6	9	LE01Gene13008;LE01Gene14307;LE01Gene01885;LE01Gene04824;LE01Gene03585;LE01Gene03007	2.32666	0.933025
GO:0001883	MF	e	purine nucleoside binding	24/626	66/2881	0.00601456	0.146869	0.363636	4	24	66	LE01Gene01435;LE01Gene13701;LE01Gene04954;LE01Gene10687;LE01Gene05769;LE01Gene11519;LE01Gene09510;LE01Gene04040;LE01Gene08828;LE01Gene08865;LE01Gene08622;LE01Gene14437;LE01Gene13471;LE01Gene00131;LE01Gene01429;LE01Gene04803;LE01Gene05585;LE01Gene10327;LE01Gene03067;LE01Gene08878;LE01Gene08138;LE01Gene07300;LE01Gene03467;LE01Gene03508	2.2208	0.833069
GO:0032550	MF	e	purine ribonucleoside binding	24/626	66/2881	0.00601456	0.146869	0.363636	5	24	66	LE01Gene01435;LE01Gene13701;LE01Gene04954;LE01Gene10687;LE01Gene05769;LE01Gene11519;LE01Gene09510;LE01Gene04040;LE01Gene08828;LE01Gene08865;LE01Gene08622;LE01Gene14437;LE01Gene13471;LE01Gene00131;LE01Gene01429;LE01Gene04803;LE01Gene05585;LE01Gene10327;LE01Gene03067;LE01Gene08878;LE01Gene08138;LE01Gene07300;LE01Gene03467;LE01Gene03508	2.2208	0.833069
GO:0004738	MF	e	pyruvate dehydrogenase activity	3/626	3/2881	0.0102203	0.198581	1	4	3	3	LE01Gene04224;LE01Gene01553;LE01Gene10284	1.99054	0.702063
GO:0004739	MF	e	pyruvate dehydrogenase (acetyl-transferring) activity	3/626	3/2881	0.0102203	0.198581	1	5	3	3	LE01Gene04224;LE01Gene01553;LE01Gene10284	1.99054	0.702063
GO:0004045	MF	e	aminoacyl-tRNA hydrolase activity	3/626	3/2881	0.0102203	0.198581	1	5	3	3	LE01Gene10917;LE01Gene10668;LE01Gene10659	1.99054	0.702063
GO:0016878	MF	e	acid-thiol ligase activity	3/626	3/2881	0.0102203	0.198581	1	4	3	3	LE01Gene10685;LE01Gene13672;LE01Gene04023	1.99054	0.702063
GO:0001882	MF	e	nucleoside binding	24/626	68/2881	0.0105173	0.200867	0.352941	3	24	68	LE01Gene01435;LE01Gene13701;LE01Gene04954;LE01Gene10687;LE01Gene05769;LE01Gene11519;LE01Gene09510;LE01Gene04040;LE01Gene08828;LE01Gene08865;LE01Gene08622;LE01Gene14437;LE01Gene13471;LE01Gene00131;LE01Gene01429;LE01Gene04803;LE01Gene05585;LE01Gene10327;LE01Gene03067;LE01Gene08878;LE01Gene08138;LE01Gene07300;LE01Gene03467;LE01Gene03508	1.9781	0.697092
GO:0032549	MF	e	ribonucleoside binding	24/626	68/2881	0.0105173	0.200867	0.352941	4	24	68	LE01Gene01435;LE01Gene13701;LE01Gene04954;LE01Gene10687;LE01Gene05769;LE01Gene11519;LE01Gene09510;LE01Gene04040;LE01Gene08828;LE01Gene08865;LE01Gene08622;LE01Gene14437;LE01Gene13471;LE01Gene00131;LE01Gene01429;LE01Gene04803;LE01Gene05585;LE01Gene10327;LE01Gene03067;LE01Gene08878;LE01Gene08138;LE01Gene07300;LE01Gene03467;LE01Gene03508	1.9781	0.697092
GO:0019001	MF	e	guanyl nucleotide binding	24/626	68/2881	0.0105173	0.200867	0.352941	6	24	68	LE01Gene01435;LE01Gene13701;LE01Gene04954;LE01Gene10687;LE01Gene05769;LE01Gene11519;LE01Gene09510;LE01Gene04040;LE01Gene08828;LE01Gene08865;LE01Gene08622;LE01Gene14437;LE01Gene13471;LE01Gene00131;LE01Gene01429;LE01Gene04803;LE01Gene05585;LE01Gene10327;LE01Gene03067;LE01Gene08878;LE01Gene08138;LE01Gene07300;LE01Gene03467;LE01Gene03508	1.9781	0.697092
GO:0015075	MF	e	ion transmembrane transporter activity	20/626	56/2881	0.0139218	0.256702	0.357143	3	20	56	LE01Gene09688;LE01Gene13008;LE01Gene03585;LE01Gene04038;LE01Gene04234;LE01Gene14307;LE01Gene09140;LE01Gene01885;LE01Gene01780;LE01Gene04824;LE01Gene01120;LE01Gene00078;LE01Gene00297;LE01Gene12240;LE01Gene10320;LE01Gene01415;LE01Gene01148;LE01Gene12697;LE01Gene03007;LE01Gene06610	1.8563	0.590571
GO:0015318	MF	e	inorganic molecular entity transmembrane transporter activity	18/626	52/2881	0.0276225	0.441131	0.346154	3	18	52	LE01Gene09688;LE01Gene13008;LE01Gene04234;LE01Gene14307;LE01Gene09140;LE01Gene01885;LE01Gene01780;LE01Gene04824;LE01Gene01120;LE01Gene04038;LE01Gene00297;LE01Gene12240;LE01Gene10320;LE01Gene03585;LE01Gene01148;LE01Gene12697;LE01Gene03007;LE01Gene06610	1.55874	0.355432
GO:0004129	MF	e	cytochrome-c oxidase activity	3/626	4/2881	0.0342439	0.497018	0.75	8	3	4	LE01Gene10320;LE01Gene12240;LE01Gene04234	1.46542	0.303628
GO:0015002	MF	e	heme-copper terminal oxidase activity	3/626	4/2881	0.0342439	0.497018	0.75	3	3	4	LE01Gene10320;LE01Gene12240;LE01Gene04234	1.46542	0.303628
GO:0016676	MF	e	oxidoreductase activity, acting on a heme group of donors, oxygen as acceptor	3/626	4/2881	0.0342439	0.497018	0.75	4	3	4	LE01Gene10320;LE01Gene12240;LE01Gene04234	1.46542	0.303628
GO:0016675	MF	e	oxidoreductase activity, acting on a heme group of donors	3/626	4/2881	0.0342439	0.497018	0.75	3	3	4	LE01Gene10320;LE01Gene12240;LE01Gene04234	1.46542	0.303628
GO:0016741	MF	e	transferase activity, transferring one-carbon groups	13/626	36/2881	0.042159	0.542722	0.361111	3	13	36	LE01Gene08910;LE01Gene01014;LE01Gene01309;LE01Gene04235;LE01Gene04255;LE01Gene03825;LE01Gene08746;LE01Gene10911;LE01Gene09181;LE01Gene12855;LE01Gene05661;LE01Gene13145;LE01Gene03658	1.37511	0.265423
GO:0004449	MF	e	isocitrate dehydrogenase (NAD+) activity	2/626	2/2881	0.047154	0.542722	1	6	2	2	LE01Gene01574;LE01Gene01549	1.32648	0.265423
GO:0015215	MF	e	nucleotide transmembrane transporter activity	2/626	2/2881	0.047154	0.542722	1	4	2	2	LE01Gene00078;LE01Gene07506	1.32648	0.265423
GO:0015216	MF	e	purine nucleotide transmembrane transporter activity	2/626	2/2881	0.047154	0.542722	1	5	2	2	LE01Gene00078;LE01Gene07506	1.32648	0.265423
GO:0003691	MF	e	double-stranded telomeric DNA binding	2/626	2/2881	0.047154	0.542722	1	7	2	2	LE01Gene05877;LE01Gene03094	1.32648	0.265423
GO:0042803	MF	e	protein homodimerization activity	2/626	2/2881	0.047154	0.542722	1	4	2	2	LE01Gene08910;LE01Gene03650	1.32648	0.265423
GO:0019904	MF	e	protein domain specific binding	2/626	2/2881	0.047154	0.542722	1	3	2	2	LE01Gene11808;LE01Gene01673	1.32648	0.265423
GO:0008121	MF	e	ubiquinol-cytochrome-c reductase activity	2/626	2/2881	0.047154	0.542722	1	5	2	2	LE01Gene05850;LE01Gene09310	1.32648	0.265423
GO:0004017	MF	e	adenylate kinase activity	2/626	2/2881	0.047154	0.542722	1	7	2	2	LE01Gene05877;LE01Gene07227	1.32648	0.265423
GO:0016681	MF	e	oxidoreductase activity, acting on diphenols and related substances as donors, cytochrome as acceptor	2/626	2/2881	0.047154	0.542722	1	4	2	2	LE01Gene05850;LE01Gene09310	1.32648	0.265423
GO:0004375	MF	e	glycine dehydrogenase (decarboxylating) activity	2/626	2/2881	0.047154	0.542722	1	5	2	2	LE01Gene12855;LE01Gene00357	1.32648	0.265423
GO:0004576	MF	e	oligosaccharyl transferase activity	2/626	2/2881	0.047154	0.542722	1	5	2	2	LE01Gene01107;LE01Gene12980	1.32648	0.265423
GO:0004579	MF	e	dolichyl-diphosphooligosaccharide-protein glycotransferase activity	2/626	2/2881	0.047154	0.542722	1	6	2	2	LE01Gene01107;LE01Gene12980	1.32648	0.265423
GO:0016679	MF	e	oxidoreductase activity, acting on diphenols and related substances as donors	2/626	2/2881	0.047154	0.542722	1	3	2	2	LE01Gene05850;LE01Gene09310	1.32648	0.265423
GO:0016405	MF	e	CoA-ligase activity	2/626	2/2881	0.047154	0.542722	1	4	2	2	LE01Gene13672;LE01Gene04023	1.32648	0.265423
GO:0016642	MF	e	oxidoreductase activity, acting on the CH-NH2 group of donors, disulfide as acceptor	2/626	2/2881	0.047154	0.542722	1	4	2	2	LE01Gene12855;LE01Gene00357	1.32648	0.265423
GO:0008168	MF	e	methyltransferase activity	12/626	32/2881	0.0486845	0.556791	0.375	4	12	32	LE01Gene08910;LE01Gene01309;LE01Gene04235;LE01Gene04255;LE01Gene03825;LE01Gene08746;LE01Gene10911;LE01Gene09181;LE01Gene12855;LE01Gene05661;LE01Gene13145;LE01Gene03658	1.31261	0.254308

## Sheet: KVSK3 down
go_id	go_type	enrichment	discription	ratio_in_study	ratio_in_pop	p_uncorrected	p_corrected	enrich_factor	depth	study_count	pop_count	seq_list	neg_log10p_uncorrected	neg_log10p_corrected
GO:0043603	BP	e	cellular amide metabolic process	90/1011	111/2881	1.22147e-06	0.000434502	0.810811	4	90	111	LE01Gene13729;LE01Gene02090;LE01Gene01898;LE01Gene08294;LE01Gene07164;LE01Gene14343;LE01Gene02360;LE01Gene05196;LE01Gene07818;LE01Gene11841;LE01Gene06941;LE01Gene10032;LE01Gene00740;LE01Gene13327;LE01Gene02000;LE01Gene05878;LE01Gene02009;LE01Gene11489;LE01Gene03089;LE01Gene04114;LE01Gene05879;LE01Gene07594;LE01Gene01635;LE01Gene10685;LE01Gene01133;LE01Gene02986;LE01Gene12904;LE01Gene07352;LE01Gen…	5.91312	3.36201
GO:0006412	BP	e	translation	78/1011	85/2881	1.29911e-06	0.000434502	0.917647	7	78	85	LE01Gene13729;LE01Gene12436;LE01Gene01804;LE01Gene00242;LE01Gene03363;LE01Gene02090;LE01Gene01578;LE01Gene03027;LE01Gene01635;LE01Gene03369;LE01Gene03250;LE01Gene02296;LE01Gene11776;LE01Gene01898;LE01Gene02245;LE01Gene03241;LE01Gene13890;LE01Gene08294;LE01Gene07164;LE01Gene03593;LE01Gene14343;LE01Gene12904;LE01Gene00865;LE01Gene07026;LE01Gene14270;LE01Gene02113;LE01Gene11773;LE01Gene10185;LE01Gen…	5.88635	3.36201
GO:0043043	BP	e	peptide biosynthetic process	78/1011	85/2881	1.29911e-06	0.000434502	0.917647	6	78	85	LE01Gene13729;LE01Gene12436;LE01Gene01804;LE01Gene00242;LE01Gene03363;LE01Gene02090;LE01Gene01578;LE01Gene03027;LE01Gene01635;LE01Gene03369;LE01Gene03250;LE01Gene02296;LE01Gene11776;LE01Gene01898;LE01Gene02245;LE01Gene03241;LE01Gene13890;LE01Gene08294;LE01Gene07164;LE01Gene03593;LE01Gene14343;LE01Gene12904;LE01Gene00865;LE01Gene07026;LE01Gene14270;LE01Gene02113;LE01Gene11773;LE01Gene10185;LE01Gen…	5.88635	3.36201
GO:0006518	BP	e	peptide metabolic process	81/1011	94/2881	1.3925e-06	0.000434502	0.861702	5	81	94	LE01Gene13729;LE01Gene03593;LE01Gene00242;LE01Gene03363;LE01Gene02090;LE01Gene06782;LE01Gene01635;LE01Gene03369;LE01Gene01133;LE01Gene02989;LE01Gene11776;LE01Gene05497;LE01Gene01898;LE01Gene02245;LE01Gene03550;LE01Gene02986;LE01Gene07164;LE01Gene14438;LE01Gene14343;LE01Gene12904;LE01Gene07352;LE01Gene01804;LE01Gene07026;LE01Gene14270;LE01Gene05196;LE01Gene11773;LE01Gene10185;LE01Gene05250;LE01Gen…	5.85621	3.36201
GO:0043604	BP	e	amide biosynthetic process	82/1011	96/2881	1.97932e-06	0.000434502	0.854167	5	82	96	LE01Gene13729;LE01Gene10284;LE01Gene03593;LE01Gene00242;LE01Gene03363;LE01Gene01553;LE01Gene02090;LE01Gene05494;LE01Gene06782;LE01Gene01635;LE01Gene03369;LE01Gene03250;LE01Gene11776;LE01Gene09770;LE01Gene01898;LE01Gene02245;LE01Gene03550;LE01Gene02986;LE01Gene07164;LE01Gene14438;LE01Gene14343;LE01Gene12904;LE01Gene07352;LE01Gene07026;LE01Gene14270;LE01Gene02113;LE01Gene11773;LE01Gene10185;LE01Gen…	5.70348	3.36201
GO:0009059	BP	e	macromolecule biosynthetic process	121/1011	185/2881	2.135e-06	0.000434502	0.654054	4	121	185	LE01Gene13729;LE01Gene01679;LE01Gene02090;LE01Gene13527;LE01Gene02689;LE01Gene01898;LE01Gene03550;LE01Gene08294;LE01Gene07164;LE01Gene14343;LE01Gene07247;LE01Gene07818;LE01Gene11841;LE01Gene06941;LE01Gene08526;LE01Gene10032;LE01Gene02000;LE01Gene09623;LE01Gene04058;LE01Gene06149;LE01Gene02009;LE01Gene05003;LE01Gene00959;LE01Gene08207;LE01Gene11489;LE01Gene03089;LE01Gene00180;LE01Gene05878;LE01Gen…	5.6706	3.36201
GO:0022613	BP	e	ribonucleoprotein complex biogenesis	21/1011	26/2881	2.18252e-06	0.000434502	0.807692	3	21	26	LE01Gene01612;LE01Gene07247;LE01Gene00678;LE01Gene05388;LE01Gene12626;LE01Gene10350;LE01Gene04954;LE01Gene00959;LE01Gene03283;LE01Gene09344;LE01Gene00830;LE01Gene08212;LE01Gene08329;LE01Gene02379;LE01Gene04327;LE01Gene00881;LE01Gene02147;LE01Gene10938;LE01Gene02727;LE01Gene08908;LE01Gene02237	5.66104	3.36201
GO:0034645	BP	e	cellular macromolecule biosynthetic process	118/1011	173/2881	2.36741e-06	0.000434502	0.682081	5	118	173	LE01Gene13729;LE01Gene02090;LE01Gene13527;LE01Gene02689;LE01Gene01898;LE01Gene08294;LE01Gene07164;LE01Gene14343;LE01Gene07247;LE01Gene07818;LE01Gene11841;LE01Gene06941;LE01Gene08526;LE01Gene10032;LE01Gene02000;LE01Gene09623;LE01Gene04058;LE01Gene06149;LE01Gene02009;LE01Gene05003;LE01Gene00959;LE01Gene11489;LE01Gene03089;LE01Gene00180;LE01Gene05878;LE01Gene05879;LE01Gene11876;LE01Gene01578;LE01Gen…	5.62573	3.36201
GO:0044267	BP	e	cellular protein metabolic process	127/1011	238/2881	2.46022e-06	0.000434502	0.533613	5	127	238	LE01Gene13729;LE01Gene02090;LE01Gene01898;LE01Gene08294;LE01Gene07164;LE01Gene14235;LE01Gene14343;LE01Gene05196;LE01Gene02019;LE01Gene07818;LE01Gene11841;LE01Gene06941;LE01Gene00699;LE01Gene10032;LE01Gene01107;LE01Gene00749;LE01Gene05775;LE01Gene02000;LE01Gene04058;LE01Gene02009;LE01Gene03887;LE01Gene08458;LE01Gene03089;LE01Gene05878;LE01Gene05879;LE01Gene08536;LE01Gene01635;LE01Gene02989;LE01Gen…	5.60903	3.36201
GO:1901566	BP	e	organonitrogen compound biosynthetic process	119/1011	208/2881	2.48814e-06	0.000434502	0.572115	4	119	208	LE01Gene13729;LE01Gene02927;LE01Gene13331;LE01Gene01679;LE01Gene02090;LE01Gene09183;LE01Gene13136;LE01Gene01898;LE01Gene08294;LE01Gene07164;LE01Gene14343;LE01Gene09618;LE01Gene04105;LE01Gene09770;LE01Gene07818;LE01Gene11841;LE01Gene06941;LE01Gene04824;LE01Gene00740;LE01Gene02473;LE01Gene07604;LE01Gene03007;LE01Gene02000;LE01Gene07681;LE01Gene02009;LE01Gene11489;LE01Gene03089;LE01Gene03088;LE01Gen…	5.60412	3.36201
GO:0044271	BP	e	cellular nitrogen compound biosynthetic process	132/1011	231/2881	2.53482e-06	0.000434502	0.571429	4	132	231	LE01Gene13729;LE01Gene02927;LE01Gene13331;LE01Gene02090;LE01Gene09183;LE01Gene13136;LE01Gene02689;LE01Gene01898;LE01Gene03550;LE01Gene08294;LE01Gene07164;LE01Gene14343;LE01Gene09770;LE01Gene07818;LE01Gene11841;LE01Gene06941;LE01Gene04824;LE01Gene00740;LE01Gene02473;LE01Gene03007;LE01Gene02000;LE01Gene04457;LE01Gene04058;LE01Gene06149;LE01Gene02009;LE01Gene00959;LE01Gene08207;LE01Gene11489;LE01Gen…	5.59605	3.36201
GO:0044085	BP	e	cellular component biogenesis	22/1011	28/2881	2.88876e-06	0.000434502	0.785714	2	22	28	LE01Gene12626;LE01Gene04954;LE01Gene01612;LE01Gene00830;LE01Gene04444;LE01Gene07247;LE01Gene00881;LE01Gene10350;LE01Gene08212;LE01Gene04327;LE01Gene02727;LE01Gene00678;LE01Gene05388;LE01Gene02379;LE01Gene02147;LE01Gene10938;LE01Gene02237;LE01Gene03283;LE01Gene00959;LE01Gene08329;LE01Gene08908;LE01Gene09344	5.53929	3.36201
GO:0019538	BP	e	protein metabolic process	152/1011	295/2881	3.18596e-06	0.000434502	0.515254	4	152	295	LE01Gene13729;LE01Gene02090;LE01Gene03074;LE01Gene08294;LE01Gene07164;LE01Gene14235;LE01Gene14343;LE01Gene11257;LE01Gene05196;LE01Gene02019;LE01Gene06843;LE01Gene07818;LE01Gene11841;LE01Gene06941;LE01Gene00699;LE01Gene10032;LE01Gene01107;LE01Gene00749;LE01Gene05775;LE01Gene05477;LE01Gene02000;LE01Gene04058;LE01Gene07680;LE01Gene14073;LE01Gene03887;LE01Gene11489;LE01Gene03089;LE01Gene05878;LE01Gen…	5.49676	3.36201
GO:0009058	BP	e	biosynthetic process	188/1011	378/2881	3.44436e-06	0.000434502	0.497354	2	188	378	LE01Gene13729;LE01Gene02927;LE01Gene08757;LE01Gene13331;LE01Gene02090;LE01Gene09183;LE01Gene13136;LE01Gene13527;LE01Gene02689;LE01Gene05661;LE01Gene01898;LE01Gene03550;LE01Gene01209;LE01Gene00063;LE01Gene07164;LE01Gene01832;LE01Gene09618;LE01Gene07247;LE01Gene01288;LE01Gene01263;LE01Gene04105;LE01Gene07877;LE01Gene07818;LE01Gene11841;LE01Gene06941;LE01Gene08526;LE01Gene10032;LE01Gene00740;LE01Gen…	5.46289	3.36201
GO:0034641	BP	e	cellular nitrogen compound metabolic process	229/1011	489/2881	3.49209e-06	0.000434502	0.468303	3	229	489	LE01Gene13729;LE01Gene02927;LE01Gene13331;LE01Gene01780;LE01Gene11269;LE01Gene09183;LE01Gene13136;LE01Gene12898;LE01Gene03211;LE01Gene02689;LE01Gene11443;LE01Gene01898;LE01Gene03550;LE01Gene00063;LE01Gene07164;LE01Gene05464;LE01Gene02360;LE01Gene07247;LE01Gene05391;LE01Gene05196;LE01Gene07248;LE01Gene13119;LE01Gene10938;LE01Gene11390;LE01Gene01444;LE01Gene00914;LE01Gene02090;LE01Gene04105;LE01Gen…	5.45692	3.36201
GO:0044260	BP	e	cellular macromolecule metabolic process	215/1011	438/2881	3.61221e-06	0.000434502	0.490868	4	215	438	LE01Gene13729;LE01Gene05387;LE01Gene02090;LE01Gene13136;LE01Gene13527;LE01Gene02689;LE01Gene11443;LE01Gene01898;LE01Gene03550;LE01Gene00063;LE01Gene07164;LE01Gene14235;LE01Gene14343;LE01Gene07247;LE01Gene05196;LE01Gene02019;LE01Gene01263;LE01Gene13119;LE01Gene08065;LE01Gene09770;LE01Gene07818;LE01Gene11841;LE01Gene06943;LE01Gene06941;LE01Gene02746;LE01Gene00699;LE01Gene08526;LE01Gene00314;LE01Gen…	5.44223	3.36201
GO:0044249	BP	e	cellular biosynthetic process	182/1011	351/2881	3.95164e-06	0.000434502	0.518519	3	182	351	LE01Gene13729;LE01Gene02927;LE01Gene08757;LE01Gene13331;LE01Gene02090;LE01Gene09183;LE01Gene13136;LE01Gene13527;LE01Gene02689;LE01Gene05661;LE01Gene01898;LE01Gene03550;LE01Gene01209;LE01Gene00063;LE01Gene07164;LE01Gene01832;LE01Gene09618;LE01Gene07247;LE01Gene01288;LE01Gene01263;LE01Gene04105;LE01Gene07877;LE01Gene07818;LE01Gene11841;LE01Gene06941;LE01Gene08526;LE01Gene10032;LE01Gene00740;LE01Gen…	5.40322	3.36201
GO:0043170	BP	e	macromolecule metabolic process	277/1011	604/2881	3.96889e-06	0.000434502	0.458609	3	277	604	LE01Gene13729;LE01Gene05327;LE01Gene05387;LE01Gene02090;LE01Gene13136;LE01Gene13527;LE01Gene02689;LE01Gene11443;LE01Gene01898;LE01Gene03550;LE01Gene00063;LE01Gene07164;LE01Gene14235;LE01Gene14343;LE01Gene00050;LE01Gene11257;LE01Gene00630;LE01Gene05196;LE01Gene02019;LE01Gene06843;LE01Gene01263;LE01Gene07248;LE01Gene13119;LE01Gene10938;LE01Gene11390;LE01Gene01444;LE01Gene00914;LE01Gene03496;LE01Gen…	5.40133	3.36201
GO:1901576	BP	e	organic substance biosynthetic process	182/1011	354/2881	4.2857e-06	0.000434502	0.514124	3	182	354	LE01Gene13729;LE01Gene02927;LE01Gene08757;LE01Gene13331;LE01Gene02090;LE01Gene09183;LE01Gene13136;LE01Gene13527;LE01Gene02689;LE01Gene05661;LE01Gene01898;LE01Gene03550;LE01Gene01209;LE01Gene00063;LE01Gene07164;LE01Gene03452;LE01Gene09618;LE01Gene07247;LE01Gene01288;LE01Gene01263;LE01Gene04105;LE01Gene07877;LE01Gene07818;LE01Gene11841;LE01Gene06941;LE01Gene08526;LE01Gene10032;LE01Gene00740;LE01Gen…	5.36798	3.36201
GO:0006807	BP	e	nitrogen compound metabolic process	325/1011	759/2881	4.87959e-06	0.000464074	0.428195	2	325	759	LE01Gene13729;LE01Gene05327;LE01Gene05387;LE01Gene05332;LE01Gene13331;LE01Gene02090;LE01Gene02927;LE01Gene13136;LE01Gene03369;LE01Gene06357;LE01Gene02290;LE01Gene12826;LE01Gene10938;LE01Gene01898;LE01Gene03550;LE01Gene00063;LE01Gene07164;LE01Gene14235;LE01Gene05464;LE01Gene09618;LE01Gene02360;LE01Gene07247;LE01Gene05391;LE01Gene05196;LE01Gene02019;LE01Gene06843;LE01Gene07248;LE01Gene13119;LE01Gen…	5.31162	3.33341
GO:0009987	BP	e	cellular process	477/1011	1164/2881	5.67207e-06	0.000478235	0.409794	1	477	1164	LE01Gene02925;LE01Gene02927;LE01Gene09183;LE01Gene03550;LE01Gene01209;LE01Gene02447;LE01Gene07164;LE01Gene07165;LE01Gene02360;LE01Gene07247;LE01Gene07248;LE01Gene02950;LE01Gene11390;LE01Gene13301;LE01Gene06943;LE01Gene06942;LE01Gene06941;LE01Gene07604;LE01Gene01107;LE01Gene03007;LE01Gene10982;LE01Gene11489;LE01Gene04114;LE01Gene09343;LE01Gene06381;LE01Gene11481;LE01Gene00757;LE01Gene10801;LE01Gen…	5.24626	3.32036
GO:0044237	BP	e	cellular metabolic process	381/1011	912/2881	5.70479e-06	0.000478235	0.417763	2	381	912	LE01Gene02925;LE01Gene02927;LE01Gene09183;LE01Gene01209;LE01Gene07164;LE01Gene02360;LE01Gene07247;LE01Gene07248;LE01Gene02950;LE01Gene11390;LE01Gene06943;LE01Gene06941;LE01Gene07604;LE01Gene01107;LE01Gene03007;LE01Gene11489;LE01Gene11484;LE01Gene09343;LE01Gene06381;LE01Gene11481;LE01Gene02037;LE01Gene06023;LE01Gene08045;LE01Gene03093;LE01Gene11639;LE01Gene03094;LE01Gene00357;LE01Gene11738;LE01Gen…	5.24376	3.32036
GO:0042254	BP	e	ribosome biogenesis	14/1011	16/2881	2.21877e-05	0.00178191	0.875	4	14	16	LE01Gene03283;LE01Gene00678;LE01Gene12626;LE01Gene04954;LE01Gene01612;LE01Gene09344;LE01Gene08212;LE01Gene08329;LE01Gene02379;LE01Gene00881;LE01Gene02147;LE01Gene00830;LE01Gene02727;LE01Gene08908	4.65389	2.74911
GO:1901564	BP	e	organonitrogen compound metabolic process	219/1011	504/2881	2.42397e-05	0.00186388	0.434524	3	219	504	LE01Gene13729;LE01Gene02927;LE01Gene13331;LE01Gene02090;LE01Gene09183;LE01Gene13136;LE01Gene01898;LE01Gene08294;LE01Gene07164;LE01Gene14235;LE01Gene05464;LE01Gene09618;LE01Gene02360;LE01Gene11257;LE01Gene05196;LE01Gene02019;LE01Gene06843;LE01Gene04105;LE01Gene09770;LE01Gene01421;LE01Gene07818;LE01Gene11841;LE01Gene06941;LE01Gene12826;LE01Gene00699;LE01Gene00742;LE01Gene10032;LE01Gene00740;LE01Gen…	4.61547	2.72958
GO:0044238	BP	e	primary metabolic process	370/1011	909/2881	2.62958e-05	0.00196802	0.407041	2	370	909	LE01Gene02925;LE01Gene02924;LE01Gene02927;LE01Gene09183;LE01Gene01209;LE01Gene07164;LE01Gene02360;LE01Gene07247;LE01Gene06843;LE01Gene07248;LE01Gene11390;LE01Gene06943;LE01Gene06941;LE01Gene07605;LE01Gene07604;LE01Gene01107;LE01Gene03007;LE01Gene11489;LE01Gene11484;LE01Gene09343;LE01Gene06381;LE01Gene11481;LE01Gene04444;LE01Gene06023;LE01Gene08045;LE01Gene03093;LE01Gene03096;LE01Gene03094;LE01Gen…	4.58011	2.70597
GO:0008380	BP	e	RNA splicing	18/1011	23/2881	2.72277e-05	0.00196802	0.782609	8	18	23	LE01Gene05985;LE01Gene00050;LE01Gene05391;LE01Gene13897;LE01Gene04873;LE01Gene07248;LE01Gene08525;LE01Gene07885;LE01Gene01444;LE01Gene11390;LE01Gene03684;LE01Gene10974;LE01Gene05577;LE01Gene10321;LE01Gene11816;LE01Gene00630;LE01Gene00063;LE01Gene00072	4.56499	2.70597
GO:0015672	BP	e	monovalent inorganic cation transport	21/1011	29/2881	4.63954e-05	0.0030486	0.724138	6	21	29	LE01Gene13008;LE01Gene01076;LE01Gene04234;LE01Gene05850;LE01Gene14307;LE01Gene09140;LE01Gene09310;LE01Gene04824;LE01Gene01780;LE01Gene10320;LE01Gene01885;LE01Gene01120;LE01Gene04038;LE01Gene12240;LE01Gene06352;LE01Gene03585;LE01Gene01148;LE01Gene00840;LE01Gene12697;LE01Gene03007;LE01Gene06610	4.33352	2.5159
GO:0015985	BP	e	energy coupled proton transport, down electrochemical gradient	9/1011	9/2881	7.88488e-05	0.0049131	1	9	9	9	LE01Gene13008;LE01Gene14307;LE01Gene09140;LE01Gene04824;LE01Gene01780;LE01Gene01885;LE01Gene03585;LE01Gene03007;LE01Gene06610	4.1032	2.30864
GO:0015986	BP	e	ATP synthesis coupled proton transport	9/1011	9/2881	7.88488e-05	0.0049131	1	12	9	9	LE01Gene13008;LE01Gene14307;LE01Gene09140;LE01Gene04824;LE01Gene01780;LE01Gene01885;LE01Gene03585;LE01Gene03007;LE01Gene06610	4.1032	2.30864
GO:0071704	BP	e	organic substance metabolic process	388/1011	969/2881	8.59958e-05	0.00526761	0.400413	2	388	969	LE01Gene02925;LE01Gene02924;LE01Gene02927;LE01Gene09183;LE01Gene01209;LE01Gene07164;LE01Gene02360;LE01Gene07247;LE01Gene06843;LE01Gene07248;LE01Gene11390;LE01Gene06943;LE01Gene06941;LE01Gene07605;LE01Gene07604;LE01Gene01107;LE01Gene03007;LE01Gene11489;LE01Gene11484;LE01Gene09343;LE01Gene06381;LE01Gene11481;LE01Gene04444;LE01Gene06023;LE01Gene08045;LE01Gene03093;LE01Gene03096;LE01Gene03094;LE01Gen…	4.06552	2.27839
GO:1902600	BP	e	proton transmembrane transport	20/1011	28/2881	9.58942e-05	0.00577603	0.714286	8	20	28	LE01Gene13008;LE01Gene01076;LE01Gene04234;LE01Gene05850;LE01Gene14307;LE01Gene09140;LE01Gene09310;LE01Gene04824;LE01Gene01780;LE01Gene10320;LE01Gene01885;LE01Gene01120;LE01Gene04038;LE01Gene12240;LE01Gene06352;LE01Gene03585;LE01Gene01148;LE01Gene00840;LE01Gene03007;LE01Gene06610	4.01821	2.23837
GO:0071840	BP	e	cellular component organization or biogenesis	103/1011	219/2881	0.000163231	0.00951481	0.47032	1	103	219	LE01Gene00478;LE01Gene05113;LE01Gene01612;LE01Gene13527;LE01Gene10938;LE01Gene02447;LE01Gene07165;LE01Gene07247;LE01Gene08828;LE01Gene05511;LE01Gene10350;LE01Gene08065;LE01Gene04873;LE01Gene13301;LE01Gene03094;LE01Gene12240;LE01Gene08526;LE01Gene12325;LE01Gene02379;LE01Gene01743;LE01Gene12329;LE01Gene01591;LE01Gene06149;LE01Gene00959;LE01Gene10982;LE01Gene10631;LE01Gene08329;LE01Gene08207;LE01Gen…	3.7872	2.0216
GO:0022900	BP	e	electron transport chain	10/1011	11/2881	0.000206688	0.0113177	0.909091	4	10	11	LE01Gene09310;LE01Gene02435;LE01Gene13274;LE01Gene02513;LE01Gene05778;LE01Gene08363;LE01Gene02248;LE01Gene11639;LE01Gene03245;LE01Gene04234	3.68468	1.94624
GO:0022904	BP	e	respiratory electron transport chain	8/1011	8/2881	0.000225855	0.0118868	1	5	8	8	LE01Gene02435;LE01Gene13274;LE01Gene09310;LE01Gene05778;LE01Gene08363;LE01Gene11639;LE01Gene03245;LE01Gene04234	3.64617	1.92493
GO:0000375	BP	e	RNA splicing, via transesterification reactions	16/1011	21/2881	0.000248506	0.0121463	0.761905	9	16	21	LE01Gene05985;LE01Gene00630;LE01Gene13897;LE01Gene04873;LE01Gene07248;LE01Gene08525;LE01Gene07885;LE01Gene01444;LE01Gene11390;LE01Gene03684;LE01Gene05577;LE01Gene10974;LE01Gene11816;LE01Gene00050;LE01Gene00063;LE01Gene00072	3.60466	1.91556
GO:0000377	BP	e	RNA splicing, via transesterification reactions with bulged adenosine as nucleophile	16/1011	21/2881	0.000248506	0.0121463	0.761905	10	16	21	LE01Gene05985;LE01Gene00630;LE01Gene13897;LE01Gene04873;LE01Gene07248;LE01Gene08525;LE01Gene07885;LE01Gene01444;LE01Gene11390;LE01Gene03684;LE01Gene05577;LE01Gene10974;LE01Gene11816;LE01Gene00050;LE01Gene00063;LE01Gene00072	3.60466	1.91556
GO:0000398	BP	e	mRNA splicing, via spliceosome	16/1011	21/2881	0.000248506	0.0121463	0.761905	11	16	21	LE01Gene05985;LE01Gene00630;LE01Gene13897;LE01Gene04873;LE01Gene07248;LE01Gene08525;LE01Gene07885;LE01Gene01444;LE01Gene11390;LE01Gene03684;LE01Gene05577;LE01Gene10974;LE01Gene11816;LE01Gene00050;LE01Gene00063;LE01Gene00072	3.60466	1.91556
GO:0098660	BP	e	inorganic ion transmembrane transport	23/1011	35/2881	0.000248706	0.0121463	0.657143	6	23	35	LE01Gene06352;LE01Gene00840;LE01Gene14307;LE01Gene01780;LE01Gene12697;LE01Gene02480;LE01Gene13008;LE01Gene12240;LE01Gene09310;LE01Gene01076;LE01Gene01885;LE01Gene01120;LE01Gene00297;LE01Gene10320;LE01Gene03585;LE01Gene01148;LE01Gene03007;LE01Gene06610;LE01Gene04234;LE01Gene05850;LE01Gene09140;LE01Gene04824;LE01Gene04038	3.60431	1.91556
GO:0098662	BP	e	inorganic cation transmembrane transport	22/1011	33/2881	0.000305415	0.0147169	0.666667	7	22	33	LE01Gene06352;LE01Gene00840;LE01Gene14307;LE01Gene01780;LE01Gene12697;LE01Gene02480;LE01Gene13008;LE01Gene12240;LE01Gene09310;LE01Gene01076;LE01Gene04824;LE01Gene01120;LE01Gene10320;LE01Gene03585;LE01Gene01148;LE01Gene03007;LE01Gene06610;LE01Gene04234;LE01Gene05850;LE01Gene09140;LE01Gene01885;LE01Gene04038	3.51511	1.83218
GO:0006397	BP	e	mRNA processing	19/1011	28/2881	0.000479918	0.0216803	0.678571	8	19	28	LE01Gene00630;LE01Gene05391;LE01Gene13897;LE01Gene04873;LE01Gene07248;LE01Gene03443;LE01Gene08525;LE01Gene08276;LE01Gene07885;LE01Gene11816;LE01Gene11390;LE01Gene01444;LE01Gene05577;LE01Gene10974;LE01Gene03684;LE01Gene00050;LE01Gene00072;LE01Gene00063;LE01Gene05985	3.31883	1.66394
GO:0006754	BP	e	ATP biosynthetic process	9/1011	10/2881	0.000540905	0.0227306	0.9	11	9	10	LE01Gene13008;LE01Gene14307;LE01Gene09140;LE01Gene04824;LE01Gene01780;LE01Gene01885;LE01Gene03585;LE01Gene03007;LE01Gene06610	3.26688	1.64339
GO:0006396	BP	e	RNA processing	43/1011	80/2881	0.000764658	0.0310503	0.5375	7	43	80	LE01Gene08556;LE01Gene05391;LE01Gene04873;LE01Gene10974;LE01Gene05577;LE01Gene00063;LE01Gene07227;LE01Gene05985;LE01Gene02266;LE01Gene00630;LE01Gene07247;LE01Gene13897;LE01Gene00881;LE01Gene07248;LE01Gene03506;LE01Gene11390;LE01Gene01444;LE01Gene04327;LE01Gene01463;LE01Gene08276;LE01Gene03399;LE01Gene10321;LE01Gene05388;LE01Gene03825;LE01Gene05167;LE01Gene08525;LE01Gene02239;LE01Gene01583;LE01Gen…	3.11653	1.50793
GO:0098655	BP	e	cation transmembrane transport	22/1011	36/2881	0.00142263	0.0558845	0.611111	6	22	36	LE01Gene06352;LE01Gene00840;LE01Gene14307;LE01Gene01780;LE01Gene12697;LE01Gene02480;LE01Gene13008;LE01Gene12240;LE01Gene09310;LE01Gene01076;LE01Gene04824;LE01Gene01120;LE01Gene10320;LE01Gene03585;LE01Gene01148;LE01Gene03007;LE01Gene06610;LE01Gene04234;LE01Gene05850;LE01Gene09140;LE01Gene01885;LE01Gene04038	2.84691	1.25271
GO:0016071	BP	e	mRNA metabolic process	23/1011	38/2881	0.00167052	0.0649167	0.605263	7	23	38	LE01Gene05391;LE01Gene04873;LE01Gene13136;LE01Gene00803;LE01Gene12114;LE01Gene05577;LE01Gene00063;LE01Gene05985;LE01Gene00630;LE01Gene13897;LE01Gene07248;LE01Gene11390;LE01Gene01444;LE01Gene08276;LE01Gene08525;LE01Gene03684;LE01Gene10974;LE01Gene00050;LE01Gene00072;LE01Gene07885;LE01Gene03443;LE01Gene09555;LE01Gene11816	2.77715	1.18764
GO:0065003	BP	e	protein-containing complex assembly	32/1011	58/2881	0.00196134	0.073354	0.551724	4	32	58	LE01Gene00009;LE01Gene04873;LE01Gene11038;LE01Gene06892;LE01Gene10801;LE01Gene08927;LE01Gene13527;LE01Gene00415;LE01Gene01133;LE01Gene13783;LE01Gene05607;LE01Gene14307;LE01Gene08828;LE01Gene10545;LE01Gene09672;LE01Gene13301;LE01Gene07642;LE01Gene12240;LE01Gene05003;LE01Gene01743;LE01Gene12114;LE01Gene01148;LE01Gene02237;LE01Gene12329;LE01Gene06149;LE01Gene05494;LE01Gene02290;LE01Gene10982;LE01Gen…	2.70745	1.13458
GO:0009145	BP	e	purine nucleoside triphosphate biosynthetic process	9/1011	11/2881	0.00204488	0.0739485	0.818182	9	9	11	LE01Gene13008;LE01Gene14307;LE01Gene09140;LE01Gene04824;LE01Gene01780;LE01Gene01885;LE01Gene03585;LE01Gene03007;LE01Gene06610	2.68933	1.13107
GO:0009206	BP	e	purine ribonucleoside triphosphate biosynthetic process	9/1011	11/2881	0.00204488	0.0739485	0.818182	10	9	11	LE01Gene13008;LE01Gene14307;LE01Gene09140;LE01Gene04824;LE01Gene01780;LE01Gene01885;LE01Gene03585;LE01Gene03007;LE01Gene06610	2.68933	1.13107
GO:0034622	BP	e	cellular protein-containing complex assembly	30/1011	54/2881	0.00223194	0.0798638	0.555556	5	30	54	LE01Gene00009;LE01Gene04873;LE01Gene11038;LE01Gene06892;LE01Gene10801;LE01Gene08927;LE01Gene13527;LE01Gene00415;LE01Gene01133;LE01Gene13783;LE01Gene05607;LE01Gene08828;LE01Gene10545;LE01Gene09672;LE01Gene13301;LE01Gene07642;LE01Gene12240;LE01Gene05003;LE01Gene01743;LE01Gene01148;LE01Gene02237;LE01Gene12329;LE01Gene06149;LE01Gene05494;LE01Gene02290;LE01Gene10982;LE01Gene08070;LE01Gene02616;LE01Gen…	2.65132	1.09765
GO:0006260	BP	e	DNA replication	15/1011	22/2881	0.00247352	0.0875653	0.681818	6	15	22	LE01Gene03549;LE01Gene01263;LE01Gene09623;LE01Gene03354;LE01Gene06149;LE01Gene08526;LE01Gene02458;LE01Gene13527;LE01Gene00430;LE01Gene00180;LE01Gene07247;LE01Gene06839;LE01Gene04172;LE01Gene03142;LE01Gene09769	2.60668	1.05767
GO:0009142	BP	e	nucleoside triphosphate biosynthetic process	10/1011	13/2881	0.00251987	0.0875653	0.769231	8	10	13	LE01Gene13008;LE01Gene14307;LE01Gene09140;LE01Gene09183;LE01Gene01780;LE01Gene04824;LE01Gene01885;LE01Gene03585;LE01Gene03007;LE01Gene06610	2.59862	1.05767
GO:0009201	BP	e	ribonucleoside triphosphate biosynthetic process	10/1011	13/2881	0.00251987	0.0875653	0.769231	9	10	13	LE01Gene13008;LE01Gene14307;LE01Gene09140;LE01Gene09183;LE01Gene01780;LE01Gene04824;LE01Gene01885;LE01Gene03585;LE01Gene03007;LE01Gene06610	2.59862	1.05767
GO:0030163	BP	e	protein catabolic process	12/1011	17/2881	0.00364129	0.119633	0.705882	5	12	17	LE01Gene09162;LE01Gene10061;LE01Gene10711;LE01Gene10155;LE01Gene06843;LE01Gene07680;LE01Gene01712;LE01Gene08927;LE01Gene11593;LE01Gene12826;LE01Gene01133;LE01Gene07947	2.43874	0.922149
GO:0043933	BP	e	protein-containing complex subunit organization	35/1011	67/2881	0.00409352	0.133279	0.522388	3	35	67	LE01Gene00009;LE01Gene04873;LE01Gene11038;LE01Gene06892;LE01Gene10801;LE01Gene01133;LE01Gene13527;LE01Gene00415;LE01Gene08927;LE01Gene13783;LE01Gene05607;LE01Gene14307;LE01Gene08828;LE01Gene10545;LE01Gene09672;LE01Gene00780;LE01Gene08070;LE01Gene13301;LE01Gene07642;LE01Gene12240;LE01Gene05003;LE01Gene01743;LE01Gene12114;LE01Gene01148;LE01Gene02237;LE01Gene12329;LE01Gene06149;LE01Gene05494;LE01Gen…	2.3879	0.875238
GO:0048519	BP	e	negative regulation of biological process	30/1011	56/2881	0.00447512	0.140636	0.535714	3	30	56	LE01Gene00478;LE01Gene06890;LE01Gene13136;LE01Gene00803;LE01Gene07392;LE01Gene05312;LE01Gene04999;LE01Gene10236;LE01Gene09525;LE01Gene09526;LE01Gene00063;LE01Gene02391;LE01Gene02746;LE01Gene02528;LE01Gene08749;LE01Gene08526;LE01Gene00396;LE01Gene03684;LE01Gene12114;LE01Gene00780;LE01Gene11404;LE01Gene02299;LE01Gene08839;LE01Gene07680;LE01Gene10959;LE01Gene02290;LE01Gene10631;LE01Gene05877;LE01Gen…	2.3492	0.851905
GO:1902652	BP	e	secondary alcohol metabolic process	5/1011	5/2881	0.00528744	0.14813	1	5	5	5	LE01Gene02925;LE01Gene08749;LE01Gene07305;LE01Gene01309;LE01Gene01574	2.27675	0.829356
GO:0009144	BP	e	purine nucleoside triphosphate metabolic process	9/1011	12/2881	0.00563416	0.153097	0.75	8	9	12	LE01Gene13008;LE01Gene14307;LE01Gene09140;LE01Gene04824;LE01Gene01780;LE01Gene01885;LE01Gene03585;LE01Gene03007;LE01Gene06610	2.24917	0.815034
GO:0009205	BP	e	purine ribonucleoside triphosphate metabolic process	9/1011	12/2881	0.00563416	0.153097	0.75	9	9	12	LE01Gene13008;LE01Gene14307;LE01Gene09140;LE01Gene04824;LE01Gene01780;LE01Gene01885;LE01Gene03585;LE01Gene03007;LE01Gene06610	2.24917	0.815034
GO:0009141	BP	e	nucleoside triphosphate metabolic process	11/1011	16/2881	0.00718045	0.180209	0.6875	7	11	16	LE01Gene13008;LE01Gene05464;LE01Gene14307;LE01Gene09140;LE01Gene09183;LE01Gene01780;LE01Gene04824;LE01Gene01885;LE01Gene03585;LE01Gene03007;LE01Gene06610	2.14385	0.744223
GO:0016192	BP	e	vesicle-mediated transport	25/1011	46/2881	0.00769791	0.189253	0.543478	4	25	46	LE01Gene08761;LE01Gene06892;LE01Gene00416;LE01Gene08390;LE01Gene13972;LE01Gene05460;LE01Gene08828;LE01Gene07268;LE01Gene02381;LE01Gene08060;LE01Gene11306;LE01Gene05102;LE01Gene06942;LE01Gene13329;LE01Gene05438;LE01Gene14064;LE01Gene01664;LE01Gene14267;LE01Gene07131;LE01Gene02124;LE01Gene00586;LE01Gene12325;LE01Gene01036;LE01Gene03528;LE01Gene00183	2.11363	0.722956
GO:0009199	BP	e	ribonucleoside triphosphate metabolic process	10/1011	14/2881	0.00837198	0.201709	0.714286	8	10	14	LE01Gene13008;LE01Gene14307;LE01Gene09140;LE01Gene09183;LE01Gene01780;LE01Gene04824;LE01Gene01885;LE01Gene03585;LE01Gene03007;LE01Gene06610	2.07717	0.695275
GO:0008202	BP	e	steroid metabolic process	6/1011	7/2881	0.00906738	0.207402	0.857143	4	6	7	LE01Gene08749;LE01Gene01309;LE01Gene07305;LE01Gene08099;LE01Gene04255;LE01Gene09550	2.04252	0.683187
GO:0009069	BP	e	serine family amino acid metabolic process	6/1011	7/2881	0.00906738	0.207402	0.857143	8	6	7	LE01Gene02927;LE01Gene03093;LE01Gene03468;LE01Gene01832;LE01Gene12855;LE01Gene00357	2.04252	0.683187
GO:0008610	BP	e	lipid biosynthetic process	19/1011	33/2881	0.00935057	0.212534	0.575758	4	19	33	LE01Gene04206;LE01Gene08536;LE01Gene08757;LE01Gene08178;LE01Gene01309;LE01Gene00602;LE01Gene05364;LE01Gene07305;LE01Gene09670;LE01Gene01288;LE01Gene02429;LE01Gene05661;LE01Gene07604;LE01Gene04255;LE01Gene02528;LE01Gene08749;LE01Gene07877;LE01Gene01209;LE01Gene02243	2.02916	0.672571
GO:0048523	BP	e	negative regulation of cellular process	24/1011	44/2881	0.00998997	0.225649	0.545455	4	24	44	LE01Gene00478;LE01Gene06890;LE01Gene00803;LE01Gene07392;LE01Gene00063;LE01Gene04999;LE01Gene10236;LE01Gene09525;LE01Gene09526;LE01Gene05312;LE01Gene02391;LE01Gene02746;LE01Gene02528;LE01Gene08749;LE01Gene08526;LE01Gene00396;LE01Gene00780;LE01Gene11404;LE01Gene08839;LE01Gene10959;LE01Gene02290;LE01Gene10631;LE01Gene05877;LE01Gene09769	2.00044	0.646568
GO:0008654	BP	e	phospholipid biosynthetic process	10/1011	15/2881	0.0139996	0.296706	0.666667	6	10	15	LE01Gene08749;LE01Gene08757;LE01Gene08178;LE01Gene00602;LE01Gene05661;LE01Gene07604;LE01Gene02528;LE01Gene07877;LE01Gene01209;LE01Gene02243	1.85389	0.527674
GO:0051651	BP	e	maintenance of location in cell	4/1011	4/2881	0.0151062	0.296706	1	4	4	4	LE01Gene02124;LE01Gene08828;LE01Gene05438;LE01Gene04160	1.82084	0.527674
GO:0051235	BP	e	maintenance of location	4/1011	4/2881	0.0151062	0.296706	1	3	4	4	LE01Gene02124;LE01Gene08828;LE01Gene05438;LE01Gene04160	1.82084	0.527674
GO:0032507	BP	e	maintenance of protein location in cell	4/1011	4/2881	0.0151062	0.296706	1	5	4	4	LE01Gene02124;LE01Gene08828;LE01Gene05438;LE01Gene04160	1.82084	0.527674
GO:0006271	BP	e	DNA strand elongation involved in DNA replication	4/1011	4/2881	0.0151062	0.296706	1	8	4	4	LE01Gene03496;LE01Gene09769;LE01Gene00430;LE01Gene02290	1.82084	0.527674
GO:0045185	BP	e	maintenance of protein location	4/1011	4/2881	0.0151062	0.296706	1	4	4	4	LE01Gene02124;LE01Gene08828;LE01Gene05438;LE01Gene04160	1.82084	0.527674
GO:0022616	BP	e	DNA strand elongation	4/1011	4/2881	0.0151062	0.296706	1	7	4	4	LE01Gene03496;LE01Gene09769;LE01Gene00430;LE01Gene02290	1.82084	0.527674
GO:0034220	BP	e	ion transmembrane transport	28/1011	55/2881	0.0152747	0.298393	0.509091	5	28	55	LE01Gene03585;LE01Gene06352;LE01Gene00840;LE01Gene14307;LE01Gene01780;LE01Gene12697;LE01Gene02480;LE01Gene13008;LE01Gene12240;LE01Gene09310;LE01Gene01076;LE01Gene04531;LE01Gene01885;LE01Gene01120;LE01Gene00297;LE01Gene00393;LE01Gene10320;LE01Gene07255;LE01Gene01148;LE01Gene03007;LE01Gene06610;LE01Gene03609;LE01Gene04234;LE01Gene05850;LE01Gene09140;LE01Gene04824;LE01Gene04038;LE01Gene01723	1.81603	0.525212
GO:0008150	BP	e	biological_process	679/1011	1851/2881	0.0181451	0.331195	0.366829	0	679	1851	LE01Gene02925;LE01Gene02924;LE01Gene02927;LE01Gene09183;LE01Gene09181;LE01Gene01612;LE01Gene03550;LE01Gene01209;LE01Gene02447;LE01Gene07164;LE01Gene07165;LE01Gene02360;LE01Gene07247;LE01Gene06843;LE01Gene05219;LE01Gene02950;LE01Gene11390;LE01Gene11394;LE01Gene04343;LE01Gene00780;LE01Gene13301;LE01Gene06943;LE01Gene06942;LE01Gene06941;LE01Gene07605;LE01Gene07604;LE01Gene01107;LE01Gene03007;LE01Gen…	1.74124	0.479917
GO:0008152	BP	e	metabolic process	481/1011	1286/2881	0.0205398	0.369308	0.374028	1	481	1286	LE01Gene02925;LE01Gene02924;LE01Gene02927;LE01Gene09183;LE01Gene09181;LE01Gene01209;LE01Gene07164;LE01Gene02360;LE01Gene07247;LE01Gene06843;LE01Gene07248;LE01Gene02950;LE01Gene11390;LE01Gene11394;LE01Gene04343;LE01Gene06943;LE01Gene06941;LE01Gene07605;LE01Gene07604;LE01Gene01107;LE01Gene03007;LE01Gene11489;LE01Gene04114;LE01Gene09343;LE01Gene06381;LE01Gene11481;LE01Gene13422;LE01Gene02037;LE01Gen…	1.6874	0.432612
GO:0022607	BP	e	cellular component assembly	33/1011	68/2881	0.0208382	0.371051	0.485294	3	33	68	LE01Gene00009;LE01Gene04873;LE01Gene11038;LE01Gene06892;LE01Gene10801;LE01Gene08927;LE01Gene13527;LE01Gene00415;LE01Gene01133;LE01Gene13783;LE01Gene05607;LE01Gene14307;LE01Gene08828;LE01Gene10049;LE01Gene10545;LE01Gene09672;LE01Gene13301;LE01Gene07642;LE01Gene12240;LE01Gene05003;LE01Gene01743;LE01Gene12114;LE01Gene01148;LE01Gene02237;LE01Gene12329;LE01Gene06149;LE01Gene05494;LE01Gene02290;LE01Gen…	1.68114	0.430567
GO:0010499	BP	e	proteasomal ubiquitin-independent protein catabolic process	5/1011	6/2881	0.0224771	0.394332	0.833333	8	5	6	LE01Gene10061;LE01Gene07947;LE01Gene09162;LE01Gene10155;LE01Gene12826	1.64826	0.404138
GO:0006812	BP	e	cation transport	25/1011	49/2881	0.0229958	0.401482	0.510204	5	25	49	LE01Gene07255;LE01Gene06352;LE01Gene00840;LE01Gene10163;LE01Gene14307;LE01Gene01780;LE01Gene12697;LE01Gene02480;LE01Gene13008;LE01Gene11842;LE01Gene12240;LE01Gene09310;LE01Gene01076;LE01Gene01885;LE01Gene01120;LE01Gene10320;LE01Gene03585;LE01Gene01148;LE01Gene03007;LE01Gene06610;LE01Gene04234;LE01Gene05850;LE01Gene09140;LE01Gene04824;LE01Gene04038	1.63835	0.396334
GO:0051603	BP	e	proteolysis involved in cellular protein catabolic process	17/1011	31/2881	0.0237451	0.412571	0.548387	6	17	31	LE01Gene05477;LE01Gene10061;LE01Gene06166;LE01Gene11257;LE01Gene10155;LE01Gene03490;LE01Gene11010;LE01Gene03902;LE01Gene07680;LE01Gene09162;LE01Gene08927;LE01Gene11593;LE01Gene12826;LE01Gene01133;LE01Gene10638;LE01Gene08277;LE01Gene07947	1.62443	0.384501
GO:0006888	BP	e	endoplasmic reticulum to Golgi vesicle-mediated transport	6/1011	8/2881	0.025496	0.436694	0.75	6	6	8	LE01Gene05102;LE01Gene02124;LE01Gene05438;LE01Gene14064;LE01Gene08390;LE01Gene01664	1.59353	0.359823
GO:0045944	BP	e	positive regulation of transcription by RNA polymerase II	6/1011	8/2881	0.025496	0.436694	0.75	11	6	8	LE01Gene06149;LE01Gene12447;LE01Gene08927;LE01Gene00803;LE01Gene09555;LE01Gene03426	1.59353	0.359823
GO:0016043	BP	e	cellular component organization	82/1011	193/2881	0.0287214	0.478337	0.42487	2	82	193	LE01Gene12708;LE01Gene00478;LE01Gene00009;LE01Gene10049;LE01Gene05113;LE01Gene11038;LE01Gene06890;LE01Gene09525;LE01Gene10801;LE01Gene01133;LE01Gene13527;LE01Gene09672;LE01Gene00415;LE01Gene08927;LE01Gene07779;LE01Gene00959;LE01Gene13783;LE01Gene02447;LE01Gene07165;LE01Gene05607;LE01Gene03426;LE01Gene10066;LE01Gene10655;LE01Gene10236;LE01Gene14307;LE01Gene08828;LE01Gene05511;LE01Gene10545;LE01Gen…	1.54179	0.320266
GO:0010604	BP	e	positive regulation of macromolecule metabolic process	12/1011	20/2881	0.0313024	0.511555	0.6	5	12	20	LE01Gene03496;LE01Gene05614;LE01Gene01583;LE01Gene07765;LE01Gene06149;LE01Gene03426;LE01Gene12447;LE01Gene08927;LE01Gene10959;LE01Gene00803;LE01Gene01133;LE01Gene09555	1.50442	0.291107
GO:0043413	BP	e	macromolecule glycosylation	7/1011	10/2881	0.0393666	0.583799	0.7	5	7	10	LE01Gene04019;LE01Gene10924;LE01Gene08458;LE01Gene01107;LE01Gene00749;LE01Gene12980;LE01Gene14235	1.40487	0.233737
GO:0006486	BP	e	protein glycosylation	7/1011	10/2881	0.0393666	0.583799	0.7	7	7	10	LE01Gene04019;LE01Gene10924;LE01Gene08458;LE01Gene01107;LE01Gene00749;LE01Gene12980;LE01Gene14235	1.40487	0.233737
GO:0022618	BP	e	ribonucleoprotein complex assembly	12/1011	21/2881	0.0397478	0.583799	0.571429	6	12	21	LE01Gene05003;LE01Gene07642;LE01Gene04873;LE01Gene05494;LE01Gene10545;LE01Gene09672;LE01Gene10801;LE01Gene01743;LE01Gene01148;LE01Gene07348;LE01Gene02237;LE01Gene12329	1.40069	0.233737
GO:0006621	BP	e	protein retention in ER lumen	3/1011	3/2881	0.0431307	0.583799	1	8	3	3	LE01Gene02124;LE01Gene05438;LE01Gene04160	1.36521	0.233737
GO:0006368	BP	e	transcription elongation from RNA polymerase II promoter	3/1011	3/2881	0.0431307	0.583799	1	9	3	3	LE01Gene06149;LE01Gene08207;LE01Gene00063	1.36521	0.233737
GO:0097384	BP	e	cellular lipid biosynthetic process	3/1011	3/2881	0.0431307	0.583799	1	5	3	3	LE01Gene08749;LE01Gene07305;LE01Gene01309	1.36521	0.233737
GO:0006546	BP	e	glycine catabolic process	3/1011	3/2881	0.0431307	0.583799	1	10	3	3	LE01Gene12855;LE01Gene03468;LE01Gene00357	1.36521	0.233737
GO:0034644	BP	e	cellular response to UV	3/1011	3/2881	0.0431307	0.583799	1	7	3	3	LE01Gene03496;LE01Gene00430;LE01Gene09769	1.36521	0.233737
GO:0071482	BP	e	cellular response to light stimulus	3/1011	3/2881	0.0431307	0.583799	1	6	3	3	LE01Gene03496;LE01Gene00430;LE01Gene09769	1.36521	0.233737
GO:0072595	BP	e	maintenance of protein localization in organelle	3/1011	3/2881	0.0431307	0.583799	1	6	3	3	LE01Gene02124;LE01Gene05438;LE01Gene04160	1.36521	0.233737
GO:0016128	BP	e	phytosteroid metabolic process	3/1011	3/2881	0.0431307	0.583799	1	5	3	3	LE01Gene08749;LE01Gene07305;LE01Gene01309	1.36521	0.233737
GO:0016129	BP	e	phytosteroid biosynthetic process	3/1011	3/2881	0.0431307	0.583799	1	6	3	3	LE01Gene08749;LE01Gene07305;LE01Gene01309	1.36521	0.233737
GO:0016485	BP	e	protein processing	3/1011	3/2881	0.0431307	0.583799	1	6	3	3	LE01Gene02989;LE01Gene07280;LE01Gene05196	1.36521	0.233737
GO:0006696	BP	e	ergosterol biosynthetic process	3/1011	3/2881	0.0431307	0.583799	1	7	3	3	LE01Gene08749;LE01Gene07305;LE01Gene01309	1.36521	0.233737
GO:0035437	BP	e	maintenance of protein localization in endoplasmic reticulum	3/1011	3/2881	0.0431307	0.583799	1	7	3	3	LE01Gene02124;LE01Gene05438;LE01Gene04160	1.36521	0.233737
GO:0009071	BP	e	serine family amino acid catabolic process	3/1011	3/2881	0.0431307	0.583799	1	9	3	3	LE01Gene12855;LE01Gene03468;LE01Gene00357	1.36521	0.233737
GO:0071478	BP	e	cellular response to radiation	3/1011	3/2881	0.0431307	0.583799	1	5	3	3	LE01Gene03496;LE01Gene00430;LE01Gene09769	1.36521	0.233737
GO:0104004	BP	e	cellular response to environmental stimulus	3/1011	3/2881	0.0431307	0.583799	1	3	3	3	LE01Gene03496;LE01Gene00430;LE01Gene09769	1.36521	0.233737
GO:0008204	BP	e	ergosterol metabolic process	3/1011	3/2881	0.0431307	0.583799	1	6	3	3	LE01Gene08749;LE01Gene07305;LE01Gene01309	1.36521	0.233737
GO:0071214	BP	e	cellular response to abiotic stimulus	3/1011	3/2881	0.0431307	0.583799	1	4	3	3	LE01Gene03496;LE01Gene00430;LE01Gene09769	1.36521	0.233737
GO:0070914	BP	e	UV-damage excision repair	3/1011	3/2881	0.0431307	0.583799	1	8	3	3	LE01Gene03496;LE01Gene00430;LE01Gene09769	1.36521	0.233737
GO:1902653	BP	e	secondary alcohol biosynthetic process	3/1011	3/2881	0.0431307	0.583799	1	6	3	3	LE01Gene08749;LE01Gene07305;LE01Gene01309	1.36521	0.233737
GO:0006544	BP	e	glycine metabolic process	3/1011	3/2881	0.0431307	0.583799	1	9	3	3	LE01Gene12855;LE01Gene03468;LE01Gene00357	1.36521	0.233737
GO:0044107	BP	e	cellular alcohol metabolic process	3/1011	3/2881	0.0431307	0.583799	1	5	3	3	LE01Gene08749;LE01Gene07305;LE01Gene01309	1.36521	0.233737
GO:0044108	BP	e	cellular alcohol biosynthetic process	3/1011	3/2881	0.0431307	0.583799	1	6	3	3	LE01Gene08749;LE01Gene07305;LE01Gene01309	1.36521	0.233737
GO:0044391	CC	e	ribosomal subunit	27/1011	29/2881	1.61422e-07	0.000434502	0.931034	4	27	29	LE01Gene13729;LE01Gene02009;LE01Gene00242;LE01Gene01898;LE01Gene02245;LE01Gene08294;LE01Gene08921;LE01Gene03369;LE01Gene05250;LE01Gene02421;LE01Gene03452;LE01Gene09654;LE01Gene03096;LE01Gene03241;LE01Gene09659;LE01Gene11841;LE01Gene14438;LE01Gene10959;LE01Gene00914;LE01Gene03027;LE01Gene13881;LE01Gene01804;LE01Gene05494;LE01Gene07982;LE01Gene11500;LE01Gene05879;LE01Gene05003	6.79204	3.36201
GO:0015934	CC	e	large ribosomal subunit	14/1011	14/2881	4.04934e-07	0.000434502	1	5	14	14	LE01Gene13729;LE01Gene03452;LE01Gene00242;LE01Gene11841;LE01Gene13881;LE01Gene05494;LE01Gene03369;LE01Gene07982;LE01Gene03027;LE01Gene09654;LE01Gene03096;LE01Gene00914;LE01Gene02421;LE01Gene08921	6.39262	3.36201
GO:0005840	CC	e	ribosome	58/1011	65/2881	1.12962e-06	0.000434502	0.892308	5	58	65	LE01Gene02090;LE01Gene01578;LE01Gene01635;LE01Gene03283;LE01Gene03250;LE01Gene02296;LE01Gene11443;LE01Gene01898;LE01Gene13890;LE01Gene02986;LE01Gene07164;LE01Gene12904;LE01Gene00865;LE01Gene07026;LE01Gene14270;LE01Gene02113;LE01Gene11773;LE01Gene10185;LE01Gene03550;LE01Gene00237;LE01Gene08212;LE01Gene01524;LE01Gene09770;LE01Gene12626;LE01Gene10667;LE01Gene02727;LE01Gene05494;LE01Gene01709;LE01Gen…	5.94707	3.36201
GO:0044429	CC	e	mitochondrial part	50/1011	66/2881	1.3727e-06	0.000434502	0.757576	4	50	66	LE01Gene08419;LE01Gene02513;LE01Gene01574;LE01Gene09688;LE01Gene00730;LE01Gene11038;LE01Gene06406;LE01Gene02248;LE01Gene00415;LE01Gene01224;LE01Gene03245;LE01Gene02421;LE01Gene10655;LE01Gene14307;LE01Gene08828;LE01Gene01178;LE01Gene05511;LE01Gene09654;LE01Gene03096;LE01Gene02528;LE01Gene07872;LE01Gene13008;LE01Gene04824;LE01Gene12240;LE01Gene11639;LE01Gene01076;LE01Gene01723;LE01Gene00741;LE01Gen…	5.86242	3.36201
GO:0043232	CC	e	intracellular non-membrane-bounded organelle	90/1011	133/2881	2.41509e-06	0.000434502	0.676692	4	90	133	LE01Gene03839;LE01Gene02090;LE01Gene05113;LE01Gene01612;LE01Gene00774;LE01Gene07361;LE01Gene01898;LE01Gene07164;LE01Gene08212;LE01Gene07818;LE01Gene11841;LE01Gene06941;LE01Gene09330;LE01Gene01583;LE01Gene10032;LE01Gene03840;LE01Gene11404;LE01Gene10631;LE01Gene11489;LE01Gene03089;LE01Gene05878;LE01Gene06381;LE01Gene00757;LE01Gene01635;LE01Gene04954;LE01Gene03283;LE01Gene07779;LE01Gene12904;LE01Gen…	5.61707	3.36201
GO:0043228	CC	e	non-membrane-bounded organelle	90/1011	133/2881	2.41509e-06	0.000434502	0.676692	2	90	133	LE01Gene03839;LE01Gene02090;LE01Gene05113;LE01Gene01612;LE01Gene00774;LE01Gene07361;LE01Gene01898;LE01Gene07164;LE01Gene08212;LE01Gene07818;LE01Gene11841;LE01Gene06941;LE01Gene09330;LE01Gene01583;LE01Gene10032;LE01Gene03840;LE01Gene11404;LE01Gene10631;LE01Gene11489;LE01Gene03089;LE01Gene05878;LE01Gene06381;LE01Gene00757;LE01Gene01635;LE01Gene04954;LE01Gene03283;LE01Gene07779;LE01Gene12904;LE01Gen…	5.61707	3.36201
GO:1990904	CC	e	ribonucleoprotein complex	115/1011	145/2881	2.65911e-06	0.000434502	0.793103	2	115	145	LE01Gene13729;LE01Gene02090;LE01Gene01612;LE01Gene11443;LE01Gene01898;LE01Gene08294;LE01Gene07164;LE01Gene07247;LE01Gene07248;LE01Gene10545;LE01Gene11390;LE01Gene08212;LE01Gene07818;LE01Gene11841;LE01Gene06941;LE01Gene09330;LE01Gene08525;LE01Gene01583;LE01Gene10032;LE01Gene02379;LE01Gene01743;LE01Gene00050;LE01Gene02000;LE01Gene03236;LE01Gene02009;LE01Gene07885;LE01Gene11489;LE01Gene03089;LE01Gen…	5.57526	3.36201
GO:0044428	CC	e	nuclear part	73/1011	129/2881	2.75393e-06	0.000434502	0.565891	4	73	129	LE01Gene13694;LE01Gene05394;LE01Gene08556;LE01Gene11876;LE01Gene04873;LE01Gene04954;LE01Gene07556;LE01Gene01612;LE01Gene00803;LE01Gene13527;LE01Gene02689;LE01Gene10321;LE01Gene05577;LE01Gene07779;LE01Gene02290;LE01Gene00063;LE01Gene10865;LE01Gene05985;LE01Gene08420;LE01Gene12447;LE01Gene05607;LE01Gene05332;LE01Gene07247;LE01Gene10066;LE01Gene14308;LE01Gene13897;LE01Gene00881;LE01Gene07248;LE01Gen…	5.56005	3.36201
GO:0044444	CC	e	cytoplasmic part	263/1011	478/2881	3.65309e-06	0.000434502	0.550209	3	263	478	LE01Gene13729;LE01Gene02927;LE01Gene05110;LE01Gene06406;LE01Gene09181;LE01Gene01593;LE01Gene03211;LE01Gene05438;LE01Gene11443;LE01Gene01898;LE01Gene12828;LE01Gene04160;LE01Gene02447;LE01Gene07164;LE01Gene05464;LE01Gene00947;LE01Gene06172;LE01Gene01288;LE01Gene05196;LE01Gene08828;LE01Gene05219;LE01Gene05511;LE01Gene10545;LE01Gene08212;LE01Gene03843;LE01Gene08060;LE01Gene02090;LE01Gene11639;LE01Gen…	5.43734	3.36201
GO:0044422	CC	e	organelle part	205/1011	339/2881	3.77284e-06	0.000434502	0.60472	1	205	339	LE01Gene13729;LE01Gene00478;LE01Gene06406;LE01Gene09525;LE01Gene01612;LE01Gene05394;LE01Gene13527;LE01Gene02689;LE01Gene03336;LE01Gene01898;LE01Gene02447;LE01Gene10865;LE01Gene07165;LE01Gene07247;LE01Gene05196;LE01Gene08828;LE01Gene07248;LE01Gene05511;LE01Gene11390;LE01Gene01444;LE01Gene11639;LE01Gene07872;LE01Gene00730;LE01Gene13301;LE01Gene13300;LE01Gene04327;LE01Gene11841;LE01Gene05102;LE01Gen…	5.42333	3.36201
GO:0044446	CC	e	intracellular organelle part	205/1011	339/2881	3.77284e-06	0.000434502	0.60472	3	205	339	LE01Gene13729;LE01Gene00478;LE01Gene06406;LE01Gene09525;LE01Gene01612;LE01Gene05394;LE01Gene13527;LE01Gene02689;LE01Gene03336;LE01Gene01898;LE01Gene02447;LE01Gene10865;LE01Gene07165;LE01Gene07247;LE01Gene05196;LE01Gene08828;LE01Gene07248;LE01Gene05511;LE01Gene11390;LE01Gene01444;LE01Gene11639;LE01Gene07872;LE01Gene00730;LE01Gene13301;LE01Gene13300;LE01Gene04327;LE01Gene11841;LE01Gene05102;LE01Gen…	5.42333	3.36201
GO:0044424	CC	e	intracellular part	427/1011	894/2881	4.13489e-06	0.000434502	0.477629	2	427	894	LE01Gene02927;LE01Gene00478;LE01Gene09181;LE01Gene01612;LE01Gene02447;LE01Gene07164;LE01Gene07165;LE01Gene07247;LE01Gene06843;LE01Gene07248;LE01Gene11390;LE01Gene00429;LE01Gene13301;LE01Gene13300;LE01Gene06942;LE01Gene06941;LE01Gene09330;LE01Gene01107;LE01Gene03007;LE01Gene04708;LE01Gene10982;LE01Gene11489;LE01Gene13527;LE01Gene09344;LE01Gene00757;LE01Gene00752;LE01Gene10801;LE01Gene05768;LE01Gen…	5.38354	3.36201
GO:0032991	CC	e	protein-containing complex	232/1011	387/2881	4.3009e-06	0.000434502	0.599483	1	232	387	LE01Gene13729;LE01Gene02090;LE01Gene07556;LE01Gene01612;LE01Gene03211;LE01Gene13527;LE01Gene02689;LE01Gene07361;LE01Gene01898;LE01Gene12828;LE01Gene13890;LE01Gene02447;LE01Gene07164;LE01Gene00947;LE01Gene11257;LE01Gene01288;LE01Gene05196;LE01Gene14064;LE01Gene07248;LE01Gene10545;LE01Gene11390;LE01Gene01444;LE01Gene03843;LE01Gene08060;LE01Gene11639;LE01Gene09770;LE01Gene13301;LE01Gene13300;LE01Gen…	5.36644	3.36201
GO:0043229	CC	e	intracellular organelle	227/1011	435/2881	4.37272e-06	0.000434502	0.521839	3	227	435	LE01Gene13729;LE01Gene00478;LE01Gene02927;LE01Gene03839;LE01Gene05110;LE01Gene05113;LE01Gene09181;LE01Gene01612;LE01Gene01593;LE01Gene03935;LE01Gene02689;LE01Gene11443;LE01Gene01898;LE01Gene01899;LE01Gene02447;LE01Gene07164;LE01Gene00947;LE01Gene06172;LE01Gene08828;LE01Gene07879;LE01Gene01444;LE01Gene02090;LE01Gene00429;LE01Gene08896;LE01Gene13301;LE01Gene13300;LE01Gene07818;LE01Gene11841;LE01Gen…	5.35925	3.36201
GO:0043226	CC	e	organelle	227/1011	436/2881	4.44842e-06	0.000434502	0.520642	1	227	436	LE01Gene13729;LE01Gene00478;LE01Gene02927;LE01Gene03839;LE01Gene05110;LE01Gene05113;LE01Gene09181;LE01Gene01612;LE01Gene01593;LE01Gene03935;LE01Gene02689;LE01Gene11443;LE01Gene01898;LE01Gene01899;LE01Gene02447;LE01Gene07164;LE01Gene00947;LE01Gene06172;LE01Gene08828;LE01Gene07879;LE01Gene01444;LE01Gene02090;LE01Gene00429;LE01Gene08896;LE01Gene13301;LE01Gene13300;LE01Gene07818;LE01Gene11841;LE01Gen…	5.35179	3.36201
GO:0098798	CC	e	mitochondrial protein complex	20/1011	25/2881	5.112e-06	0.000473712	0.8	5	20	25	LE01Gene13008;LE01Gene08419;LE01Gene11639;LE01Gene02435;LE01Gene01574;LE01Gene14307;LE01Gene09140;LE01Gene04234;LE01Gene04824;LE01Gene07982;LE01Gene00747;LE01Gene10655;LE01Gene09654;LE01Gene02248;LE01Gene13881;LE01Gene03096;LE01Gene01885;LE01Gene02421;LE01Gene03007;LE01Gene03424	5.29141	3.32449
GO:0044464	CC	e	cell part	458/1011	970/2881	5.42392e-06	0.000478235	0.472165	1	458	970	LE01Gene02927;LE01Gene00478;LE01Gene09181;LE01Gene01612;LE01Gene02447;LE01Gene07164;LE01Gene07165;LE01Gene07247;LE01Gene06843;LE01Gene07248;LE01Gene11390;LE01Gene00429;LE01Gene13301;LE01Gene13300;LE01Gene06942;LE01Gene06941;LE01Gene09330;LE01Gene01107;LE01Gene03007;LE01Gene04708;LE01Gene10982;LE01Gene11489;LE01Gene13527;LE01Gene09344;LE01Gene00757;LE01Gene00752;LE01Gene10801;LE01Gene05768;LE01Gen…	5.26569	3.32036
GO:0005575	CC	e	cellular_component	646/1011	1562/2881	5.48085e-06	0.000478235	0.413572	0	646	1562	LE01Gene02927;LE01Gene00478;LE01Gene09181;LE01Gene01612;LE01Gene05591;LE01Gene02447;LE01Gene07164;LE01Gene07165;LE01Gene07247;LE01Gene04183;LE01Gene06843;LE01Gene05219;LE01Gene11390;LE01Gene11397;LE01Gene00780;LE01Gene02088;LE01Gene13300;LE01Gene06942;LE01Gene06941;LE01Gene09330;LE01Gene07605;LE01Gene07604;LE01Gene01107;LE01Gene03007;LE01Gene04708;LE01Gene07010;LE01Gene05506;LE01Gene01294;LE01Gen…	5.26115	3.32036
GO:0031966	CC	e	mitochondrial membrane	18/1011	23/2881	2.72277e-05	0.00196802	0.782609	5	18	23	LE01Gene02210;LE01Gene04708;LE01Gene00415;LE01Gene09688;LE01Gene00730;LE01Gene07305;LE01Gene06406;LE01Gene02513;LE01Gene01723;LE01Gene02528;LE01Gene00747;LE01Gene00297;LE01Gene01224;LE01Gene08368;LE01Gene03245;LE01Gene08828;LE01Gene07872;LE01Gene05511	4.56499	2.70597
GO:0031090	CC	e	organelle membrane	34/1011	54/2881	3.45911e-05	0.00235872	0.62963	2	34	54	LE01Gene02513;LE01Gene09688;LE01Gene00730;LE01Gene06406;LE01Gene02989;LE01Gene01152;LE01Gene00415;LE01Gene01224;LE01Gene03245;LE01Gene13972;LE01Gene04206;LE01Gene08828;LE01Gene05219;LE01Gene05511;LE01Gene04160;LE01Gene02528;LE01Gene07872;LE01Gene01723;LE01Gene12325;LE01Gene00747;LE01Gene00297;LE01Gene02210;LE01Gene05227;LE01Gene03336;LE01Gene03046;LE01Gene05614;LE01Gene04708;LE01Gene04097;LE01Gen…	4.46104	2.62732
GO:0044427	CC	e	chromosomal part	36/1011	58/2881	3.53147e-05	0.00236347	0.62069	4	36	58	LE01Gene00478;LE01Gene09525;LE01Gene13527;LE01Gene00430;LE01Gene01133;LE01Gene07779;LE01Gene13784;LE01Gene13783;LE01Gene00063;LE01Gene05607;LE01Gene03426;LE01Gene10066;LE01Gene02417;LE01Gene07556;LE01Gene09526;LE01Gene03094;LE01Gene01532;LE01Gene13301;LE01Gene13300;LE01Gene05387;LE01Gene06941;LE01Gene08526;LE01Gene01583;LE01Gene00396;LE01Gene06453;LE01Gene11404;LE01Gene08839;LE01Gene06149;LE01Gen…	4.45204	2.62645
GO:0015935	CC	e	small ribosomal subunit	13/1011	15/2881	5.60383e-05	0.00361647	0.866667	5	13	15	LE01Gene14438;LE01Gene01804;LE01Gene02009;LE01Gene05250;LE01Gene11500;LE01Gene05003;LE01Gene10959;LE01Gene01898;LE01Gene02245;LE01Gene05879;LE01Gene08294;LE01Gene03241;LE01Gene09659	4.25152	2.44172
GO:0043231	CC	e	intracellular membrane-bounded organelle	135/1011	299/2881	0.000153993	0.00912345	0.451505	4	135	299	LE01Gene13729;LE01Gene00478;LE01Gene02927;LE01Gene05110;LE01Gene05113;LE01Gene09181;LE01Gene01593;LE01Gene03935;LE01Gene02689;LE01Gene01899;LE01Gene02447;LE01Gene05392;LE01Gene00947;LE01Gene11257;LE01Gene08828;LE01Gene07879;LE01Gene08065;LE01Gene00429;LE01Gene08896;LE01Gene13301;LE01Gene13300;LE01Gene06942;LE01Gene02746;LE01Gene00741;LE01Gene12329;LE01Gene05477;LE01Gene09623;LE01Gene02124;LE01Gen…	3.8125	2.03984
GO:0043227	CC	e	membrane-bounded organelle	137/1011	304/2881	0.000169627	0.00973066	0.450658	2	137	304	LE01Gene13729;LE01Gene00478;LE01Gene02927;LE01Gene05110;LE01Gene05113;LE01Gene09181;LE01Gene01593;LE01Gene03935;LE01Gene02689;LE01Gene01899;LE01Gene02447;LE01Gene05392;LE01Gene00947;LE01Gene11257;LE01Gene08828;LE01Gene07879;LE01Gene08065;LE01Gene00429;LE01Gene08896;LE01Gene13301;LE01Gene13300;LE01Gene06942;LE01Gene02746;LE01Gene00741;LE01Gene12329;LE01Gene05477;LE01Gene09623;LE01Gene02124;LE01Gen…	3.77051	2.01186
GO:0044454	CC	e	nuclear chromosome part	18/1011	25/2881	0.000195646	0.0110479	0.72	5	18	25	LE01Gene04172;LE01Gene05607;LE01Gene10066;LE01Gene05387;LE01Gene06941;LE01Gene06149;LE01Gene07556;LE01Gene09526;LE01Gene02290;LE01Gene09525;LE01Gene00396;LE01Gene13527;LE01Gene11404;LE01Gene03094;LE01Gene07779;LE01Gene00959;LE01Gene03426;LE01Gene08526	3.70853	1.95672
GO:0044455	CC	e	mitochondrial membrane part	16/1011	21/2881	0.000248506	0.0121463	0.761905	5	16	21	LE01Gene13008;LE01Gene08419;LE01Gene02435;LE01Gene04234;LE01Gene14307;LE01Gene09140;LE01Gene05511;LE01Gene04824;LE01Gene09510;LE01Gene01885;LE01Gene00747;LE01Gene02248;LE01Gene01224;LE01Gene11639;LE01Gene11700;LE01Gene03007	3.60466	1.91556
GO:0098800	CC	e	inner mitochondrial membrane protein complex	11/1011	13/2881	0.000347031	0.0162879	0.846154	6	11	13	LE01Gene13008;LE01Gene08419;LE01Gene02435;LE01Gene04234;LE01Gene14307;LE01Gene09140;LE01Gene01885;LE01Gene04824;LE01Gene02248;LE01Gene11639;LE01Gene03007	3.45963	1.78813
GO:0005783	CC	e	endoplasmic reticulum	16/1011	22/2881	0.000414408	0.0192009	0.727273	5	16	22	LE01Gene01648;LE01Gene01309;LE01Gene02124;LE01Gene07268;LE01Gene08862;LE01Gene01712;LE01Gene00752;LE01Gene08746;LE01Gene01593;LE01Gene02429;LE01Gene01989;LE01Gene00314;LE01Gene09181;LE01Gene05438;LE01Gene06357;LE01Gene10330	3.38257	1.71668
GO:0097525	CC	e	spliceosomal snRNP complex	9/1011	10/2881	0.000540905	0.0227306	0.9	6	9	10	LE01Gene07885;LE01Gene06994;LE01Gene13897;LE01Gene07248;LE01Gene10801;LE01Gene01444;LE01Gene03684;LE01Gene00050;LE01Gene05985	3.26688	1.64339
GO:0031975	CC	e	envelope	9/1011	10/2881	0.000540905	0.0227306	0.9	2	9	10	LE01Gene10061;LE01Gene03046;LE01Gene01178;LE01Gene00722;LE01Gene01076;LE01Gene14064;LE01Gene03094;LE01Gene07947;LE01Gene00780	3.26688	1.64339
GO:0031967	CC	e	organelle envelope	9/1011	10/2881	0.000540905	0.0227306	0.9	4	9	10	LE01Gene10061;LE01Gene03046;LE01Gene01178;LE01Gene00722;LE01Gene01076;LE01Gene14064;LE01Gene03094;LE01Gene07947;LE01Gene00780	3.26688	1.64339
GO:0030532	CC	e	small nuclear ribonucleoprotein complex	9/1011	10/2881	0.000540905	0.0227306	0.9	5	9	10	LE01Gene07885;LE01Gene06994;LE01Gene13897;LE01Gene07248;LE01Gene10801;LE01Gene01444;LE01Gene03684;LE01Gene00050;LE01Gene05985	3.26688	1.64339
GO:0120114	CC	e	Sm-like protein family complex	9/1011	10/2881	0.000540905	0.0227306	0.9	2	9	10	LE01Gene07885;LE01Gene06994;LE01Gene13897;LE01Gene07248;LE01Gene10801;LE01Gene01444;LE01Gene03684;LE01Gene00050;LE01Gene05985	3.26688	1.64339
GO:0098796	CC	e	membrane protein complex	33/1011	59/2881	0.00129891	0.0515852	0.559322	2	33	59	LE01Gene08419;LE01Gene00125;LE01Gene02248;LE01Gene03585;LE01Gene06352;LE01Gene08390;LE01Gene13972;LE01Gene05196;LE01Gene14307;LE01Gene02381;LE01Gene12822;LE01Gene11639;LE01Gene08060;LE01Gene00359;LE01Gene12980;LE01Gene13008;LE01Gene05102;LE01Gene01036;LE01Gene04824;LE01Gene00747;LE01Gene01107;LE01Gene01148;LE01Gene03007;LE01Gene06610;LE01Gene02435;LE01Gene04234;LE01Gene08138;LE01Gene09140;LE01Gen…	2.88642	1.28747
GO:0019773	CC	e	proteasome core complex, alpha-subunit complex	6/1011	6/2881	0.0018495	0.0703589	1	3	6	6	LE01Gene05477;LE01Gene09162;LE01Gene06166;LE01Gene03902;LE01Gene12826;LE01Gene08277	2.73295	1.15268
GO:0044432	CC	e	endoplasmic reticulum part	16/1011	24/2881	0.00196882	0.073354	0.666667	4	16	24	LE01Gene04206;LE01Gene07305;LE01Gene04097;LE01Gene05196;LE01Gene00359;LE01Gene05219;LE01Gene06892;LE01Gene08264;LE01Gene05227;LE01Gene02989;LE01Gene03336;LE01Gene04444;LE01Gene01107;LE01Gene04160;LE01Gene02528;LE01Gene12980	2.70579	1.13458
GO:0019866	CC	e	organelle inner membrane	11/1011	15/2881	0.00433316	0.137369	0.733333	3	11	15	LE01Gene04708;LE01Gene00415;LE01Gene00730;LE01Gene02210;LE01Gene06406;LE01Gene02513;LE01Gene01723;LE01Gene00297;LE01Gene01224;LE01Gene03245;LE01Gene07872	2.36319	0.862112
GO:0005743	CC	e	mitochondrial inner membrane	11/1011	15/2881	0.00433316	0.137369	0.733333	6	11	15	LE01Gene04708;LE01Gene00415;LE01Gene00730;LE01Gene02210;LE01Gene06406;LE01Gene02513;LE01Gene01723;LE01Gene00297;LE01Gene01224;LE01Gene03245;LE01Gene07872	2.36319	0.862112
GO:1990204	CC	e	oxidoreductase complex	8/1011	10/2881	0.00484591	0.14813	0.8	3	8	10	LE01Gene02435;LE01Gene02248;LE01Gene03468;LE01Gene01574;LE01Gene11639;LE01Gene03650;LE01Gene03843;LE01Gene03424	2.31463	0.829356
GO:0045261	CC	e	proton-transporting ATP synthase complex, catalytic core F(1)	5/1011	5/2881	0.00528744	0.14813	1	4	5	5	LE01Gene13008;LE01Gene03585;LE01Gene04824;LE01Gene03007;LE01Gene06610	2.27675	0.829356
GO:1904949	CC	e	ATPase complex	5/1011	5/2881	0.00528744	0.14813	1	3	5	5	LE01Gene09769;LE01Gene00959;LE01Gene00430;LE01Gene10066;LE01Gene05387	2.27675	0.829356
GO:0097526	CC	e	spliceosomal tri-snRNP complex	5/1011	5/2881	0.00528744	0.14813	1	7	5	5	LE01Gene13897;LE01Gene01444;LE01Gene03684;LE01Gene07248;LE01Gene00050	2.27675	0.829356
GO:0000315	CC	e	organellar large ribosomal subunit	5/1011	5/2881	0.00528744	0.14813	1	6	5	5	LE01Gene13881;LE01Gene09654;LE01Gene03096;LE01Gene02421;LE01Gene07982	2.27675	0.829356
GO:0022627	CC	e	cytosolic small ribosomal subunit	5/1011	5/2881	0.00528744	0.14813	1	6	5	5	LE01Gene05003;LE01Gene01898;LE01Gene10959;LE01Gene08294;LE01Gene11500	2.27675	0.829356
GO:0046540	CC	e	U4/U6 x U5 tri-snRNP complex	5/1011	5/2881	0.00528744	0.14813	1	8	5	5	LE01Gene13897;LE01Gene01444;LE01Gene03684;LE01Gene07248;LE01Gene00050	2.27675	0.829356
GO:0005762	CC	e	mitochondrial large ribosomal subunit	5/1011	5/2881	0.00528744	0.14813	1	7	5	5	LE01Gene13881;LE01Gene09654;LE01Gene03096;LE01Gene02421;LE01Gene07982	2.27675	0.829356
GO:0044433	CC	e	cytoplasmic vesicle part	9/1011	12/2881	0.00563416	0.153097	0.75	4	9	12	LE01Gene05614;LE01Gene03528;LE01Gene05102;LE01Gene01152;LE01Gene14064;LE01Gene05227;LE01Gene00183;LE01Gene08390;LE01Gene13972	2.24917	0.815034
GO:0044431	CC	e	Golgi apparatus part	9/1011	12/2881	0.00563416	0.153097	0.75	4	9	12	LE01Gene05614;LE01Gene07131;LE01Gene07268;LE01Gene14064;LE01Gene10539;LE01Gene03528;LE01Gene05227;LE01Gene00183;LE01Gene13972	2.24917	0.815034
GO:0000785	CC	e	chromatin	10/1011	14/2881	0.00837198	0.201709	0.714286	5	10	14	LE01Gene00478;LE01Gene05607;LE01Gene06149;LE01Gene09526;LE01Gene00959;LE01Gene01583;LE01Gene00396;LE01Gene01133;LE01Gene02290;LE01Gene03426	2.07717	0.695275
GO:0005839	CC	e	proteasome core complex	6/1011	7/2881	0.00906738	0.207402	0.857143	3	6	7	LE01Gene10061;LE01Gene11257;LE01Gene03490;LE01Gene10155;LE01Gene11593;LE01Gene10638	2.04252	0.683187
GO:0019867	CC	e	outer membrane	6/1011	7/2881	0.00906738	0.207402	0.857143	2	6	7	LE01Gene09688;LE01Gene08828;LE01Gene07305;LE01Gene05511;LE01Gene00747;LE01Gene02528	2.04252	0.683187
GO:0031981	CC	e	nuclear lumen	6/1011	7/2881	0.00906738	0.207402	0.857143	5	6	7	LE01Gene05332;LE01Gene07247;LE01Gene05388;LE01Gene04327;LE01Gene00180;LE01Gene10865	2.04252	0.683187
GO:0005635	CC	e	nuclear envelope	6/1011	7/2881	0.00906738	0.207402	0.857143	5	6	7	LE01Gene10061;LE01Gene00722;LE01Gene14064;LE01Gene03094;LE01Gene07947;LE01Gene00780	2.04252	0.683187
GO:0005741	CC	e	mitochondrial outer membrane	6/1011	7/2881	0.00906738	0.207402	0.857143	6	6	7	LE01Gene09688;LE01Gene08828;LE01Gene07305;LE01Gene05511;LE01Gene00747;LE01Gene02528	2.04252	0.683187
GO:0031968	CC	e	organelle outer membrane	6/1011	7/2881	0.00906738	0.207402	0.857143	4	6	7	LE01Gene09688;LE01Gene08828;LE01Gene07305;LE01Gene05511;LE01Gene00747;LE01Gene02528	2.04252	0.683187
GO:0005730	CC	e	nucleolus	15/1011	25/2881	0.011304	0.244626	0.6	5	15	25	LE01Gene12447;LE01Gene11404;LE01Gene05388;LE01Gene00881;LE01Gene07348;LE01Gene10656;LE01Gene04954;LE01Gene05497;LE01Gene01612;LE01Gene01337;LE01Gene01444;LE01Gene02147;LE01Gene03684;LE01Gene09344;LE01Gene05985	1.94677	0.611497
GO:0005686	CC	e	U2 snRNP	4/1011	4/2881	0.0151062	0.296706	1	7	4	4	LE01Gene13897;LE01Gene07885;LE01Gene00050;LE01Gene07248	1.82084	0.527674
GO:0005682	CC	e	U5 snRNP	4/1011	4/2881	0.0151062	0.296706	1	7	4	4	LE01Gene13897;LE01Gene00050;LE01Gene07248;LE01Gene06994	1.82084	0.527674
GO:0044452	CC	e	nucleolar part	4/1011	4/2881	0.0151062	0.296706	1	5	4	4	LE01Gene13694;LE01Gene07247;LE01Gene02379;LE01Gene01583	1.82084	0.527674
GO:0070013	CC	e	intracellular organelle lumen	16/1011	28/2881	0.0170469	0.324251	0.571429	3	16	28	LE01Gene08419;LE01Gene05332;LE01Gene07247;LE01Gene05388;LE01Gene12240;LE01Gene02392;LE01Gene08363;LE01Gene03046;LE01Gene04327;LE01Gene11038;LE01Gene04444;LE01Gene00180;LE01Gene00365;LE01Gene02616;LE01Gene10865;LE01Gene03424	1.76835	0.489119
GO:0031974	CC	e	membrane-enclosed lumen	16/1011	28/2881	0.0170469	0.324251	0.571429	1	16	28	LE01Gene08419;LE01Gene05332;LE01Gene07247;LE01Gene05388;LE01Gene12240;LE01Gene02392;LE01Gene08363;LE01Gene03046;LE01Gene04327;LE01Gene11038;LE01Gene04444;LE01Gene00180;LE01Gene00365;LE01Gene02616;LE01Gene10865;LE01Gene03424	1.76835	0.489119
GO:0043233	CC	e	organelle lumen	16/1011	28/2881	0.0170469	0.324251	0.571429	2	16	28	LE01Gene08419;LE01Gene05332;LE01Gene07247;LE01Gene05388;LE01Gene12240;LE01Gene02392;LE01Gene08363;LE01Gene03046;LE01Gene04327;LE01Gene11038;LE01Gene04444;LE01Gene00180;LE01Gene00365;LE01Gene02616;LE01Gene10865;LE01Gene03424	1.76835	0.489119
GO:0005681	CC	e	spliceosomal complex	11/1011	17/2881	0.01852	0.336339	0.647059	5	11	17	LE01Gene06994;LE01Gene13897;LE01Gene04873;LE01Gene07248;LE01Gene08525;LE01Gene07885;LE01Gene11390;LE01Gene12828;LE01Gene05577;LE01Gene10321;LE01Gene00050	1.73236	0.473223
GO:0030120	CC	e	vesicle coat	5/1011	6/2881	0.0224771	0.394332	0.833333	5	5	6	LE01Gene05102;LE01Gene00183;LE01Gene08390;LE01Gene13972;LE01Gene03528	1.64826	0.404138
GO:0000139	CC	e	Golgi membrane	5/1011	6/2881	0.0224771	0.394332	0.833333	5	5	6	LE01Gene05227;LE01Gene05614;LE01Gene10539;LE01Gene00183;LE01Gene13972	1.64826	0.404138
GO:0005684	CC	e	U2-type spliceosomal complex	6/1011	8/2881	0.025496	0.436694	0.75	6	6	8	LE01Gene13897;LE01Gene04873;LE01Gene07248;LE01Gene07885;LE01Gene12828;LE01Gene00050	1.59353	0.359823
GO:0044445	CC	e	cytosolic part	11/1011	18/2881	0.0257305	0.438632	0.611111	4	11	18	LE01Gene00947;LE01Gene01288;LE01Gene11841;LE01Gene05494;LE01Gene09162;LE01Gene11500;LE01Gene05003;LE01Gene10959;LE01Gene01898;LE01Gene10061;LE01Gene08294	1.58955	0.3579
GO:0098588	CC	e	bounding membrane of organelle	14/1011	24/2881	0.0291227	0.482796	0.583333	3	14	24	LE01Gene10539;LE01Gene12325;LE01Gene07131;LE01Gene09688;LE01Gene08828;LE01Gene07305;LE01Gene05511;LE01Gene05614;LE01Gene01152;LE01Gene00747;LE01Gene05227;LE01Gene02528;LE01Gene00183;LE01Gene13972	1.53577	0.316236
GO:0005789	CC	e	endoplasmic reticulum membrane	10/1011	16/2881	0.0324165	0.520681	0.625	5	10	16	LE01Gene04206;LE01Gene05219;LE01Gene04097;LE01Gene07305;LE01Gene04160;LE01Gene08264;LE01Gene02989;LE01Gene02528;LE01Gene05227;LE01Gene03336	1.48923	0.283428
GO:0044430	CC	e	cytoskeletal part	24/1011	48/2881	0.0329511	0.526926	0.5	4	24	48	LE01Gene01434;LE01Gene01435;LE01Gene00757;LE01Gene01591;LE01Gene05768;LE01Gene00049;LE01Gene07165;LE01Gene10236;LE01Gene08828;LE01Gene07556;LE01Gene08622;LE01Gene02447;LE01Gene01460;LE01Gene06941;LE01Gene01583;LE01Gene10693;LE01Gene02417;LE01Gene06160;LE01Gene06149;LE01Gene03232;LE01Gene12446;LE01Gene10631;LE01Gene02942;LE01Gene00089	1.48213	0.27825
GO:0099080	CC	e	supramolecular complex	7/1011	10/2881	0.0393666	0.583799	0.7	1	7	10	LE01Gene01434;LE01Gene01435;LE01Gene10236;LE01Gene08622;LE01Gene01591;LE01Gene12446;LE01Gene00089	1.40487	0.233737
GO:0099081	CC	e	supramolecular polymer	7/1011	10/2881	0.0393666	0.583799	0.7	2	7	10	LE01Gene01434;LE01Gene01435;LE01Gene10236;LE01Gene08622;LE01Gene01591;LE01Gene12446;LE01Gene00089	1.40487	0.233737
GO:0005874	CC	e	microtubule	7/1011	10/2881	0.0393666	0.583799	0.7	6	7	10	LE01Gene01434;LE01Gene01435;LE01Gene10236;LE01Gene08622;LE01Gene01591;LE01Gene12446;LE01Gene00089	1.40487	0.233737
GO:0099512	CC	e	supramolecular fiber	7/1011	10/2881	0.0393666	0.583799	0.7	3	7	10	LE01Gene01434;LE01Gene01435;LE01Gene10236;LE01Gene08622;LE01Gene01591;LE01Gene12446;LE01Gene00089	1.40487	0.233737
GO:0099513	CC	e	polymeric cytoskeletal fiber	7/1011	10/2881	0.0393666	0.583799	0.7	5	7	10	LE01Gene01434;LE01Gene01435;LE01Gene10236;LE01Gene08622;LE01Gene01591;LE01Gene12446;LE01Gene00089	1.40487	0.233737
GO:0005740	CC	e	mitochondrial envelope	3/1011	3/2881	0.0431307	0.583799	1	5	3	3	LE01Gene01076;LE01Gene03046;LE01Gene01178	1.36521	0.233737
GO:0000792	CC	e	heterochromatin	3/1011	3/2881	0.0431307	0.583799	1	6	3	3	LE01Gene00478;LE01Gene00396;LE01Gene01583	1.36521	0.233737
GO:0070603	CC	e	SWI/SNF superfamily-type complex	3/1011	3/2881	0.0431307	0.583799	1	6	3	3	LE01Gene00959;LE01Gene10066;LE01Gene05387	1.36521	0.233737
GO:0019774	CC	e	proteasome core complex, beta-subunit complex	3/1011	3/2881	0.0431307	0.583799	1	3	3	3	LE01Gene10061;LE01Gene10155;LE01Gene07947	1.36521	0.233737
GO:0005739	CC	e	mitochondrion	27/1011	56/2881	0.0469699	0.631037	0.482143	5	27	56	LE01Gene06547;LE01Gene11937;LE01Gene13274;LE01Gene05110;LE01Gene06786;LE01Gene10685;LE01Gene01224;LE01Gene05421;LE01Gene06350;LE01Gene06172;LE01Gene06023;LE01Gene07302;LE01Gene07280;LE01Gene09310;LE01Gene12240;LE01Gene00722;LE01Gene10911;LE01Gene04803;LE01Gene00741;LE01Gene10320;LE01Gene07506;LE01Gene05850;LE01Gene03544;LE01Gene04051;LE01Gene12447;LE01Gene05877;LE01Gene11482	1.32818	0.199945
GO:0005198	MF	e	structural molecule activity	78/1011	83/2881	9.38773e-07	0.000434502	0.939759	1	78	83	LE01Gene13729;LE01Gene01434;LE01Gene01435;LE01Gene00242;LE01Gene03363;LE01Gene02090;LE01Gene01578;LE01Gene03027;LE01Gene01635;LE01Gene03369;LE01Gene03250;LE01Gene08921;LE01Gene02296;LE01Gene11500;LE01Gene08622;LE01Gene02245;LE01Gene03241;LE01Gene03550;LE01Gene08294;LE01Gene13972;LE01Gene03452;LE01Gene12904;LE01Gene00865;LE01Gene07026;LE01Gene14270;LE01Gene02113;LE01Gene11773;LE01Gene10185;LE01Gen…	6.02744	3.36201
GO:0003735	MF	e	structural constituent of ribosome	71/1011	74/2881	1.69475e-06	0.000434502	0.959459	2	71	74	LE01Gene13729;LE01Gene01804;LE01Gene00242;LE01Gene03363;LE01Gene02090;LE01Gene01578;LE01Gene03027;LE01Gene01635;LE01Gene03369;LE01Gene03250;LE01Gene02296;LE01Gene02245;LE01Gene03241;LE01Gene13890;LE01Gene08294;LE01Gene07164;LE01Gene03452;LE01Gene12904;LE01Gene00865;LE01Gene07026;LE01Gene14270;LE01Gene02113;LE01Gene11773;LE01Gene10185;LE01Gene05250;LE01Gene03550;LE01Gene00237;LE01Gene09654;LE01Gen…	5.7709	3.36201
GO:0003676	MF	e	nucleic acid binding	123/1011	246/2881	3.6067e-06	0.000434502	0.5	3	123	246	LE01Gene13729;LE01Gene13136;LE01Gene05295;LE01Gene01612;LE01Gene03935;LE01Gene01898;LE01Gene01899;LE01Gene00063;LE01Gene10865;LE01Gene04185;LE01Gene08350;LE01Gene07330;LE01Gene10545;LE01Gene09294;LE01Gene08065;LE01Gene01687;LE01Gene08896;LE01Gene13301;LE01Gene00469;LE01Gene06943;LE01Gene08526;LE01Gene01583;LE01Gene07258;LE01Gene02379;LE01Gene01743;LE01Gene13145;LE01Gene10974;LE01Gene01940;LE01Gen…	5.44289	3.36201
GO:0004298	MF	e	threonine-type endopeptidase activity	12/1011	13/2881	2.9481e-05	0.00204893	0.923077	6	12	13	LE01Gene05477;LE01Gene10061;LE01Gene06166;LE01Gene11257;LE01Gene03490;LE01Gene10155;LE01Gene03902;LE01Gene09162;LE01Gene12826;LE01Gene10638;LE01Gene08277;LE01Gene07947	4.53046	2.68847
GO:0070003	MF	e	threonine-type peptidase activity	12/1011	13/2881	2.9481e-05	0.00204893	0.923077	5	12	13	LE01Gene05477;LE01Gene10061;LE01Gene06166;LE01Gene11257;LE01Gene03490;LE01Gene10155;LE01Gene03902;LE01Gene09162;LE01Gene12826;LE01Gene10638;LE01Gene08277;LE01Gene07947	4.53046	2.68847
GO:0004175	MF	e	endopeptidase activity	17/1011	23/2881	0.000205723	0.0113177	0.73913	5	17	23	LE01Gene05477;LE01Gene09162;LE01Gene06166;LE01Gene11257;LE01Gene10155;LE01Gene03490;LE01Gene11593;LE01Gene08277;LE01Gene03902;LE01Gene10061;LE01Gene02392;LE01Gene14073;LE01Gene12826;LE01Gene03074;LE01Gene10638;LE01Gene00365;LE01Gene07947	3.68672	1.94624
GO:0046933	MF	e	proton-transporting ATP synthase activity, rotational mechanism	8/1011	8/2881	0.000225855	0.0118868	1	8	8	8	LE01Gene13008;LE01Gene14307;LE01Gene01885;LE01Gene01780;LE01Gene04824;LE01Gene03585;LE01Gene03007;LE01Gene06610	3.64617	1.92493
GO:0003723	MF	e	RNA binding	50/1011	93/2881	0.000226948	0.0118868	0.537634	4	50	93	LE01Gene13729;LE01Gene01804;LE01Gene01578;LE01Gene01612;LE01Gene12898;LE01Gene09294;LE01Gene11443;LE01Gene01898;LE01Gene01899;LE01Gene07399;LE01Gene10865;LE01Gene05985;LE01Gene03593;LE01Gene14270;LE01Gene08350;LE01Gene07330;LE01Gene10545;LE01Gene09672;LE01Gene03434;LE01Gene11390;LE01Gene01524;LE01Gene03241;LE01Gene04326;LE01Gene11738;LE01Gene03399;LE01Gene01709;LE01Gene07642;LE01Gene00678;LE01Gen…	3.64407	1.92493
GO:0009055	MF	e	electron transfer activity	11/1011	13/2881	0.000347031	0.0162879	0.846154	3	11	13	LE01Gene01912;LE01Gene13274;LE01Gene05850;LE01Gene12240;LE01Gene09310;LE01Gene07812;LE01Gene01076;LE01Gene05778;LE01Gene03544;LE01Gene10320;LE01Gene04234	3.45963	1.78813
GO:0015078	MF	e	proton transmembrane transporter activity	18/1011	26/2881	0.000575613	0.0236394	0.692308	7	18	26	LE01Gene13008;LE01Gene01076;LE01Gene04234;LE01Gene14307;LE01Gene09140;LE01Gene04824;LE01Gene01780;LE01Gene10320;LE01Gene01885;LE01Gene01120;LE01Gene04038;LE01Gene12240;LE01Gene06352;LE01Gene03585;LE01Gene01148;LE01Gene12697;LE01Gene03007;LE01Gene06610	3.23987	1.62636
GO:0015077	MF	e	monovalent inorganic cation transmembrane transporter activity	18/1011	26/2881	0.000575613	0.0236394	0.692308	6	18	26	LE01Gene13008;LE01Gene01076;LE01Gene04234;LE01Gene14307;LE01Gene09140;LE01Gene04824;LE01Gene01780;LE01Gene10320;LE01Gene01885;LE01Gene01120;LE01Gene04038;LE01Gene12240;LE01Gene06352;LE01Gene03585;LE01Gene01148;LE01Gene12697;LE01Gene03007;LE01Gene06610	3.23987	1.62636
GO:0022890	MF	e	inorganic cation transmembrane transporter activity	19/1011	30/2881	0.00174187	0.0669692	0.633333	5	19	30	LE01Gene13008;LE01Gene01076;LE01Gene04038;LE01Gene04234;LE01Gene14307;LE01Gene09140;LE01Gene04824;LE01Gene01780;LE01Gene10320;LE01Gene01885;LE01Gene01120;LE01Gene03007;LE01Gene12240;LE01Gene06352;LE01Gene03585;LE01Gene01148;LE01Gene12697;LE01Gene02480;LE01Gene06610	2.75899	1.17412
GO:0005525	MF	e	GTP binding	34/1011	64/2881	0.0032787	0.11074	0.53125	8	34	64	LE01Gene01434;LE01Gene01435;LE01Gene13701;LE01Gene00125;LE01Gene04954;LE01Gene10687;LE01Gene10025;LE01Gene05769;LE01Gene11519;LE01Gene09510;LE01Gene04040;LE01Gene08828;LE01Gene08865;LE01Gene08622;LE01Gene00131;LE01Gene08255;LE01Gene10628;LE01Gene10327;LE01Gene13471;LE01Gene06942;LE01Gene01429;LE01Gene08138;LE01Gene04803;LE01Gene05585;LE01Gene05414;LE01Gene13007;LE01Gene13143;LE01Gene14437;LE01Gen…	2.4843	0.955694
GO:0032561	MF	e	guanyl ribonucleotide binding	34/1011	64/2881	0.0032787	0.11074	0.53125	7	34	64	LE01Gene01434;LE01Gene01435;LE01Gene13701;LE01Gene00125;LE01Gene04954;LE01Gene10687;LE01Gene10025;LE01Gene05769;LE01Gene11519;LE01Gene09510;LE01Gene04040;LE01Gene08828;LE01Gene08865;LE01Gene08622;LE01Gene00131;LE01Gene08255;LE01Gene10628;LE01Gene10327;LE01Gene13471;LE01Gene06942;LE01Gene01429;LE01Gene08138;LE01Gene04803;LE01Gene05585;LE01Gene05414;LE01Gene13007;LE01Gene13143;LE01Gene14437;LE01Gen…	2.4843	0.955694
GO:1901363	MF	e	heterocyclic compound binding	276/1011	694/2881	0.0034694	0.115031	0.397695	2	276	694	LE01Gene02925;LE01Gene13729;LE01Gene06150;LE01Gene10049;LE01Gene06400;LE01Gene09183;LE01Gene13136;LE01Gene05295;LE01Gene01612;LE01Gene03226;LE01Gene10025;LE01Gene09307;LE01Gene03935;LE01Gene09672;LE01Gene00678;LE01Gene01898;LE01Gene01899;LE01Gene00064;LE01Gene00063;LE01Gene10865;LE01Gene04185;LE01Gene09618;LE01Gene08949;LE01Gene02017;LE01Gene08350;LE01Gene06843;LE01Gene08828;LE01Gene07330;LE01Gen…	2.45975	0.939184
GO:0097159	MF	e	organic cyclic compound binding	276/1011	694/2881	0.0034694	0.115031	0.397695	2	276	694	LE01Gene02925;LE01Gene13729;LE01Gene06150;LE01Gene10049;LE01Gene06400;LE01Gene09183;LE01Gene13136;LE01Gene05295;LE01Gene01612;LE01Gene03226;LE01Gene10025;LE01Gene09307;LE01Gene03935;LE01Gene09672;LE01Gene00678;LE01Gene01898;LE01Gene01899;LE01Gene00064;LE01Gene00063;LE01Gene10865;LE01Gene04185;LE01Gene09618;LE01Gene08949;LE01Gene02017;LE01Gene08350;LE01Gene06843;LE01Gene08828;LE01Gene07330;LE01Gen…	2.45975	0.939184
GO:0019843	MF	e	rRNA binding	8/1011	10/2881	0.00484591	0.14813	0.8	5	8	10	LE01Gene01578;LE01Gene14270;LE01Gene02296;LE01Gene07330;LE01Gene01524;LE01Gene12898;LE01Gene11443;LE01Gene05879	2.31463	0.829356
GO:0050136	MF	e	NADH dehydrogenase (quinone) activity	5/1011	5/2881	0.00528744	0.14813	1	5	5	5	LE01Gene05110;LE01Gene10683;LE01Gene02186;LE01Gene05778;LE01Gene08432	2.27675	0.829356
GO:0003954	MF	e	NADH dehydrogenase activity	5/1011	5/2881	0.00528744	0.14813	1	4	5	5	LE01Gene05110;LE01Gene10683;LE01Gene02186;LE01Gene05778;LE01Gene08432	2.27675	0.829356
GO:0008137	MF	e	NADH dehydrogenase (ubiquinone) activity	5/1011	5/2881	0.00528744	0.14813	1	6	5	5	LE01Gene05110;LE01Gene10683;LE01Gene02186;LE01Gene05778;LE01Gene08432	2.27675	0.829356
GO:0016655	MF	e	oxidoreductase activity, acting on NAD(P)H, quinone or similar compound as acceptor	5/1011	5/2881	0.00528744	0.14813	1	4	5	5	LE01Gene05110;LE01Gene10683;LE01Gene02186;LE01Gene05778;LE01Gene08432	2.27675	0.829356
GO:0001883	MF	e	purine nucleoside binding	34/1011	66/2881	0.00593808	0.156266	0.515152	4	34	66	LE01Gene01434;LE01Gene01435;LE01Gene13701;LE01Gene00125;LE01Gene04954;LE01Gene10687;LE01Gene10025;LE01Gene05769;LE01Gene11519;LE01Gene09510;LE01Gene04040;LE01Gene08828;LE01Gene08865;LE01Gene08622;LE01Gene00131;LE01Gene08255;LE01Gene10628;LE01Gene10327;LE01Gene13471;LE01Gene06942;LE01Gene01429;LE01Gene08138;LE01Gene04803;LE01Gene05585;LE01Gene05414;LE01Gene13007;LE01Gene13143;LE01Gene14437;LE01Gen…	2.22635	0.806137
GO:0032550	MF	e	purine ribonucleoside binding	34/1011	66/2881	0.00593808	0.156266	0.515152	5	34	66	LE01Gene01434;LE01Gene01435;LE01Gene13701;LE01Gene00125;LE01Gene04954;LE01Gene10687;LE01Gene10025;LE01Gene05769;LE01Gene11519;LE01Gene09510;LE01Gene04040;LE01Gene08828;LE01Gene08865;LE01Gene08622;LE01Gene00131;LE01Gene08255;LE01Gene10628;LE01Gene10327;LE01Gene13471;LE01Gene06942;LE01Gene01429;LE01Gene08138;LE01Gene04803;LE01Gene05585;LE01Gene05414;LE01Gene13007;LE01Gene13143;LE01Gene14437;LE01Gen…	2.22635	0.806137
GO:0001882	MF	e	nucleoside binding	35/1011	68/2881	0.00646332	0.163346	0.514706	3	35	68	LE01Gene01434;LE01Gene01435;LE01Gene13701;LE01Gene00125;LE01Gene04954;LE01Gene10687;LE01Gene10025;LE01Gene05769;LE01Gene11519;LE01Gene09510;LE01Gene04040;LE01Gene08828;LE01Gene08865;LE01Gene08622;LE01Gene00131;LE01Gene08255;LE01Gene10628;LE01Gene10327;LE01Gene13471;LE01Gene06942;LE01Gene01429;LE01Gene08138;LE01Gene04803;LE01Gene00396;LE01Gene05585;LE01Gene05414;LE01Gene13007;LE01Gene13143;LE01Gen…	2.18954	0.786892
GO:0032549	MF	e	ribonucleoside binding	35/1011	68/2881	0.00646332	0.163346	0.514706	4	35	68	LE01Gene01434;LE01Gene01435;LE01Gene13701;LE01Gene00125;LE01Gene04954;LE01Gene10687;LE01Gene10025;LE01Gene05769;LE01Gene11519;LE01Gene09510;LE01Gene04040;LE01Gene08828;LE01Gene08865;LE01Gene08622;LE01Gene00131;LE01Gene08255;LE01Gene10628;LE01Gene10327;LE01Gene13471;LE01Gene06942;LE01Gene01429;LE01Gene08138;LE01Gene04803;LE01Gene00396;LE01Gene05585;LE01Gene05414;LE01Gene13007;LE01Gene13143;LE01Gen…	2.18954	0.786892
GO:0008324	MF	e	cation transmembrane transporter activity	20/1011	35/2881	0.00745152	0.184451	0.571429	4	20	35	LE01Gene13008;LE01Gene01076;LE01Gene03585;LE01Gene04038;LE01Gene04234;LE01Gene14307;LE01Gene09140;LE01Gene04824;LE01Gene01780;LE01Gene10320;LE01Gene01885;LE01Gene01120;LE01Gene03007;LE01Gene12240;LE01Gene06352;LE01Gene07255;LE01Gene01148;LE01Gene12697;LE01Gene02480;LE01Gene06610	2.12776	0.73412
GO:0016651	MF	e	oxidoreductase activity, acting on NAD(P)H	10/1011	14/2881	0.00837198	0.201709	0.714286	3	10	14	LE01Gene05110;LE01Gene07617;LE01Gene10351;LE01Gene08432;LE01Gene05778;LE01Gene10683;LE01Gene02186;LE01Gene03245;LE01Gene11377;LE01Gene00840	2.07717	0.695275
GO:0019001	MF	e	guanyl nucleotide binding	34/1011	68/2881	0.013894	0.296706	0.5	6	34	68	LE01Gene01434;LE01Gene01435;LE01Gene13701;LE01Gene00125;LE01Gene04954;LE01Gene10687;LE01Gene10025;LE01Gene05769;LE01Gene11519;LE01Gene09510;LE01Gene04040;LE01Gene08828;LE01Gene08865;LE01Gene08622;LE01Gene00131;LE01Gene08255;LE01Gene10628;LE01Gene10327;LE01Gene13471;LE01Gene06942;LE01Gene01429;LE01Gene08138;LE01Gene04803;LE01Gene05585;LE01Gene05414;LE01Gene13007;LE01Gene13143;LE01Gene14437;LE01Gen…	1.85717	0.527674
GO:0004129	MF	e	cytochrome-c oxidase activity	4/1011	4/2881	0.0151062	0.296706	1	8	4	4	LE01Gene01076;LE01Gene12240;LE01Gene10320;LE01Gene04234	1.82084	0.527674
GO:0015002	MF	e	heme-copper terminal oxidase activity	4/1011	4/2881	0.0151062	0.296706	1	3	4	4	LE01Gene01076;LE01Gene12240;LE01Gene10320;LE01Gene04234	1.82084	0.527674
GO:0016780	MF	e	phosphotransferase activity, for other substituted phosphate groups	4/1011	4/2881	0.0151062	0.296706	1	4	4	4	LE01Gene02528;LE01Gene08757;LE01Gene00602;LE01Gene01288	1.82084	0.527674
GO:0016676	MF	e	oxidoreductase activity, acting on a heme group of donors, oxygen as acceptor	4/1011	4/2881	0.0151062	0.296706	1	4	4	4	LE01Gene01076;LE01Gene12240;LE01Gene10320;LE01Gene04234	1.82084	0.527674
GO:0016675	MF	e	oxidoreductase activity, acting on a heme group of donors	4/1011	4/2881	0.0151062	0.296706	1	3	4	4	LE01Gene01076;LE01Gene12240;LE01Gene10320;LE01Gene04234	1.82084	0.527674
GO:0019829	MF	e	ATPase-coupled cation transmembrane transporter activity	9/1011	13/2881	0.0162182	0.313435	0.692308	6	9	13	LE01Gene13008;LE01Gene14307;LE01Gene01885;LE01Gene01780;LE01Gene04824;LE01Gene02480;LE01Gene03585;LE01Gene03007;LE01Gene06610	1.79	0.503852
GO:0042625	MF	e	ATPase-coupled ion transmembrane transporter activity	9/1011	13/2881	0.0162182	0.313435	0.692308	4	9	13	LE01Gene13008;LE01Gene14307;LE01Gene01885;LE01Gene01780;LE01Gene04824;LE01Gene02480;LE01Gene03585;LE01Gene03007;LE01Gene06610	1.79	0.503852
GO:0044769	MF	e	ATPase activity, coupled to transmembrane movement of ions, rotational mechanism	8/1011	11/2881	0.0208421	0.371051	0.727273	5	8	11	LE01Gene13008;LE01Gene14307;LE01Gene01885;LE01Gene01780;LE01Gene04824;LE01Gene03585;LE01Gene03007;LE01Gene06610	1.68106	0.430567
GO:0003677	MF	e	DNA binding	39/1011	83/2881	0.0261393	0.441242	0.46988	4	39	83	LE01Gene13694;LE01Gene01263;LE01Gene00728;LE01Gene05768;LE01Gene01973;LE01Gene00430;LE01Gene07779;LE01Gene13784;LE01Gene13783;LE01Gene03496;LE01Gene05607;LE01Gene03055;LE01Gene10066;LE01Gene08040;LE01Gene00208;LE01Gene03434;LE01Gene08065;LE01Gene03094;LE01Gene02746;LE01Gene01532;LE01Gene08896;LE01Gene13301;LE01Gene13300;LE01Gene11269;LE01Gene06943;LE01Gene08526;LE01Gene02458;LE01Gene00396;LE01Gen…	1.58271	0.355324
GO:0004448	MF	e	isocitrate dehydrogenase activity	3/1011	3/2881	0.0431307	0.583799	1	5	3	3	LE01Gene02925;LE01Gene01549;LE01Gene01574	1.36521	0.233737
GO:0003688	MF	e	DNA replication origin binding	3/1011	3/2881	0.0431307	0.583799	1	7	3	3	LE01Gene05607;LE01Gene08065;LE01Gene02290	1.36521	0.233737
GO:0016417	MF	e	S-acyltransferase activity	3/1011	3/2881	0.0431307	0.583799	1	5	3	3	LE01Gene00314;LE01Gene03843;LE01Gene03424	1.36521	0.233737

## Sheet: K1VSK2 down
go_id	go_type	enrichment	discription	ratio_in_study	ratio_in_pop	p_uncorrected	p_corrected	enrich_factor	depth	study_count	pop_count	seq_list	neg_log10p_uncorrected	neg_log10p_corrected
GO:0032787	BP	e	monocarboxylic acid metabolic process	11/127	42/2881	1.05834e-06	0.00260769	0.261905	6	11	42	LE01Gene01423;LE01Gene11434;LE01Gene02390;LE01Gene05364;LE01Gene07114;LE01Gene09670;LE01Gene13672;LE01Gene04720;LE01Gene10083;LE01Gene10284;LE01Gene06357	5.97538	2.58374
GO:0009150	BP	e	purine ribonucleotide metabolic process	10/127	44/2881	1.34588e-05	0.00608	0.227273	9	10	44	LE01Gene07594;LE01Gene07114;LE01Gene02390;LE01Gene04720;LE01Gene13672;LE01Gene10083;LE01Gene01780;LE01Gene10685;LE01Gene10284;LE01Gene06610	4.87099	2.2161
GO:0009259	BP	e	ribonucleotide metabolic process	10/127	46/2881	2.05051e-05	0.00741054	0.217391	8	10	46	LE01Gene07594;LE01Gene07114;LE01Gene02390;LE01Gene04720;LE01Gene13672;LE01Gene10083;LE01Gene01780;LE01Gene10685;LE01Gene10284;LE01Gene06610	4.68814	2.13015
GO:0006163	BP	e	purine nucleotide metabolic process	10/127	46/2881	2.05051e-05	0.00741054	0.217391	8	10	46	LE01Gene07594;LE01Gene07114;LE01Gene02390;LE01Gene04720;LE01Gene13672;LE01Gene10083;LE01Gene01780;LE01Gene10685;LE01Gene10284;LE01Gene06610	4.68814	2.13015
GO:0019693	BP	e	ribose phosphate metabolic process	10/127	47/2881	2.50835e-05	0.00824107	0.212766	5	10	47	LE01Gene07594;LE01Gene07114;LE01Gene02390;LE01Gene04720;LE01Gene13672;LE01Gene10083;LE01Gene01780;LE01Gene10685;LE01Gene10284;LE01Gene06610	4.60061	2.08402
GO:0009117	BP	e	nucleotide metabolic process	12/127	70/2881	3.83369e-05	0.0106577	0.171429	7	12	70	LE01Gene01708;LE01Gene07594;LE01Gene07114;LE01Gene02390;LE01Gene13672;LE01Gene04720;LE01Gene01780;LE01Gene10083;LE01Gene10685;LE01Gene10284;LE01Gene06610;LE01Gene12452	4.41638	1.97234
GO:0006753	BP	e	nucleoside phosphate metabolic process	12/127	71/2881	4.44222e-05	0.0107074	0.169014	6	12	71	LE01Gene01708;LE01Gene07594;LE01Gene07114;LE01Gene02390;LE01Gene13672;LE01Gene04720;LE01Gene01780;LE01Gene10083;LE01Gene10685;LE01Gene10284;LE01Gene06610;LE01Gene12452	4.3524	1.97032
GO:0072521	BP	e	purine-containing compound metabolic process	10/127	50/2881	4.44414e-05	0.0107074	0.2	4	10	50	LE01Gene07594;LE01Gene07114;LE01Gene02390;LE01Gene04720;LE01Gene13672;LE01Gene10083;LE01Gene01780;LE01Gene10685;LE01Gene10284;LE01Gene06610	4.35221	1.97032
GO:0044281	BP	e	small molecule metabolic process	25/127	254/2881	7.94614e-05	0.0179483	0.0984252	2	25	254	LE01Gene07594;LE01Gene01309;LE01Gene03918;LE01Gene04875;LE01Gene13672;LE01Gene10685;LE01Gene06357;LE01Gene05426;LE01Gene00963;LE01Gene11434;LE01Gene09670;LE01Gene10083;LE01Gene01780;LE01Gene12452;LE01Gene08443;LE01Gene01708;LE01Gene01421;LE01Gene01423;LE01Gene10284;LE01Gene03256;LE01Gene06610;LE01Gene07114;LE01Gene05364;LE01Gene04720;LE01Gene02390	4.09984	1.74598
GO:0055086	BP	e	nucleobase-containing small molecule metabolic process	13/127	88/2881	9.14286e-05	0.0194366	0.147727	5	13	88	LE01Gene01708;LE01Gene00963;LE01Gene07594;LE01Gene07114;LE01Gene02390;LE01Gene13672;LE01Gene04720;LE01Gene01780;LE01Gene10083;LE01Gene10685;LE01Gene10284;LE01Gene06610;LE01Gene12452	4.03892	1.71138
GO:0098655	BP	e	cation transmembrane transport	8/127	36/2881	0.000122059	0.0232169	0.222222	6	8	36	LE01Gene01076;LE01Gene06641;LE01Gene04234;LE01Gene12240;LE01Gene01780;LE01Gene10320;LE01Gene01415;LE01Gene06610	3.91343	1.6342
GO:0019637	BP	e	organophosphate metabolic process	14/127	105/2881	0.000152516	0.0275597	0.133333	4	14	105	LE01Gene01708;LE01Gene07594;LE01Gene07114;LE01Gene02390;LE01Gene04720;LE01Gene13672;LE01Gene06357;LE01Gene01780;LE01Gene10083;LE01Gene05661;LE01Gene10284;LE01Gene06610;LE01Gene10685;LE01Gene12452	3.81668	1.55973
GO:0046034	BP	e	ATP metabolic process	6/127	21/2881	0.000205022	0.0351316	0.285714	2	6	21	LE01Gene07114;LE01Gene02390;LE01Gene04720;LE01Gene01780;LE01Gene10083;LE01Gene06610	3.6882	1.4543
GO:0006812	BP	e	cation transport	9/127	49/2881	0.00021747	0.0351316	0.183673	5	9	49	LE01Gene01076;LE01Gene06641;LE01Gene04234;LE01Gene12240;LE01Gene02284;LE01Gene01780;LE01Gene10320;LE01Gene01415;LE01Gene06610	3.6626	1.4543
GO:0006090	BP	e	pyruvate metabolic process	5/127	14/2881	0.000223582	0.0351316	0.357143	7	5	14	LE01Gene10083;LE01Gene02390;LE01Gene07114;LE01Gene04720;LE01Gene10284	3.65056	1.4543
GO:0006796	BP	e	phosphate-containing compound metabolic process	21/127	212/2881	0.000325922	0.0450676	0.0990566	4	21	212	LE01Gene01708;LE01Gene01639;LE01Gene07594;LE01Gene06160;LE01Gene04712;LE01Gene07114;LE01Gene02390;LE01Gene04720;LE01Gene10284;LE01Gene10685;LE01Gene13672;LE01Gene01780;LE01Gene08067;LE01Gene12452;LE01Gene10083;LE01Gene05661;LE01Gene03606;LE01Gene06610;LE01Gene05775;LE01Gene06357;LE01Gene06258	3.48689	1.34614
GO:0006757	BP	e	ATP generation from ADP	4/127	9/2881	0.000382141	0.0460353	0.444444	11	4	9	LE01Gene02390;LE01Gene10083;LE01Gene04720;LE01Gene07114	3.41778	1.33691
GO:0046031	BP	e	ADP metabolic process	4/127	9/2881	0.000382141	0.0460353	0.444444	10	4	9	LE01Gene02390;LE01Gene10083;LE01Gene04720;LE01Gene07114	3.41778	1.33691
GO:0006096	BP	e	glycolytic process	4/127	9/2881	0.000382141	0.0460353	0.444444	12	4	9	LE01Gene02390;LE01Gene10083;LE01Gene04720;LE01Gene07114	3.41778	1.33691
GO:0006793	BP	e	phosphorus metabolic process	21/127	216/2881	0.000400294	0.0466666	0.0972222	3	21	216	LE01Gene01708;LE01Gene01639;LE01Gene07594;LE01Gene06160;LE01Gene04712;LE01Gene07114;LE01Gene02390;LE01Gene04720;LE01Gene10284;LE01Gene10685;LE01Gene13672;LE01Gene01780;LE01Gene08067;LE01Gene12452;LE01Gene10083;LE01Gene05661;LE01Gene03606;LE01Gene06610;LE01Gene05775;LE01Gene06357;LE01Gene06258	3.39762	1.33099
GO:0006091	BP	e	generation of precursor metabolites and energy	7/127	34/2881	0.00054474	0.0602651	0.205882	3	7	34	LE01Gene07114;LE01Gene02390;LE01Gene04234;LE01Gene04720;LE01Gene13274;LE01Gene05778;LE01Gene10083	3.26381	1.21993
GO:0009135	BP	e	purine nucleoside diphosphate metabolic process	4/127	10/2881	0.000615251	0.0602651	0.4	8	4	10	LE01Gene02390;LE01Gene10083;LE01Gene04720;LE01Gene07114	3.21095	1.21993
GO:0009179	BP	e	purine ribonucleoside diphosphate metabolic process	4/127	10/2881	0.000615251	0.0602651	0.4	9	4	10	LE01Gene02390;LE01Gene10083;LE01Gene04720;LE01Gene07114	3.21095	1.21993
GO:0009185	BP	e	ribonucleoside diphosphate metabolic process	4/127	10/2881	0.000615251	0.0602651	0.4	8	4	10	LE01Gene02390;LE01Gene10083;LE01Gene04720;LE01Gene07114	3.21095	1.21993
GO:0006165	BP	e	nucleoside diphosphate phosphorylation	4/127	10/2881	0.000615251	0.0602651	0.4	8	4	10	LE01Gene02390;LE01Gene10083;LE01Gene04720;LE01Gene07114	3.21095	1.21993
GO:0019752	BP	e	carboxylic acid metabolic process	17/127	164/2881	0.000665853	0.0633262	0.103659	5	17	164	LE01Gene04720;LE01Gene07114;LE01Gene01421;LE01Gene01423;LE01Gene11434;LE01Gene09670;LE01Gene05364;LE01Gene03918;LE01Gene04875;LE01Gene13672;LE01Gene10083;LE01Gene02390;LE01Gene10284;LE01Gene08443;LE01Gene06357;LE01Gene03256;LE01Gene05426	3.17662	1.19842
GO:0035383	BP	e	thioester metabolic process	4/127	11/2881	0.000933998	0.0733797	0.363636	4	4	11	LE01Gene10685;LE01Gene07594;LE01Gene13672;LE01Gene10284	3.02965	1.13442
GO:0033865	BP	e	nucleoside bisphosphate metabolic process	4/127	11/2881	0.000933998	0.0733797	0.363636	7	4	11	LE01Gene10685;LE01Gene07594;LE01Gene13672;LE01Gene10284	3.02965	1.13442
GO:0006637	BP	e	acyl-CoA metabolic process	4/127	11/2881	0.000933998	0.0733797	0.363636	10	4	11	LE01Gene10685;LE01Gene07594;LE01Gene13672;LE01Gene10284	3.02965	1.13442
GO:0033875	BP	e	ribonucleoside bisphosphate metabolic process	4/127	11/2881	0.000933998	0.0733797	0.363636	8	4	11	LE01Gene10685;LE01Gene07594;LE01Gene13672;LE01Gene10284	3.02965	1.13442
GO:0034032	BP	e	purine nucleoside bisphosphate metabolic process	4/127	11/2881	0.000933998	0.0733797	0.363636	8	4	11	LE01Gene10685;LE01Gene07594;LE01Gene13672;LE01Gene10284	3.02965	1.13442
GO:1901135	BP	e	carbohydrate derivative metabolic process	11/127	85/2881	0.00104034	0.0799958	0.129412	3	11	85	LE01Gene00963;LE01Gene07594;LE01Gene07114;LE01Gene02390;LE01Gene04720;LE01Gene13672;LE01Gene10083;LE01Gene01780;LE01Gene10685;LE01Gene10284;LE01Gene06610	2.98282	1.09693
GO:1902600	BP	e	proton transmembrane transport	6/127	28/2881	0.0011034	0.0820766	0.214286	8	6	28	LE01Gene01076;LE01Gene04234;LE01Gene12240;LE01Gene01780;LE01Gene10320;LE01Gene06610	2.95727	1.08578
GO:0043436	BP	e	oxoacid metabolic process	17/127	166/2881	0.00121414	0.0860375	0.10241	4	17	166	LE01Gene04720;LE01Gene07114;LE01Gene01421;LE01Gene01423;LE01Gene11434;LE01Gene09670;LE01Gene05364;LE01Gene03918;LE01Gene04875;LE01Gene13672;LE01Gene10083;LE01Gene02390;LE01Gene10284;LE01Gene08443;LE01Gene06357;LE01Gene03256;LE01Gene05426	2.91573	1.06531
GO:0006082	BP	e	organic acid metabolic process	17/127	166/2881	0.00121414	0.0860375	0.10241	3	17	166	LE01Gene04720;LE01Gene07114;LE01Gene01421;LE01Gene01423;LE01Gene11434;LE01Gene09670;LE01Gene05364;LE01Gene03918;LE01Gene04875;LE01Gene13672;LE01Gene10083;LE01Gene02390;LE01Gene10284;LE01Gene08443;LE01Gene06357;LE01Gene03256;LE01Gene05426	2.91573	1.06531
GO:0015672	BP	e	monovalent inorganic cation transport	6/127	29/2881	0.00134165	0.0922928	0.206897	6	6	29	LE01Gene01076;LE01Gene04234;LE01Gene12240;LE01Gene01780;LE01Gene10320;LE01Gene06610	2.87236	1.03483
GO:0009132	BP	e	nucleoside diphosphate metabolic process	4/127	12/2881	0.00135349	0.0922928	0.333333	7	4	12	LE01Gene02390;LE01Gene10083;LE01Gene04720;LE01Gene07114	2.86854	1.03483
GO:0046939	BP	e	nucleotide phosphorylation	4/127	13/2881	0.00188884	0.116165	0.307692	6	4	13	LE01Gene02390;LE01Gene10083;LE01Gene04720;LE01Gene07114	2.72381	0.934925
GO:0042773	BP	e	ATP synthesis coupled electron transport	2/127	2/2881	0.00192858	0.116165	1	6	2	2	LE01Gene05778;LE01Gene13274	2.71476	0.934925
GO:0006811	BP	e	ion transport	10/127	79/2881	0.00209419	0.124072	0.126582	4	10	79	LE01Gene01076;LE01Gene06641;LE01Gene04234;LE01Gene12240;LE01Gene10543;LE01Gene02284;LE01Gene01780;LE01Gene10320;LE01Gene01415;LE01Gene06610	2.67898	0.906325
GO:0006732	BP	e	coenzyme metabolic process	6/127	32/2881	0.00229578	0.133822	0.1875	4	6	32	LE01Gene01708;LE01Gene07594;LE01Gene01423;LE01Gene13672;LE01Gene10685;LE01Gene10284	2.63907	0.873473
GO:0034220	BP	e	ion transmembrane transport	8/127	55/2881	0.0024234	0.139018	0.145455	5	8	55	LE01Gene01076;LE01Gene06641;LE01Gene04234;LE01Gene12240;LE01Gene01780;LE01Gene10320;LE01Gene01415;LE01Gene06610	2.61558	0.856928
GO:0098662	BP	e	inorganic cation transmembrane transport	6/127	33/2881	0.00270621	0.152816	0.181818	7	6	33	LE01Gene01076;LE01Gene04234;LE01Gene12240;LE01Gene01780;LE01Gene10320;LE01Gene06610	2.56764	0.81583
GO:0098660	BP	e	inorganic ion transmembrane transport	6/127	35/2881	0.00368934	0.205127	0.171429	6	6	35	LE01Gene01076;LE01Gene04234;LE01Gene12240;LE01Gene01780;LE01Gene10320;LE01Gene06610	2.43305	0.687977
GO:0022904	BP	e	respiratory electron transport chain	3/127	8/2881	0.00398155	0.21802	0.375	5	3	8	LE01Gene05778;LE01Gene13274;LE01Gene04234	2.39995	0.661503
GO:0051186	BP	e	cofactor metabolic process	7/127	51/2881	0.00628108	0.321444	0.137255	3	7	51	LE01Gene01708;LE01Gene07594;LE01Gene01423;LE01Gene06030;LE01Gene13672;LE01Gene10685;LE01Gene10284	2.20197	0.492895
GO:0006084	BP	e	acetyl-CoA metabolic process	3/127	10/2881	0.00799527	0.375258	0.3	11	3	10	LE01Gene07594;LE01Gene13672;LE01Gene10284	2.09717	0.42567
GO:0022900	BP	e	electron transport chain	3/127	11/2881	0.0106432	0.453306	0.272727	4	3	11	LE01Gene05778;LE01Gene13274;LE01Gene04234	1.97293	0.343609
GO:0045229	BP	e	external encapsulating structure organization	2/127	4/2881	0.0109124	0.453306	0.5	3	2	4	LE01Gene04875;LE01Gene04913	1.96208	0.343609
GO:0071555	BP	e	cell wall organization	2/127	4/2881	0.0109124	0.453306	0.5	4	2	4	LE01Gene04875;LE01Gene04913	1.96208	0.343609
GO:0006525	BP	e	arginine metabolic process	2/127	4/2881	0.0109124	0.453306	0.5	9	2	4	LE01Gene04875;LE01Gene05426	1.96208	0.343609
GO:0072330	BP	e	monocarboxylic acid biosynthetic process	3/127	14/2881	0.0213152	0.8195	0.214286	7	3	14	LE01Gene05364;LE01Gene09670;LE01Gene01423	1.67131	0.0864509
GO:0016052	BP	e	carbohydrate catabolic process	4/127	25/2881	0.0221845	0.825451	0.16	4	4	25	LE01Gene02390;LE01Gene10083;LE01Gene04720;LE01Gene07114	1.65395	0.0833087
GO:0035384	BP	e	thioester biosynthetic process	2/127	6/2881	0.025738	0.825451	0.333333	5	2	6	LE01Gene13672;LE01Gene10284	1.58942	0.0833087
GO:0034030	BP	e	ribonucleoside bisphosphate biosynthetic process	2/127	6/2881	0.025738	0.825451	0.333333	9	2	6	LE01Gene13672;LE01Gene10284	1.58942	0.0833087
GO:0034033	BP	e	purine nucleoside bisphosphate biosynthetic process	2/127	6/2881	0.025738	0.825451	0.333333	9	2	6	LE01Gene13672;LE01Gene10284	1.58942	0.0833087
GO:0033866	BP	e	nucleoside bisphosphate biosynthetic process	2/127	6/2881	0.025738	0.825451	0.333333	8	2	6	LE01Gene13672;LE01Gene10284	1.58942	0.0833087
GO:0071616	BP	e	acyl-CoA biosynthetic process	2/127	6/2881	0.025738	0.825451	0.333333	11	2	6	LE01Gene13672;LE01Gene10284	1.58942	0.0833087
GO:0006085	BP	e	acetyl-CoA biosynthetic process	2/127	6/2881	0.025738	0.825451	0.333333	12	2	6	LE01Gene13672;LE01Gene10284	1.58942	0.0833087
GO:0009152	BP	e	purine ribonucleotide biosynthetic process	4/127	28/2881	0.0324484	0.825451	0.142857	10	4	28	LE01Gene01780;LE01Gene06610;LE01Gene13672;LE01Gene10284	1.48881	0.0833087
GO:0071554	BP	e	cell wall organization or biogenesis	2/127	7/2881	0.0350049	0.825451	0.285714	2	2	7	LE01Gene04875;LE01Gene04913	1.45587	0.0833087
GO:0006631	BP	e	fatty acid metabolic process	3/127	17/2881	0.0361721	0.825451	0.176471	7	3	17	LE01Gene05364;LE01Gene09670;LE01Gene06357	1.44163	0.0833087
GO:0055085	BP	e	transmembrane transport	12/127	149/2881	0.0373538	0.825451	0.0805369	4	12	149	LE01Gene01076;LE01Gene06641;LE01Gene04234;LE01Gene12240;LE01Gene10543;LE01Gene02284;LE01Gene01780;LE01Gene10320;LE01Gene01415;LE01Gene14078;LE01Gene00359;LE01Gene06610	1.42766	0.0833087
GO:0006790	BP	e	sulfur compound metabolic process	5/127	43/2881	0.0386721	0.825451	0.116279	3	5	43	LE01Gene06030;LE01Gene10685;LE01Gene07594;LE01Gene13672;LE01Gene10284	1.4126	0.0833087
GO:0009260	BP	e	ribonucleotide biosynthetic process	4/127	30/2881	0.0406057	0.825451	0.133333	9	4	30	LE01Gene01780;LE01Gene06610;LE01Gene13672;LE01Gene10284	1.39141	0.0833087
GO:0006164	BP	e	purine nucleotide biosynthetic process	4/127	30/2881	0.0406057	0.825451	0.133333	9	4	30	LE01Gene01780;LE01Gene06610;LE01Gene13672;LE01Gene10284	1.39141	0.0833087
GO:0034605	BP	e	cellular response to heat	1/127	1/2881	0.0440819	0.825451	1	5	1	1	LE01Gene02954	1.35574	0.0833087
GO:0006592	BP	e	ornithine biosynthetic process	1/127	1/2881	0.0440819	0.825451	1	9	1	1	LE01Gene04875	1.35574	0.0833087
GO:0010590	BP	e	regulation of septum digestion after cytokinesis	1/127	1/2881	0.0440819	0.825451	1	5	1	1	LE01Gene06160	1.35574	0.0833087
GO:0050821	BP	e	protein stabilization	1/127	1/2881	0.0440819	0.825451	1	4	1	1	LE01Gene02954	1.35574	0.0833087
GO:0006104	BP	e	succinyl-CoA metabolic process	1/127	1/2881	0.0440819	0.825451	1	11	1	1	LE01Gene10685	1.35574	0.0833087
GO:2000100	BP	e	regulation of establishment or maintenance of bipolar cell polarity regulating cell shape	1/127	1/2881	0.0440819	0.825451	1	8	1	1	LE01Gene06160	1.35574	0.0833087
GO:0019427	BP	e	acetyl-CoA biosynthetic process from acetate	1/127	1/2881	0.0440819	0.825451	1	13	1	1	LE01Gene13672	1.35574	0.0833087
GO:0019646	BP	e	aerobic electron transport chain	1/127	1/2881	0.0440819	0.825451	1	7	1	1	LE01Gene04234	1.35574	0.0833087
GO:0055070	BP	e	copper ion homeostasis	1/127	1/2881	0.0440819	0.825451	1	9	1	1	LE01Gene12240	1.35574	0.0833087
GO:0006002	BP	e	fructose 6-phosphate metabolic process	1/127	1/2881	0.0440819	0.825451	1	5	1	1	LE01Gene10083	1.35574	0.0833087
GO:0042775	BP	e	mitochondrial ATP synthesis coupled electron transport	1/127	1/2881	0.0440819	0.825451	1	7	1	1	LE01Gene13274	1.35574	0.0833087
GO:0070988	BP	e	demethylation	1/127	1/2881	0.0440819	0.825451	1	2	1	1	LE01Gene01309	1.35574	0.0833087
GO:0030037	BP	e	actin filament reorganization involved in cell cycle	1/127	1/2881	0.0440819	0.825451	1	6	1	1	LE01Gene06160	1.35574	0.0833087
GO:0031340	BP	e	positive regulation of vesicle fusion	1/127	1/2881	0.0440819	0.825451	1	7	1	1	LE01Gene11809	1.35574	0.0833087
GO:0051050	BP	e	positive regulation of transport	1/127	1/2881	0.0440819	0.825451	1	5	1	1	LE01Gene11809	1.35574	0.0833087
GO:0015940	BP	e	pantothenate biosynthetic process	1/127	1/2881	0.0440819	0.825451	1	8	1	1	LE01Gene01423	1.35574	0.0833087
GO:0035268	BP	e	protein mannosylation	1/127	1/2881	0.0440819	0.825451	1	8	1	1	LE01Gene08458	1.35574	0.0833087
GO:0035269	BP	e	protein O-linked mannosylation	1/127	1/2881	0.0440819	0.825451	1	9	1	1	LE01Gene08458	1.35574	0.0833087
GO:1904984	BP	e	regulation of quinolinate biosynthetic process	1/127	1/2881	0.0440819	0.825451	1	6	1	1	LE01Gene01421	1.35574	0.0833087
GO:0043335	BP	e	protein unfolding	1/127	1/2881	0.0440819	0.825451	1	2	1	1	LE01Gene02954	1.35574	0.0833087
GO:0006878	BP	e	cellular copper ion homeostasis	1/127	1/2881	0.0440819	0.825451	1	10	1	1	LE01Gene12240	1.35574	0.0833087
GO:0090527	BP	e	actin filament reorganization	1/127	1/2881	0.0440819	0.825451	1	5	1	1	LE01Gene06160	1.35574	0.0833087
GO:0006422	BP	e	aspartyl-tRNA aminoacylation	1/127	1/2881	0.0440819	0.825451	1	11	1	1	LE01Gene03256	1.35574	0.0833087
GO:0035335	BP	e	peptidyl-tyrosine dephosphorylation	1/127	1/2881	0.0440819	0.825451	1	8	1	1	LE01Gene06258	1.35574	0.0833087
GO:0031338	BP	e	regulation of vesicle fusion	1/127	1/2881	0.0440819	0.825451	1	6	1	1	LE01Gene11809	1.35574	0.0833087
GO:0061615	BP	e	glycolytic process through fructose-6-phosphate	1/127	1/2881	0.0440819	0.825451	1	13	1	1	LE01Gene10083	1.35574	0.0833087
GO:0031204	BP	e	posttranslational protein targeting to membrane, translocation	1/127	1/2881	0.0440819	0.825451	1	10	1	1	LE01Gene00359	1.35574	0.0833087
GO:2000099	BP	e	regulation of establishment or maintenance of bipolar cell polarity	1/127	1/2881	0.0440819	0.825451	1	5	1	1	LE01Gene06160	1.35574	0.0833087
GO:0015939	BP	e	pantothenate metabolic process	1/127	1/2881	0.0440819	0.825451	1	7	1	1	LE01Gene01423	1.35574	0.0833087
GO:0006083	BP	e	acetate metabolic process	1/127	1/2881	0.0440819	0.825451	1	7	1	1	LE01Gene13672	1.35574	0.0833087
GO:0006616	BP	e	SRP-dependent cotranslational protein targeting to membrane, translocation	1/127	1/2881	0.0440819	0.825451	1	10	1	1	LE01Gene00359	1.35574	0.0833087
GO:0006123	BP	e	mitochondrial electron transport, cytochrome c to oxygen	1/127	1/2881	0.0440819	0.825451	1	8	1	1	LE01Gene04234	1.35574	0.0833087
GO:0046390	BP	e	ribose phosphate biosynthetic process	4/127	31/2881	0.0450832	0.836125	0.129032	6	4	31	LE01Gene01780;LE01Gene06610;LE01Gene13672;LE01Gene10284	1.34599	0.0777288
GO:1901617	BP	e	organic hydroxy compound biosynthetic process	2/127	8/2881	0.045346	0.836125	0.25	4	2	8	LE01Gene09397;LE01Gene01309	1.34346	0.0777288
GO:0006099	BP	e	tricarboxylic acid cycle	3/127	19/2881	0.0483651	0.887267	0.157895	3	3	19	LE01Gene11434;LE01Gene08443;LE01Gene01549	1.31547	0.0519458
GO:0005759	CC	e	mitochondrial matrix	3/127	10/2881	0.00799527	0.375258	0.3	5	3	10	LE01Gene02954;LE01Gene04875;LE01Gene00365	2.09717	0.42567
GO:0005935	CC	e	cellular bud neck	2/127	4/2881	0.0109124	0.453306	0.5	3	2	4	LE01Gene11809;LE01Gene10327	1.96208	0.343609
GO:0005816	CC	e	spindle pole body	2/127	6/2881	0.025738	0.825451	0.333333	6	2	6	LE01Gene02417;LE01Gene06160	1.58942	0.0833087
GO:0070013	CC	e	intracellular organelle lumen	4/127	28/2881	0.0324484	0.825451	0.142857	3	4	28	LE01Gene02954;LE01Gene04875;LE01Gene00365;LE01Gene12240	1.48881	0.0833087
GO:0031974	CC	e	membrane-enclosed lumen	4/127	28/2881	0.0324484	0.825451	0.142857	1	4	28	LE01Gene02954;LE01Gene04875;LE01Gene00365;LE01Gene12240	1.48881	0.0833087
GO:0043233	CC	e	organelle lumen	4/127	28/2881	0.0324484	0.825451	0.142857	2	4	28	LE01Gene02954;LE01Gene04875;LE01Gene00365;LE01Gene12240	1.48881	0.0833087
GO:0005886	CC	e	plasma membrane	2/127	7/2881	0.0350049	0.825451	0.285714	2	2	7	LE01Gene11809;LE01Gene10327	1.45587	0.0833087
GO:0030427	CC	e	site of polarized growth	2/127	7/2881	0.0350049	0.825451	0.285714	2	2	7	LE01Gene11809;LE01Gene10327	1.45587	0.0833087
GO:0045277	CC	e	respiratory chain complex IV	1/127	1/2881	0.0440819	0.825451	1	4	1	1	LE01Gene04234	1.35574	0.0833087
GO:0005784	CC	e	Sec61 translocon complex	1/127	1/2881	0.0440819	0.825451	1	6	1	1	LE01Gene00359	1.35574	0.0833087
GO:0071958	CC	e	new mitotic spindle pole body	1/127	1/2881	0.0440819	0.825451	1	8	1	1	LE01Gene06160	1.35574	0.0833087
GO:0071261	CC	e	Ssh1 translocon complex	1/127	1/2881	0.0440819	0.825451	1	6	1	1	LE01Gene00359	1.35574	0.0833087
GO:0051285	CC	e	cell cortex of cell tip	1/127	1/2881	0.0440819	0.825451	1	7	1	1	LE01Gene06160	1.35574	0.0833087
GO:0005751	CC	e	mitochondrial respiratory chain complex IV	1/127	1/2881	0.0440819	0.825451	1	7	1	1	LE01Gene04234	1.35574	0.0833087
GO:0009514	CC	e	glyoxysome	1/127	1/2881	0.0440819	0.825451	1	7	1	1	LE01Gene11434	1.35574	0.0833087
GO:0000015	CC	e	phosphopyruvate hydratase complex	1/127	1/2881	0.0440819	0.825451	1	5	1	1	LE01Gene04720	1.35574	0.0833087
GO:0071256	CC	e	translocon complex	1/127	1/2881	0.0440819	0.825451	1	5	1	1	LE01Gene00359	1.35574	0.0833087
GO:0004129	MF	e	cytochrome-c oxidase activity	4/127	4/2881	3.60776e-06	0.00260769	1	8	4	4	LE01Gene01076;LE01Gene12240;LE01Gene10320;LE01Gene04234	5.44276	2.58374
GO:0015002	MF	e	heme-copper terminal oxidase activity	4/127	4/2881	3.60776e-06	0.00260769	1	3	4	4	LE01Gene01076;LE01Gene12240;LE01Gene10320;LE01Gene04234	5.44276	2.58374
GO:0016676	MF	e	oxidoreductase activity, acting on a heme group of donors, oxygen as acceptor	4/127	4/2881	3.60776e-06	0.00260769	1	4	4	4	LE01Gene01076;LE01Gene12240;LE01Gene10320;LE01Gene04234	5.44276	2.58374
GO:0016675	MF	e	oxidoreductase activity, acting on a heme group of donors	4/127	4/2881	3.60776e-06	0.00260769	1	3	4	4	LE01Gene01076;LE01Gene12240;LE01Gene10320;LE01Gene04234	5.44276	2.58374
GO:0009055	MF	e	electron transfer activity	6/127	13/2881	8.68484e-06	0.00523117	0.461538	3	6	13	LE01Gene04234;LE01Gene12240;LE01Gene13274;LE01Gene01076;LE01Gene05778;LE01Gene10320	5.06124	2.2814
GO:0016491	MF	e	oxidoreductase activity	29/127	290/2881	1.33377e-05	0.00608	0.1	2	29	290	LE01Gene07680;LE01Gene01309;LE01Gene13274;LE01Gene06353;LE01Gene06357;LE01Gene08867;LE01Gene09670;LE01Gene03341;LE01Gene09397;LE01Gene07959;LE01Gene07087;LE01Gene08443;LE01Gene12240;LE01Gene01549;LE01Gene01076;LE01Gene05778;LE01Gene10937;LE01Gene10284;LE01Gene10320;LE01Gene00118;LE01Gene08228;LE01Gene07270;LE01Gene05522;LE01Gene07114;LE01Gene04234;LE01Gene01802;LE01Gene02716;LE01Gene12500;LE01Gen…	4.87492	2.2161
GO:0008324	MF	e	cation transmembrane transporter activity	8/127	35/2881	9.85416e-05	0.019785	0.228571	4	8	35	LE01Gene01076;LE01Gene06641;LE01Gene04234;LE01Gene12240;LE01Gene01780;LE01Gene10320;LE01Gene01415;LE01Gene06610	4.00638	1.70366
GO:0015075	MF	e	ion transmembrane transporter activity	9/127	56/2881	0.000616992	0.0602651	0.160714	3	9	56	LE01Gene01076;LE01Gene06641;LE01Gene04234;LE01Gene12240;LE01Gene10543;LE01Gene01780;LE01Gene10320;LE01Gene01415;LE01Gene06610	3.20972	1.21993
GO:0015078	MF	e	proton transmembrane transporter activity	6/127	26/2881	0.000725107	0.0655134	0.230769	7	6	26	LE01Gene01076;LE01Gene04234;LE01Gene12240;LE01Gene01780;LE01Gene10320;LE01Gene06610	3.1396	1.18367
GO:0015077	MF	e	monovalent inorganic cation transmembrane transporter activity	6/127	26/2881	0.000725107	0.0655134	0.230769	6	6	26	LE01Gene01076;LE01Gene04234;LE01Gene12240;LE01Gene01780;LE01Gene10320;LE01Gene06610	3.1396	1.18367
GO:0022857	MF	e	transmembrane transporter activity	12/127	99/2881	0.00111283	0.0820766	0.121212	2	12	99	LE01Gene01076;LE01Gene01038;LE01Gene06641;LE01Gene04234;LE01Gene12240;LE01Gene10543;LE01Gene01780;LE01Gene00359;LE01Gene10320;LE01Gene01415;LE01Gene13065;LE01Gene06610	2.95357	1.08578
GO:0003824	MF	e	catalytic activity	80/127	1412/2881	0.00141693	0.0948294	0.0566572	1	80	1412	LE01Gene04161;LE01Gene01639;LE01Gene07594;LE01Gene01309;LE01Gene03918;LE01Gene04875;LE01Gene13672;LE01Gene04720;LE01Gene05426;LE01Gene10320;LE01Gene10685;LE01Gene12259;LE01Gene04913;LE01Gene05661;LE01Gene06353;LE01Gene13975;LE01Gene08867;LE01Gene07270;LE01Gene06258;LE01Gene00963;LE01Gene06317;LE01Gene08949;LE01Gene02875;LE01Gene04712;LE01Gene11434;LE01Gene04624;LE01Gene13274;LE01Gene09670;LE01Gen…	2.84865	1.02306
GO:0005215	MF	e	transporter activity	13/127	117/2881	0.00157303	0.103362	0.111111	1	13	117	LE01Gene01076;LE01Gene01038;LE01Gene06641;LE01Gene04234;LE01Gene12240;LE01Gene10543;LE01Gene01780;LE01Gene10320;LE01Gene01415;LE01Gene14078;LE01Gene00359;LE01Gene13065;LE01Gene06610	2.80326	0.985638
GO:0022890	MF	e	inorganic cation transmembrane transporter activity	6/127	30/2881	0.00161734	0.104376	0.2	5	6	30	LE01Gene01076;LE01Gene04234;LE01Gene12240;LE01Gene01780;LE01Gene10320;LE01Gene06610	2.7912	0.981399
GO:0004042	MF	e	acetyl-CoA:L-glutamate N-acetyltransferase activity	2/127	2/2881	0.00192858	0.116165	1	7	2	2	LE01Gene14394;LE01Gene04875	2.71476	0.934925
GO:0016878	MF	e	acid-thiol ligase activity	2/127	3/2881	0.00561828	0.298595	0.666667	4	2	3	LE01Gene10685;LE01Gene13672	2.2504	0.524917
GO:0005525	MF	e	GTP binding	8/127	64/2881	0.00631502	0.321444	0.125	8	8	64	LE01Gene11519;LE01Gene03067;LE01Gene04040;LE01Gene08865;LE01Gene08622;LE01Gene05769;LE01Gene07300;LE01Gene10327	2.19963	0.492895
GO:0032561	MF	e	guanyl ribonucleotide binding	8/127	64/2881	0.00631502	0.321444	0.125	7	8	64	LE01Gene11519;LE01Gene03067;LE01Gene04040;LE01Gene08865;LE01Gene08622;LE01Gene05769;LE01Gene07300;LE01Gene10327	2.19963	0.492895
GO:0015318	MF	e	inorganic molecular entity transmembrane transporter activity	7/127	52/2881	0.00699773	0.351247	0.134615	3	7	52	LE01Gene01076;LE01Gene04234;LE01Gene12240;LE01Gene10543;LE01Gene01780;LE01Gene10320;LE01Gene06610	2.15504	0.454387
GO:0036094	MF	e	small molecule binding	33/127	487/2881	0.00749798	0.366774	0.0677618	2	33	487	LE01Gene03918;LE01Gene13672;LE01Gene10685;LE01Gene05769;LE01Gene06353;LE01Gene08926;LE01Gene12149;LE01Gene05426;LE01Gene11519;LE01Gene08949;LE01Gene04712;LE01Gene04040;LE01Gene08865;LE01Gene10083;LE01Gene08622;LE01Gene08067;LE01Gene12452;LE01Gene02954;LE01Gene11499;LE01Gene10327;LE01Gene02875;LE01Gene01549;LE01Gene05775;LE01Gene03256;LE01Gene06610;LE01Gene03067;LE01Gene06160;LE01Gene05522;LE01Gen…	2.12506	0.435601
GO:0001883	MF	e	purine nucleoside binding	8/127	66/2881	0.00761153	0.366774	0.121212	4	8	66	LE01Gene11519;LE01Gene03067;LE01Gene04040;LE01Gene08865;LE01Gene08622;LE01Gene05769;LE01Gene07300;LE01Gene10327	2.11853	0.435601
GO:0032550	MF	e	purine ribonucleoside binding	8/127	66/2881	0.00761153	0.366774	0.121212	5	8	66	LE01Gene11519;LE01Gene03067;LE01Gene04040;LE01Gene08865;LE01Gene08622;LE01Gene05769;LE01Gene07300;LE01Gene10327	2.11853	0.435601
GO:0001882	MF	e	nucleoside binding	8/127	68/2881	0.00909961	0.411075	0.117647	3	8	68	LE01Gene11519;LE01Gene03067;LE01Gene04040;LE01Gene08865;LE01Gene08622;LE01Gene05769;LE01Gene07300;LE01Gene10327	2.04098	0.386079
GO:0032549	MF	e	ribonucleoside binding	8/127	68/2881	0.00909961	0.411075	0.117647	4	8	68	LE01Gene11519;LE01Gene03067;LE01Gene04040;LE01Gene08865;LE01Gene08622;LE01Gene05769;LE01Gene07300;LE01Gene10327	2.04098	0.386079
GO:0019001	MF	e	guanyl nucleotide binding	8/127	68/2881	0.00909961	0.411075	0.117647	6	8	68	LE01Gene11519;LE01Gene03067;LE01Gene04040;LE01Gene08865;LE01Gene08622;LE01Gene05769;LE01Gene07300;LE01Gene10327	2.04098	0.386079
GO:0016830	MF	e	carbon-carbon lyase activity	4/127	20/2881	0.0100697	0.449284	0.2	3	4	20	LE01Gene11499;LE01Gene11434;LE01Gene01421;LE01Gene03918	1.99698	0.347479
GO:0048037	MF	e	cofactor binding	12/127	123/2881	0.010451	0.453306	0.097561	2	12	123	LE01Gene07114;LE01Gene02875;LE01Gene05522;LE01Gene13274;LE01Gene01309;LE01Gene03918;LE01Gene09670;LE01Gene01549;LE01Gene05778;LE01Gene11499;LE01Gene06353;LE01Gene05426	1.98084	0.343609
GO:0016831	MF	e	carboxy-lyase activity	3/127	12/2881	0.0137398	0.56427	0.25	4	3	12	LE01Gene11499;LE01Gene01421;LE01Gene03918	1.86202	0.248513
GO:0003674	MF	e	molecular_function	103/127	2063/2881	0.0154248	0.62635	0.0499273	0	103	2063	LE01Gene08519;LE01Gene05661;LE01Gene13975;LE01Gene08949;LE01Gene06641;LE01Gene05775;LE01Gene10543;LE01Gene12452;LE01Gene08067;LE01Gene02954;LE01Gene07087;LE01Gene01562;LE01Gene01421;LE01Gene01423;LE01Gene12240;LE01Gene05778;LE01Gene00118;LE01Gene04624;LE01Gene00587;LE01Gene07680;LE01Gene08458;LE01Gene10532;LE01Gene01639;LE01Gene07594;LE01Gene03918;LE01Gene10685;LE01Gene05769;LE01Gene12149;LE01Gen…	1.81178	0.203183
GO:0043167	MF	e	ion binding	37/127	594/2881	0.0183752	0.729757	0.0622896	2	37	594	LE01Gene01309;LE01Gene03918;LE01Gene13672;LE01Gene04720;LE01Gene10685;LE01Gene05769;LE01Gene06357;LE01Gene05426;LE01Gene11519;LE01Gene11007;LE01Gene11434;LE01Gene04040;LE01Gene08865;LE01Gene09670;LE01Gene08622;LE01Gene10083;LE01Gene02954;LE01Gene11499;LE01Gene10327;LE01Gene02875;LE01Gene01549;LE01Gene13274;LE01Gene05775;LE01Gene03256;LE01Gene06610;LE01Gene01076;LE01Gene03067;LE01Gene06160;LE01Gen…	1.73577	0.136822
GO:0019842	MF	e	vitamin binding	4/127	24/2881	0.0192769	0.757248	0.166667	3	4	24	LE01Gene05426;LE01Gene11499;LE01Gene02875;LE01Gene03918	1.71496	0.120762
GO:0043168	MF	e	anion binding	24/127	352/2881	0.0256486	0.825451	0.0681818	3	24	352	LE01Gene03918;LE01Gene13672;LE01Gene10685;LE01Gene05769;LE01Gene05426;LE01Gene11519;LE01Gene04040;LE01Gene08865;LE01Gene08622;LE01Gene10083;LE01Gene02954;LE01Gene11499;LE01Gene06610;LE01Gene02875;LE01Gene05775;LE01Gene03256;LE01Gene10327;LE01Gene03067;LE01Gene06160;LE01Gene05522;LE01Gene05364;LE01Gene07300;LE01Gene02390;LE01Gene00089	1.59094	0.0833087
GO:0016877	MF	e	ligase activity, forming carbon-sulfur bonds	2/127	6/2881	0.025738	0.825451	0.333333	3	2	6	LE01Gene10685;LE01Gene13672	1.58942	0.0833087
GO:0050662	MF	e	coenzyme binding	8/127	82/2881	0.0262334	0.825451	0.097561	3	8	82	LE01Gene05522;LE01Gene02875;LE01Gene03918;LE01Gene07114;LE01Gene01549;LE01Gene11499;LE01Gene06353;LE01Gene05426	1.58115	0.0833087
GO:0000166	MF	e	nucleotide binding	29/127	460/2881	0.0351539	0.825451	0.0630435	4	29	460	LE01Gene13672;LE01Gene10685;LE01Gene05769;LE01Gene08926;LE01Gene06353;LE01Gene12149;LE01Gene11519;LE01Gene08949;LE01Gene04712;LE01Gene04040;LE01Gene08865;LE01Gene12452;LE01Gene08622;LE01Gene08067;LE01Gene10083;LE01Gene02954;LE01Gene10327;LE01Gene01549;LE01Gene05775;LE01Gene03256;LE01Gene06610;LE01Gene03067;LE01Gene06160;LE01Gene05522;LE01Gene07114;LE01Gene05364;LE01Gene07300;LE01Gene02390;LE01Gen…	1.45403	0.0833087
GO:1901265	MF	e	nucleoside phosphate binding	29/127	460/2881	0.0351539	0.825451	0.0630435	3	29	460	LE01Gene13672;LE01Gene10685;LE01Gene05769;LE01Gene08926;LE01Gene06353;LE01Gene12149;LE01Gene11519;LE01Gene08949;LE01Gene04712;LE01Gene04040;LE01Gene08865;LE01Gene12452;LE01Gene08622;LE01Gene08067;LE01Gene10083;LE01Gene02954;LE01Gene10327;LE01Gene01549;LE01Gene05775;LE01Gene03256;LE01Gene06610;LE01Gene03067;LE01Gene06160;LE01Gene05522;LE01Gene07114;LE01Gene05364;LE01Gene07300;LE01Gene02390;LE01Gen…	1.45403	0.0833087
GO:0016705	MF	e	oxidoreductase activity, acting on paired donors, with incorporation or reduction of molecular oxygen	3/127	17/2881	0.0361721	0.825451	0.176471	3	3	17	LE01Gene07680;LE01Gene09670;LE01Gene01309	1.44163	0.0833087
GO:0051787	MF	e	misfolded protein binding	1/127	1/2881	0.0440819	0.825451	1	3	1	1	LE01Gene02954	1.35574	0.0833087
GO:0003872	MF	e	6-phosphofructokinase activity	1/127	1/2881	0.0440819	0.825451	1	7	1	1	LE01Gene10083	1.35574	0.0833087
GO:0003864	MF	e	3-methyl-2-oxobutanoate hydroxymethyltransferase activity	1/127	1/2881	0.0440819	0.825451	1	5	1	1	LE01Gene01423	1.35574	0.0833087
GO:0015405	MF	e	P-P-bond-hydrolysis-driven transmembrane transporter activity	1/127	1/2881	0.0440819	0.825451	1	5	1	1	LE01Gene00359	1.35574	0.0833087
GO:0003989	MF	e	acetyl-CoA carboxylase activity	1/127	1/2881	0.0440819	0.825451	1	5	1	1	LE01Gene05364	1.35574	0.0833087
GO:0003987	MF	e	acetate-CoA ligase activity	1/127	1/2881	0.0440819	0.825451	1	5	1	1	LE01Gene13672	1.35574	0.0833087
GO:0003992	MF	e	N2-acetyl-L-ornithine:2-oxoglutarate 5-aminotransferase activity	1/127	1/2881	0.0440819	0.825451	1	5	1	1	LE01Gene05426	1.35574	0.0833087
GO:0001760	MF	e	aminocarboxymuconate-semialdehyde decarboxylase activity	1/127	1/2881	0.0440819	0.825451	1	5	1	1	LE01Gene01421	1.35574	0.0833087
GO:0000149	MF	e	SNARE binding	1/127	1/2881	0.0440819	0.825451	1	3	1	1	LE01Gene11809	1.35574	0.0833087
GO:0008446	MF	e	GDP-mannose 4,6-dehydratase activity	1/127	1/2881	0.0440819	0.825451	1	5	1	1	LE01Gene00963	1.35574	0.0833087
GO:0003979	MF	e	UDP-glucose 6-dehydrogenase activity	1/127	1/2881	0.0440819	0.825451	1	5	1	1	LE01Gene06353	1.35574	0.0833087
GO:0032451	MF	e	demethylase activity	1/127	1/2881	0.0440819	0.825451	1	2	1	1	LE01Gene01309	1.35574	0.0833087
GO:0016208	MF	e	AMP binding	1/127	1/2881	0.0440819	0.825451	1	8	1	1	LE01Gene13672	1.35574	0.0833087
GO:0004358	MF	e	glutamate N-acetyltransferase activity	1/127	1/2881	0.0440819	0.825451	1	7	1	1	LE01Gene04875	1.35574	0.0833087
GO:0043891	MF	e	glyceraldehyde-3-phosphate dehydrogenase (NAD(P)+) (phosphorylating) activity	1/127	1/2881	0.0440819	0.825451	1	5	1	1	LE01Gene07114	1.35574	0.0833087
GO:0004774	MF	e	succinate-CoA ligase activity	1/127	1/2881	0.0440819	0.825451	1	5	1	1	LE01Gene10685	1.35574	0.0833087
GO:0004775	MF	e	succinate-CoA ligase (ADP-forming) activity	1/127	1/2881	0.0440819	0.825451	1	6	1	1	LE01Gene10685	1.35574	0.0833087
GO:0004169	MF	e	dolichyl-phosphate-mannose-protein mannosyltransferase activity	1/127	1/2881	0.0440819	0.825451	1	6	1	1	LE01Gene08458	1.35574	0.0833087
GO:0004365	MF	e	glyceraldehyde-3-phosphate dehydrogenase (NAD+) (phosphorylating) activity	1/127	1/2881	0.0440819	0.825451	1	6	1	1	LE01Gene07114	1.35574	0.0833087
GO:0004815	MF	e	aspartate-tRNA ligase activity	1/127	1/2881	0.0440819	0.825451	1	5	1	1	LE01Gene03256	1.35574	0.0833087
GO:0004634	MF	e	phosphopyruvate hydratase activity	1/127	1/2881	0.0440819	0.825451	1	5	1	1	LE01Gene04720	1.35574	0.0833087
GO:0008398	MF	e	sterol 14-demethylase activity	1/127	1/2881	0.0440819	0.825451	1	5	1	1	LE01Gene01309	1.35574	0.0833087
GO:0015450	MF	e	P-P-bond-hydrolysis-driven protein transmembrane transporter activity	1/127	1/2881	0.0440819	0.825451	1	6	1	1	LE01Gene00359	1.35574	0.0833087
GO:0046421	MF	e	methylisocitrate lyase activity	1/127	1/2881	0.0440819	0.825451	1	5	1	1	LE01Gene11434	1.35574	0.0833087
GO:0004725	MF	e	protein tyrosine phosphatase activity	1/127	1/2881	0.0440819	0.825451	1	7	1	1	LE01Gene06258	1.35574	0.0833087
GO:0004618	MF	e	phosphoglycerate kinase activity	1/127	1/2881	0.0440819	0.825451	1	5	1	1	LE01Gene02390	1.35574	0.0833087
GO:0016421	MF	e	CoA carboxylase activity	1/127	1/2881	0.0440819	0.825451	1	4	1	1	LE01Gene05364	1.35574	0.0833087
GO:0046933	MF	e	proton-transporting ATP synthase activity, rotational mechanism	2/127	8/2881	0.045346	0.836125	0.25	8	2	8	LE01Gene01780;LE01Gene06610	1.34346	0.0777288
GO:0016829	MF	e	lyase activity	6/127	61/2881	0.0497995	0.908966	0.0983607	2	6	61	LE01Gene00963;LE01Gene01421;LE01Gene11434;LE01Gene03918;LE01Gene04720;LE01Gene11499	1.30278	0.0414522

[truncated: 2 more sheets: K1VSK3 down, K2VSK3 down]
