# Supplementary material for: De novo Sequencing and Comparative Transcriptome Analyses Provide First Insights Into Polysaccharide Biosynthesis During Fruiting Body Development of Lentinula edodes
Source: Front Microbiol. 2021 Jul 13;12:627099. doi: 10.3389/fmicb.2021.627099 (PMC8313990; doi:10.3389/fmicb.2021.627099)
Supplement: Supplementary file 8 [file Table_8.XLSX]

## Sheet: KVSK1 up
#Study_num	Term	Database	ID	Ratio_in_study	Ratio_in_pop	P-Value	Corrected P-Value	Genes	Hyperlink	typeII	typeI
12	Glycolysis / Gluconeogenesis	KEGG PATHWAY	map00010	12/282	45/4331	1.89254e-05	0.00147618	LE01Gene11430|LE01Gene07114|LE01Gene00733|LE01Gene06747|LE01Gene02390|LE01Gene04720|LE01Gene08873|LE01Gene10083|LE01Gene11499|LE01Gene14216|LE01Gene04902|LE01Gene09790	http://www.genome.jp/kegg-bin/show_pathway?map=map00010&multi_query=K00850+yellow,red%0d%0aK01689+yellow,red%0d%0aK01624+yellow,red%0d%0aK00627+yellow,red%0d%0aK03841+yellow,red%0d%0aK01835+yellow,red%0d%0aK00134+yellow,red%0d%0aK00927+yellow,red%0d%0aK13953+yellow,red%0d%0aK00128+yellow,red%0d%0aK01568+yellow,red%0d%0aK15633+yellow,red%0d%0aK01810+yellow%0dK01623+yellow%0dK14085+yellow%0dK00873+…	Carbohydrate metabolism	Metabolism
9	Tryptophan metabolism	KEGG PATHWAY	map00380	9/282	39/4331	0.000690877	0.0179628	LE01Gene10045|LE01Gene13371|LE01Gene02112|LE01Gene06747|LE01Gene02539|LE01Gene01674|LE01Gene12753|LE01Gene11867|LE01Gene04245	http://www.genome.jp/kegg-bin/show_pathway?map=map00380&multi_query=K03781+yellow,red%0d%0aK00128+yellow,red%0d%0aK00452+yellow,red%0d%0aK01556+yellow,red%0d%0aK00463+yellow,red%0d%0aK00252+yellow,red%0d%0aK01426+yellow,red%0d%0aK00838+yellow,red%0d%0aK14264+yellow%0dK00164+yellow%0dK14265+yellow%0dK00486+yellow%0dK01593+yellow%0dK14085+yellow%0dK07511+yellow%0dK14338+yellow%0dK00626+yellow%0d	Amino acid metabolism	Metabolism
8	Tyrosine metabolism	KEGG PATHWAY	map00350	8/282	31/4331	0.000616988	0.0240625	LE01Gene11430|LE01Gene00588|LE01Gene04738|LE01Gene04977|LE01Gene01674|LE01Gene06390|LE01Gene12113|LE01Gene02456	http://www.genome.jp/kegg-bin/show_pathway?map=map00350&multi_query=K14454+yellow,red%0d%0aK00276+yellow,red%0d%0aK02510+yellow,red%0d%0aK01557+yellow,red%0d%0aK00457+yellow,red%0d%0aK13953+yellow,red%0d%0aK00838+yellow,red%0d%0aK00135+yellow%0dK14455+yellow%0dK00451+yellow%0dK00817+yellow%0dK00129+yellow%0dK00121+yellow%0dK00505+yellow%0dK01593+yellow%0d	Amino acid metabolism	Metabolism
6	Methane metabolism	KEGG PATHWAY	map00680	6/282	25/4331	0.00445601	0.0347568	LE01Gene08135|LE01Gene00733|LE01Gene04720|LE01Gene10083|LE01Gene14216|LE01Gene04902	http://www.genome.jp/kegg-bin/show_pathway?map=map00680&multi_query=K03841+yellow,red%0d%0aK01689+yellow,red%0d%0aK00122+yellow,red%0d%0aK15633+yellow,red%0d%0aK00850+yellow,red%0d%0aK01624+yellow,red%0d%0aK00058+yellow%0dK01070+yellow%0dK01895+yellow%0dK00600+yellow%0dK01623+yellow%0dK00830+yellow%0dK00831+yellow%0dK00121+yellow%0dK00863+yellow%0dK17066+yellow%0dK15634+yellow%0d	Energy metabolism	Metabolism
9	Pyruvate metabolism	KEGG PATHWAY	map00620	9/282	51/4331	0.00497977	0.0353111	LE01Gene05364|LE01Gene07594|LE01Gene00018|LE01Gene05292|LE01Gene02093|LE01Gene08873|LE01Gene06747|LE01Gene01690|LE01Gene03949	http://www.genome.jp/kegg-bin/show_pathway?map=map00620&multi_query=K17741+yellow,red%0d%0aK11262+yellow,red%0d%0aK00627+yellow,red%0d%0aK01679+yellow,red%0d%0aK01067+yellow,red%0d%0aK01638+yellow,red%0d%0aK00128+yellow,red%0d%0aK00029+yellow,red%0d%0aK00101+yellow,red%0d%0aK01649+yellow%0dK14085+yellow%0dK00873+yellow%0dK00626+yellow%0dK01958+yellow%0dK17617+yellow%0dK01895+yellow%0dK01069+yello…	Carbohydrate metabolism	Metabolism
5	Arginine biosynthesis	KEGG PATHWAY	map00220	5/282	17/4331	0.00364744	0.0355625	LE01Gene01546|LE01Gene06587|LE01Gene12292|LE01Gene04875|LE01Gene00588	http://www.genome.jp/kegg-bin/show_pathway?map=map00220&multi_query=K14454+yellow,red%0d%0aK01476+yellow,red%0d%0aK01915+yellow,red%0d%0aK00618+yellow,red%0d%0aK00620+yellow,red%0d%0aK01755+yellow%0dK14455+yellow%0dK00262+yellow%0dK01941+yellow%0dK01940+yellow%0dK12659+yellow%0dK00611+yellow%0dK00814+yellow%0dK00818+yellow%0dK01427+yellow%0dK15371+yellow%0d	Amino acid metabolism	Metabolism
12	Starch and sucrose metabolism	KEGG PATHWAY	map00500	12/282	78/4331	0.0041176	0.0356859	LE01Gene07961|LE01Gene09079|LE01Gene13578|LE01Gene13906|LE01Gene08744|LE01Gene12151|LE01Gene05156|LE01Gene04089|LE01Gene04133|LE01Gene06353|LE01Gene04829|LE01Gene09790	http://www.genome.jp/kegg-bin/show_pathway?map=map00500&multi_query=K01176+yellow,red%0d%0aK01178+yellow,red%0d%0aK01187+yellow,red%0d%0aK01194+yellow,red%0d%0aK01835+yellow,red%0d%0aK01225+yellow,red%0d%0aK01179+yellow%0dK16055+yellow%0dK01810+yellow%0dK01184+yellow%0dK01210+yellow%0dK00700+yellow%0dK01188+yellow%0dK00963+yellow%0dK00706+yellow%0dK00688+yellow%0dK01213+yellow%0dK08678+yellow%0dK…	Carbohydrate metabolism	Metabolism
8	Arginine and proline metabolism	KEGG PATHWAY	map00330	8/282	39/4331	0.00305077	0.03966	LE01Gene06992|LE01Gene00588|LE01Gene06747|LE01Gene06587|LE01Gene13248|LE01Gene12753|LE01Gene00182|LE01Gene12391	http://www.genome.jp/kegg-bin/show_pathway?map=map00330&multi_query=K00128+yellow,red%0d%0aK00318+yellow,red%0d%0aK14454+yellow,red%0d%0aK01426+yellow,red%0d%0aK00294+yellow,red%0d%0aK01750+yellow,red%0d%0aK01476+yellow,red%0d%0aK01611+yellow%0dK01259+yellow%0dK00273+yellow%0dK00286+yellow%0dK14455+yellow%0dK11142+yellow%0dK01581+yellow%0dK01485+yellow%0dK18384+yellow%0dK00819+yellow%0dK14085+yel…	Amino acid metabolism	Metabolism
6	Galactose metabolism	KEGG PATHWAY	map00052	6/282	24/4331	0.00357831	0.0398726	LE01Gene05323|LE01Gene02264|LE01Gene09079|LE01Gene10083|LE01Gene12734|LE01Gene09790	http://www.genome.jp/kegg-bin/show_pathway?map=map00052&multi_query=K00850+yellow,red%0d%0aK01187+yellow,red%0d%0aK01835+yellow,red%0d%0aK01784+yellow,red%0d%0aK07407+yellow,red%0d%0aK00849+yellow,red%0d%0aK00965+yellow%0dK01190+yellow%0dK00963+yellow%0dK01684+yellow%0dK00844+yellow%0dK01785+yellow%0dK12447+yellow%0d	Carbohydrate metabolism	Metabolism
8	Longevity regulating pathway - multiple species	KEGG PATHWAY	map04213	8/282	37/4331	0.00214486	0.0418248	LE01Gene02518|LE01Gene03170|LE01Gene00537|LE01Gene04723|LE01Gene05403|LE01Gene11524|LE01Gene04245|LE01Gene01466	http://www.genome.jp/kegg-bin/show_pathway?map=map04213&multi_query=K03781+yellow,red%0d%0aK03695+yellow,red%0d%0aK11121+yellow,red%0d%0aK07204+yellow,red%0d%0aK19800+yellow,red%0d%0aK12767+yellow,red%0d%0aK03283+yellow,red%0d%0aK04345+yellow%0dK19584+yellow%0dK08339+yellow%0dK07200+yellow%0dK06067+yellow%0dK07203+yellow%0dK04564+yellow%0dK01768+yellow%0dK07827+yellow%0d	Aging	Organismal Systems
5	Phenylalanine, tyrosine and tryptophan biosynthesis	KEGG PATHWAY	map00400	5/282	20/4331	0.00777862	0.043338	LE01Gene01674|LE01Gene04167|LE01Gene07012|LE01Gene00588|LE01Gene04271	http://www.genome.jp/kegg-bin/show_pathway?map=map00400&multi_query=K13501+yellow,red%0d%0aK01626+yellow,red%0d%0aK00838+yellow,red%0d%0aK14454+yellow,red%0d%0aK09484+yellow%0dK14455+yellow%0dK01694+yellow%0dK00817+yellow%0dK01736+yellow%0dK00766+yellow%0dK13830+yellow%0dK00211+yellow%0dK01850+yellow%0dK01657+yellow%0d	Amino acid metabolism	Metabolism
6	Glyoxylate and dicarboxylate metabolism	KEGG PATHWAY	map00630	6/282	27/4331	0.00667258	0.0433718	LE01Gene01546|LE01Gene08135|LE01Gene11434|LE01Gene03949|LE01Gene01135|LE01Gene04245	http://www.genome.jp/kegg-bin/show_pathway?map=map00630&multi_query=K03781+yellow,red%0d%0aK01647+yellow,red%0d%0aK01915+yellow,red%0d%0aK01638+yellow,red%0d%0aK01637+yellow,red%0d%0aK00122+yellow,red%0d%0aK00049+yellow%0dK00830+yellow%0dK15918+yellow%0dK00281+yellow%0dK01681+yellow%0dK00600+yellow%0dK02437+yellow%0dK00605+yellow%0dK00382+yellow%0dK01455+yellow%0dK00026+yellow%0dK00626+yellow%0d	Carbohydrate metabolism	Metabolism
6	Phenylalanine metabolism	KEGG PATHWAY	map00360	6/282	23/4331	0.00283589	0.0442398	LE01Gene00588|LE01Gene04738|LE01Gene04977|LE01Gene01674|LE01Gene12753|LE01Gene12113	http://www.genome.jp/kegg-bin/show_pathway?map=map00360&multi_query=K00276+yellow,red%0d%0aK14454+yellow,red%0d%0aK00457+yellow,red%0d%0aK01426+yellow,red%0d%0aK00838+yellow,red%0d%0aK14455+yellow%0dK00074+yellow%0dK00129+yellow%0dK01593+yellow%0dK00817+yellow%0dK10775+yellow%0d	Amino acid metabolism	Metabolism
7	Pentose and glucuronate interconversions	KEGG PATHWAY	map00040	7/282	36/4331	0.00748543	0.0449126	LE01Gene02354|LE01Gene06747|LE01Gene11775|LE01Gene13817|LE01Gene01526|LE01Gene06353|LE01Gene07252	http://www.genome.jp/kegg-bin/show_pathway?map=map00040&multi_query=K00854+yellow,red%0d%0aK18107+yellow,red%0d%0aK18106+yellow,red%0d%0aK05351+yellow,red%0d%0aK00012+yellow,red%0d%0aK17818+yellow,red%0d%0aK00128+yellow%0dK17743+yellow%0dK00065+yellow%0dK01184+yellow%0dK00963+yellow%0dK01213+yellow%0dK00008+yellow%0dK01051+yellow%0dK01783+yellow%0dK12447+yellow%0dK01728+yellow%0d	Carbohydrate metabolism	Metabolism
7	Valine, leucine and isoleucine degradation	KEGG PATHWAY	map00280	7/282	39/4331	0.0116708	0.0606883	LE01Gene00674|LE01Gene06747|LE01Gene06975|LE01Gene09663|LE01Gene02324|LE01Gene12767|LE01Gene03246	http://www.genome.jp/kegg-bin/show_pathway?map=map00280&multi_query=K01027+yellow,red%0d%0aK00166+yellow,red%0d%0aK00128+yellow,red%0d%0aK00253+yellow,red%0d%0aK07513+yellow,red%0d%0aK09699+yellow,red%0d%0aK14085+yellow%0dK01640+yellow%0dK01641+yellow%0dK00626+yellow%0dK00249+yellow%0dK00826+yellow%0dK01907+yellow%0dK07511+yellow%0dK01969+yellow%0dK01968+yellow%0dK00140+yellow%0dK05607+yellow%0dK…	Amino acid metabolism	Metabolism
9	Amino sugar and nucleotide sugar metabolism	KEGG PATHWAY	map00520	9/282	59/4331	0.0130366	0.0635532	LE01Gene00963|LE01Gene02264|LE01Gene07270|LE01Gene02107|LE01Gene05156|LE01Gene12734|LE01Gene08142|LE01Gene06353|LE01Gene09790	http://www.genome.jp/kegg-bin/show_pathway?map=map00520&multi_query=K01443+yellow,red%0d%0aK01835+yellow,red%0d%0aK00012+yellow,red%0d%0aK15920+yellow,red%0d%0aK00849+yellow,red%0d%0aK01711+yellow,red%0d%0aK00326+yellow,red%0d%0aK01784+yellow,red%0d%0aK01209+yellow,red%0d%0aK00972+yellow%0dK00971+yellow%0dK02377+yellow%0dK12373+yellow%0dK02564+yellow%0dK01810+yellow%0dK00621+yellow%0dK01183+yello…	Carbohydrate metabolism	Metabolism
5	Pentose phosphate pathway	KEGG PATHWAY	map00030	5/282	23/4331	0.0143823	0.0659892	LE01Gene00733|LE01Gene10083|LE01Gene04902|LE01Gene05810|LE01Gene09790	http://www.genome.jp/kegg-bin/show_pathway?map=map00030&multi_query=K03841+yellow,red%0d%0aK00850+yellow,red%0d%0aK01835+yellow,red%0d%0aK00616+yellow,red%0d%0aK01624+yellow,red%0d%0aK00852+yellow%0dK00615+yellow%0dK01807+yellow%0dK01053+yellow%0dK00948+yellow%0dK01623+yellow%0dK01057+yellow%0dK01810+yellow%0dK00036+yellow%0dK01783+yellow%0dK01619+yellow%0dK00033+yellow%0d	Carbohydrate metabolism	Metabolism
5	Fructose and mannose metabolism	KEGG PATHWAY	map00051	5/282	26/4331	0.0239737	0.0890452	LE01Gene00963|LE01Gene00733|LE01Gene10083|LE01Gene07762|LE01Gene04902	http://www.genome.jp/kegg-bin/show_pathway?map=map00051&multi_query=K03841+yellow,red%0d%0aK19355+yellow,red%0d%0aK01711+yellow,red%0d%0aK00850+yellow,red%0d%0aK01624+yellow,red%0d%0aK19030+yellow%0dK01809+yellow%0dK00971+yellow%0dK02377+yellow%0dK12661+yellow%0dK19029+yellow%0dK18337+yellow%0dK18339+yellow%0dK01803+yellow%0dK00009+yellow%0dK00008+yellow%0dK01623+yellow%0dK18334+yellow%0dK00844+y…	Carbohydrate metabolism	Metabolism
7	Glycine, serine and threonine metabolism	KEGG PATHWAY	map00260	7/282	44/4331	0.0220412	0.0904849	LE01Gene14216|LE01Gene04738|LE01Gene04977|LE01Gene13226|LE01Gene10653|LE01Gene07087|LE01Gene08704	http://www.genome.jp/kegg-bin/show_pathway?map=map00260&multi_query=K01620+yellow,red%0d%0aK00276+yellow,red%0d%0aK00108+yellow,red%0d%0aK15633+yellow,red%0d%0aK01754+yellow%0dK15918+yellow%0dK14085+yellow%0dK00600+yellow%0dK00605+yellow%0dK00830+yellow%0dK00831+yellow%0dK00872+yellow%0dK00058+yellow%0dK00281+yellow%0dK00643+yellow%0dK02437+yellow%0dK16066+yellow%0dK00382+yellow%0dK01694+yellow%0…	Amino acid metabolism	Metabolism
2	alpha-Linolenic acid metabolism	KEGG PATHWAY	map00592	2/282	4/4331	0.0232195	0.090556	LE01Gene03246|LE01Gene02324	http://www.genome.jp/kegg-bin/show_pathway?map=map00592&multi_query=K07513+yellow,red%0d%0aK00232+yellow%0d	Lipid metabolism	Metabolism
13	MAPK signaling pathway - yeast	KEGG PATHWAY	map04011	13/282	111/4331	0.0269659	0.0914496	LE01Gene11477|LE01Gene01005|LE01Gene00018|LE01Gene14663|LE01Gene09373|LE01Gene10615|LE01Gene13220|LE01Gene01732|LE01Gene03574|LE01Gene04245|LE01Gene12982|LE01Gene02369|LE01Gene11498	http://www.genome.jp/kegg-bin/show_pathway?map=map04011&multi_query=K17741+yellow,red%0d%0aK09051+yellow,red%0d%0aK02218+yellow,red%0d%0aK11229+yellow,red%0d%0aK11228+tomato,red%0d%0aK03781+yellow,red%0d%0aK11238+yellow,red%0d%0aK11236+yellow,red%0d%0aK19860+yellow,red%0d%0aK06276+yellow,red%0d%0aK11232+yellow,red%0d%0aK11215+yellow,red%0d%0aK11240+yellow%0dK11246+yellow%0dK04513+yellow%0dK11244+…	Signal transduction	Environmental Information Processing
4	Porphyrin and chlorophyll metabolism	KEGG PATHWAY	map00860	4/282	18/4331	0.0260335	0.0923004	LE01Gene12158|LE01Gene05475|LE01Gene05043|LE01Gene00423	http://www.genome.jp/kegg-bin/show_pathway?map=map00860&multi_query=K02259+yellow,red%0d%0aK00228+yellow,red%0d%0aK00510+yellow,red%0d%0aK00589+yellow,red%0d%0aK02257+yellow%0dK01698+yellow%0dK01749+yellow%0dK00643+yellow%0dK00231+yellow%0dK02304+yellow%0dK01885+yellow%0dK01772+yellow%0dK01764+yellow%0dK01719+yellow%0dK01599+yellow%0d	Metabolism of cofactors and vitamins	Metabolism
4	Nicotinate and nicotinamide metabolism	KEGG PATHWAY	map00760	4/282	17/4331	0.0213117	0.0923509	LE01Gene01708|LE01Gene00537|LE01Gene11524|LE01Gene01422	http://www.genome.jp/kegg-bin/show_pathway?map=map00760&multi_query=K00858+yellow,red%0d%0aK00767+yellow,red%0d%0aK11121+yellow,red%0d%0aK00323+yellow%0dK03783+yellow%0dK06210+yellow%0dK19785+yellow%0dK01240+yellow%0dK00763+yellow%0dK01950+yellow%0dK03426+yellow%0dK10524+yellow%0dK18551+yellow%0d	Metabolism of cofactors and vitamins	Metabolism
4	Biosynthesis of unsaturated fatty acids	KEGG PATHWAY	map01040	4/282	20/4331	0.0372232	0.120975	LE01Gene03246|LE01Gene02324|LE01Gene09670|LE01Gene01881	http://www.genome.jp/kegg-bin/show_pathway?map=map01040&multi_query=K07513+yellow,red%0d%0aK00507+yellow,red%0d%0aK00059+yellow%0dK10703+yellow%0dK00232+yellow%0dK10258+yellow%0dK10256+yellow%0dK10251+yellow%0d	Lipid metabolism	Metabolism
4	Propanoate metabolism	KEGG PATHWAY	map00640	4/282	21/4331	0.0437046	0.131114	LE01Gene09663|LE01Gene05364|LE01Gene00674|LE01Gene00018	http://www.genome.jp/kegg-bin/show_pathway?map=map00640&multi_query=K17741+yellow,red%0d%0aK00166+yellow,red%0d%0aK11262+yellow,red%0d%0aK09699+yellow,red%0d%0aK00140+yellow%0dK01899+yellow%0dK05605+yellow%0dK00167+yellow%0dK00626+yellow%0dK00249+yellow%0dK01900+yellow%0dK00823+yellow%0dK01720+yellow%0dK00382+yellow%0dK07511+yellow%0dK01895+yellow%0dK18369+yellow%0d	Carbohydrate metabolism	Metabolism
5	Alanine, aspartate and glutamate metabolism	KEGG PATHWAY	map00250	5/282	30/4331	0.0420554	0.131213	LE01Gene01546|LE01Gene04056|LE01Gene06992|LE01Gene00603|LE01Gene00588	http://www.genome.jp/kegg-bin/show_pathway?map=map00250&multi_query=K01915+yellow,red%0d%0aK14454+yellow,red%0d%0aK01953+yellow,red%0d%0aK00272+yellow,red%0d%0aK00294+yellow,red%0d%0aK00830+yellow%0dK00814+yellow%0dK01580+yellow%0dK18422+yellow%0dK00262+yellow%0dK00135+yellow%0dK14455+yellow%0dK00264+yellow%0dK01956+yellow%0dK01955+yellow%0dK18309+yellow%0dK11541+yellow%0dK15371+yellow%0dK01755+y…	Amino acid metabolism	Metabolism
5	Fatty acid degradation	KEGG PATHWAY	map00071	5/282	31/4331	0.0475788	0.13745	LE01Gene03246|LE01Gene06747|LE01Gene02324|LE01Gene11430|LE01Gene02112	http://www.genome.jp/kegg-bin/show_pathway?map=map00071&multi_query=K00128+yellow,red%0d%0aK00252+yellow,red%0d%0aK13953+yellow,red%0d%0aK07513+yellow,red%0d%0aK07511+yellow%0dK00249+yellow%0dK01897+yellow%0dK00232+yellow%0dK14338+yellow%0dK13239+yellow%0dK14085+yellow%0dK00121+yellow%0dK00626+yellow%0d	Lipid metabolism	Metabolism
5	Citrate cycle (TCA cycle)	KEGG PATHWAY	map00020	5/282	32/4331	0.0535119	0.149069	LE01Gene05292|LE01Gene12547|LE01Gene08873|LE01Gene04661|LE01Gene01135	http://www.genome.jp/kegg-bin/show_pathway?map=map00020&multi_query=K01679+yellow,red%0d%0aK01648+yellow,red%0d%0aK00234+yellow,red%0d%0aK00627+yellow,red%0d%0aK01647+yellow,red%0d%0aK00236+yellow%0dK01958+yellow%0dK00658+yellow%0dK00164+yellow%0dK01610+yellow%0dK00382+yellow%0dK00161+yellow%0dK00162+yellow%0dK01681+yellow%0dK01900+yellow%0dK00235+yellow%0dK01899+yellow%0dK00237+yellow%0dK00026+y…	Carbohydrate metabolism	Metabolism
3	ABC transporters	KEGG PATHWAY	map02010	3/282	14/4331	0.0582163	0.156582	LE01Gene08080|LE01Gene12152|LE01Gene10771	http://www.genome.jp/kegg-bin/show_pathway?map=map02010&multi_query=K15628+yellow,red%0d%0aK05665+yellow,red%0d%0aK08712+yellow%0dK05661+yellow%0dK09815+yellow%0dK05663+yellow%0dK05658+yellow%0d	Membrane transport	Environmental Information Processing
6	Glycerolipid metabolism	KEGG PATHWAY	map00561	6/282	44/4331	0.0633333	0.164667	LE01Gene05323|LE01Gene06747|LE01Gene07162|LE01Gene11625|LE01Gene02559|LE01Gene03582	http://www.genome.jp/kegg-bin/show_pathway?map=map00561&multi_query=K17900+yellow,red%0d%0aK18097+yellow,red%0d%0aK00864+yellow,red%0d%0aK07407+yellow,red%0d%0aK15728+yellow,red%0d%0aK00128+yellow,red%0d%0aK00679+yellow%0dK14457+yellow%0dK15918+yellow%0dK01054+yellow%0dK18693+yellow%0dK13519+yellow%0dK01046+yellow%0dK13509+yellow%0dK14085+yellow%0dK00863+yellow%0dK13507+yellow%0d	Lipid metabolism	Metabolism
2	Biotin metabolism	KEGG PATHWAY	map00780	2/282	8/4331	0.0911603	0.229371	LE01Gene07580|LE01Gene01881	http://www.genome.jp/kegg-bin/show_pathway?map=map00780&multi_query=K00059+yellow,red%0d%0aK01942+yellow,red%0d%0aK19562+yellow%0dK00652+yellow%0dK01012+yellow%0d	Metabolism of cofactors and vitamins	Metabolism
3	Ubiquinone and other terpenoid-quinone biosynthesis	KEGG PATHWAY	map00130	3/282	17/4331	0.0943206	0.229906	LE01Gene01674|LE01Gene05328|LE01Gene12113	http://www.genome.jp/kegg-bin/show_pathway?map=map00130&multi_query=K03809+yellow,red%0d%0aK00457+yellow,red%0d%0aK00838+yellow,red%0d%0aK06126+yellow%0dK06134+yellow%0dK06125+tomato%0dK06127+yellow%0dK00568+yellow%0d	Metabolism of cofactors and vitamins	Metabolism
7	Peroxisome	KEGG PATHWAY	map04146	7/282	62/4331	0.105938	0.250399	LE01Gene04056|LE01Gene02324|LE01Gene10771|LE01Gene08080|LE01Gene03246|LE01Gene10977|LE01Gene04245	http://www.genome.jp/kegg-bin/show_pathway?map=map04146&multi_query=K03781+yellow,red%0d%0aK15628+yellow,red%0d%0aK13337+yellow,red%0d%0aK00272+yellow,red%0d%0aK07513+yellow,red%0d%0aK00273+yellow%0dK00830+yellow%0dK01640+yellow%0dK00624+yellow%0dK13348+yellow%0dK04564+yellow%0dK13237+yellow%0dK01897+yellow%0dK13239+yellow%0dK13342+yellow%0dK13343+yellow%0dK13344+yellow%0dK13346+yellow%0dK00031+y…	Transport and catabolism	Cellular Processes
1	Aflatoxin biosynthesis	KEGG PATHWAY	map00254	1/282	2/4331	0.125998	0.289055	LE01Gene05364	http://www.genome.jp/kegg-bin/show_pathway?map=map00254&multi_query=K11262+yellow,red%0d%0a	Biosynthesis of other secondary metabolites	Metabolism
3	Pantothenate and CoA biosynthesis	KEGG PATHWAY	map00770	3/282	20/4331	0.137371	0.297637	LE01Gene07960|LE01Gene08952|LE01Gene01423	http://www.genome.jp/kegg-bin/show_pathway?map=map00770&multi_query=K00077+yellow,red%0d%0aK02201+yellow,red%0d%0aK00606+yellow,red%0d%0aK01687+yellow%0dK00997+yellow%0dK00859+yellow%0dK00053+yellow%0dK00826+yellow%0dK09680+yellow%0dK01922+yellow%0dK01918+yellow%0dK01652+yellow%0dK01598+yellow%0d	Metabolism of cofactors and vitamins	Metabolism
5	AGE-RAGE signaling pathway in diabetic complications	KEGG PATHWAY	map04933	5/282	42/4331	0.134732	0.300259	LE01Gene02958|LE01Gene12500|LE01Gene04590|LE01Gene01671|LE01Gene00690	http://www.genome.jp/kegg-bin/show_pathway?map=map04933&multi_query=K05857+yellow,red%0d%0aK19720+yellow,red%0d%0aK08008+yellow,red%0d%0aK06236+yellow,red%0d%0aK06068+yellow,red%0d%0aK19719+yellow%0dK05740+yellow%0dK02677+yellow%0dK04441+yellow%0dK04392+yellow%0dK04445+yellow%0dK04371+yellow%0dK04393+yellow%0dK07827+yellow%0dK06237+yellow%0d	Endocrine and metabolic disease	Human Diseases
3	beta-Alanine metabolism	KEGG PATHWAY	map00410	3/282	21/4331	0.152982	0.322502	LE01Gene06747|LE01Gene04738|LE01Gene04977	http://www.genome.jp/kegg-bin/show_pathway?map=map00410&multi_query=K00128+yellow,red%0d%0aK00276+yellow,red%0d%0aK05605+yellow%0dK00140+yellow%0dK00249+yellow%0dK00129+yellow%0dK01580+yellow%0dK00823+yellow%0dK14085+yellow%0dK07511+yellow%0dK01918+yellow%0d	Metabolism of other amino acids	Metabolism
4	Lysine degradation	KEGG PATHWAY	map00310	4/282	34/4331	0.177291	0.363913	LE01Gene05526|LE01Gene06747|LE01Gene02112|LE01Gene11993	http://www.genome.jp/kegg-bin/show_pathway?map=map00310&multi_query=K11419+yellow,red%0d%0aK14157+yellow,red%0d%0aK00128+yellow,red%0d%0aK00252+yellow,red%0d%0aK07511+yellow%0dK00143+yellow%0dK00135+yellow%0dK00658+yellow%0dK11423+yellow%0dK00164+yellow%0dK00306+yellow%0dK00293+yellow%0dK00290+yellow%0dK11422+yellow%0dK00474+yellow%0dK11430+yellow%0dK14085+yellow%0dK11427+yellow%0dK11429+yellow%0…	Amino acid metabolism	Metabolism
1	Linoleic acid metabolism	KEGG PATHWAY	map00591	1/282	3/4331	0.182933	0.365865	LE01Gene04228	http://www.genome.jp/kegg-bin/show_pathway?map=map00591&multi_query=K17862+yellow,red%0d%0a	Lipid metabolism	Metabolism
2	Fatty acid biosynthesis	KEGG PATHWAY	map00061	2/282	13/4331	0.2058	0.401309	LE01Gene05364|LE01Gene01881	http://www.genome.jp/kegg-bin/show_pathway?map=map00061&multi_query=K11262+yellow,red%0d%0aK00059+yellow,red%0d%0aK01897+yellow%0dK00668+yellow%0d	Lipid metabolism	Metabolism
4	Autophagy - yeast	KEGG PATHWAY	map04138	4/282	38/4331	0.232444	0.431682	LE01Gene01932|LE01Gene05178|LE01Gene05403|LE01Gene03425	http://www.genome.jp/kegg-bin/show_pathway?map=map04138&multi_query=K01381+yellow,red%0d%0aK20195+yellow,red%0d%0aK21197+yellow,red%0d%0aK19800+yellow,red%0d%0aK06902+yellow%0dK18584+yellow%0dK21141+yellow%0dK12479+yellow%0dK14209+yellow%0dK20179+yellow%0dK20178+yellow%0dK20177+yellow%0dK01336+yellow%0dK07756+yellow%0dK17260+yellow%0dK20180+yellow%0dK20367+yellow%0dK20184+yellow%0dK04345+yellow%0…	Transport and catabolism	Cellular Processes
2	Ascorbate and aldarate metabolism	KEGG PATHWAY	map00053	2/282	14/4331	0.230397	0.438316	LE01Gene06353|LE01Gene06747	http://www.genome.jp/kegg-bin/show_pathway?map=map00053&multi_query=K00128+yellow,red%0d%0aK00012+yellow,red%0d%0aK12447+yellow%0dK01053+yellow%0dK14085+yellow%0dK00469+yellow%0dK00103+yellow%0d	Carbohydrate metabolism	Metabolism
3	Sphingolipid metabolism	KEGG PATHWAY	map00600	3/282	27/4331	0.25558	0.443005	LE01Gene05323|LE01Gene00306|LE01Gene02875	http://www.genome.jp/kegg-bin/show_pathway?map=map00600&multi_query=K00654+yellow,red%0d%0aK04711+yellow,red%0d%0aK07407+yellow,red%0d%0aK01190+yellow%0dK01634+yellow%0dK12350+yellow%0dK12351+yellow%0dK00720+yellow%0dK04713+yellow%0dK04712+yellow%0dK01130+yellow%0dK04718+yellow%0dK04708+yellow%0dK04709+yellow%0dK12349+yellow%0d	Lipid metabolism	Metabolism
2	Riboflavin metabolism	KEGG PATHWAY	map00740	2/282	15/4331	0.255168	0.462863	LE01Gene11895|LE01Gene09614	http://www.genome.jp/kegg-bin/show_pathway?map=map00740&multi_query=K02858+yellow,red%0d%0aK01497+yellow,red%0d%0aK14654+yellow%0dK00793+yellow%0dK11752+yellow%0dK00861+yellow%0dK00953+yellow%0dK00794+yellow%0dK14394+yellow%0dK00505+yellow%0d	Metabolism of cofactors and vitamins	Metabolism
2	Lysine biosynthesis	KEGG PATHWAY	map00300	2/282	15/4331	0.255168	0.462863	LE01Gene01674|LE01Gene01080	http://www.genome.jp/kegg-bin/show_pathway?map=map00300&multi_query=K01705+yellow,red%0d%0aK00838+yellow,red%0d%0aK00143+yellow%0dK00003+yellow%0dK00293+yellow%0dK00290+yellow%0dK17450+yellow%0dK05824+yellow%0dK14085+yellow%0dK00928+yellow%0dK00133+yellow%0dK01655+yellow%0d	Amino acid metabolism	Metabolism
8	Protein processing in endoplasmic reticulum	KEGG PATHWAY	map04141	8/282	96/4331	0.286135	0.485186	LE01Gene02518|LE01Gene05859|LE01Gene00626|LE01Gene07204|LE01Gene07203|LE01Gene02679|LE01Gene04445|LE01Gene11452	http://www.genome.jp/kegg-bin/show_pathway?map=map04141&multi_query=K05546+yellow,red%0d%0aK13993+yellow,red%0d%0aK03283+yellow,red%0d%0aK04079+yellow,red%0d%0aK16196+yellow%0dK10601+yellow%0dK12670+yellow%0dK10578+yellow%0dK13989+yellow%0dK13984+yellow%0dK10575+yellow%0dK04555+yellow%0dK04554+yellow%0dK08852+yellow%0dK10597+yellow%0dK09518+yellow%0dK09027+yellow%0dK13719+yellow%0dK09486+yellow%0…	Folding, sorting and degradation	Genetic Information Processing
1	Synthesis and degradation of ketone bodies	KEGG PATHWAY	map00072	1/282	6/4331	0.332498	0.551805	LE01Gene06975	http://www.genome.jp/kegg-bin/show_pathway?map=map00072&multi_query=K01027+yellow,red%0d%0aK01640+yellow%0dK01641+yellow%0dK09522+yellow%0dK00626+yellow%0d	Lipid metabolism	Metabolism
2	Sulfur metabolism	KEGG PATHWAY	map00920	2/282	19/4331	0.35369	0.574746	LE01Gene03524|LE01Gene04817	http://www.genome.jp/kegg-bin/show_pathway?map=map00920&multi_query=K00381+yellow,red%0d%0aK01082+yellow,red%0d%0aK08738+yellow%0dK01011+yellow%0dK00958+yellow%0dK17218+yellow%0dK00390+yellow%0dK17069+yellow%0dK00860+yellow%0dK00387+yellow%0dK00380+yellow%0dK01738+yellow%0dK01739+yellow%0d	Energy metabolism	Metabolism
2	Butanoate metabolism	KEGG PATHWAY	map00650	2/282	20/4331	0.377725	0.601277	LE01Gene06975|LE01Gene06512	http://www.genome.jp/kegg-bin/show_pathway?map=map00650&multi_query=K01027+yellow,red%0d%0aK03366+yellow,red%0d%0aK00135+yellow%0dK01641+yellow%0dK00823+yellow%0dK00074+yellow%0dK09522+yellow%0dK01580+yellow%0dK01907+yellow%0dK07511+yellow%0dK01640+yellow%0dK01652+yellow%0dK00626+yellow%0dK00100+yellow%0d	Carbohydrate metabolism	Metabolism
1	Vitamin B6 metabolism	KEGG PATHWAY	map00750	1/282	8/4331	0.416715	0.650075	LE01Gene04591	http://www.genome.jp/kegg-bin/show_pathway?map=map00750&multi_query=K00868+yellow,red%0d%0aK08681+yellow%0dK06215+yellow%0dK13248+yellow%0dK01733+yellow%0dK05275+yellow%0dK00831+yellow%0d	Metabolism of cofactors and vitamins	Metabolism
1	Taurine and hypotaurine metabolism	KEGG PATHWAY	map00430	1/282	10/4331	0.490339	0.749931	LE01Gene06030	http://www.genome.jp/kegg-bin/show_pathway?map=map00430&multi_query=K00681+yellow,red%0d%0aK01580+yellow%0dK18592+yellow%0dK15371+yellow%0d	Metabolism of other amino acids	Metabolism
1	Glycosphingolipid biosynthesis - globo and isoglobo series	KEGG PATHWAY	map00603	1/282	10/4331	0.490339	0.749931	LE01Gene05323	http://www.genome.jp/kegg-bin/show_pathway?map=map00603&multi_query=K07407+yellow,red%0d%0aK12373+yellow%0d	Glycan biosynthesis and metabolism	Metabolism
2	Histidine metabolism	KEGG PATHWAY	map00340	2/282	28/4331	0.552927	0.813742	LE01Gene06747|LE01Gene12188	http://www.genome.jp/kegg-bin/show_pathway?map=map00340&multi_query=K00128+yellow,red%0d%0aK20246+yellow,red%0d%0aK04486+yellow%0dK14085+yellow%0dK19787+yellow%0dK01663+yellow%0dK00765+yellow%0dK14152+yellow%0dK01693+yellow%0dK00129+yellow%0dK07008+yellow%0dK01814+yellow%0dK01593+yellow%0dK00817+yellow%0dK20247+yellow%0d	Amino acid metabolism	Metabolism
3	Cysteine and methionine metabolism	KEGG PATHWAY	map00270	3/282	45/4331	0.569216	0.822201	LE01Gene01674|LE01Gene00124|LE01Gene00588	http://www.genome.jp/kegg-bin/show_pathway?map=map00270&multi_query=K00838+yellow,red%0d%0aK14454+yellow,red%0d%0aK00558+yellow,red%0d%0aK00899+yellow%0dK01505+yellow%0dK01011+yellow%0dK11204+yellow%0dK14455+yellow%0dK00641+yellow%0dK00547+yellow%0dK00789+yellow%0dK00549+yellow%0dK08967+yellow%0dK08968+yellow%0dK01251+yellow%0dK01697+yellow%0dK17989+yellow%0dK01758+yellow%0dK00826+yellow%0dK01611…	Amino acid metabolism	Metabolism
2	Basal transcription factors	KEGG PATHWAY	map03022	2/282	30/4331	0.590999	0.823178	LE01Gene12460|LE01Gene01952	http://www.genome.jp/kegg-bin/show_pathway?map=map03022&multi_query=K03143+yellow,red%0d%0aK10843+yellow,red%0d%0aK03142+yellow%0dK03141+yellow%0dK03144+yellow%0dK03125+yellow%0dK03124+yellow%0dK03127+yellow%0dK03126+yellow%0dK03120+yellow%0dK03123+yellow%0dK03122+yellow%0dK03128+yellow%0dK14651+yellow%0dK06634+yellow%0dK03136+yellow%0dK03137+yellow%0dK03134+yellow%0dK03135+yellow%0dK03132+yellow…	Transcription	Genetic Information Processing
4	RNA degradation	KEGG PATHWAY	map03018	4/282	62/4331	0.581893	0.82523	LE01Gene06115|LE01Gene10083|LE01Gene11559|LE01Gene04720	http://www.genome.jp/kegg-bin/show_pathway?map=map03018&multi_query=K00850+yellow,red%0d%0aK01689+yellow,red%0d%0aK12619+yellow,red%0d%0aK03514+yellow,red%0d%0aK03679+yellow%0dK03678+yellow%0dK12600+yellow%0dK12604+yellow%0dK12597+yellow%0dK12617+yellow%0dK12592+yellow%0dK12613+yellow%0dK12591+yellow%0dK12580+yellow%0dK12618+yellow%0dK12598+yellow%0dK12599+yellow%0dK04043+yellow%0dK12605+yellow%0…	Folding, sorting and degradation	Genetic Information Processing
1	Nitrogen metabolism	KEGG PATHWAY	map00910	1/282	14/4331	0.610957	0.836047	LE01Gene01546	http://www.genome.jp/kegg-bin/show_pathway?map=map00910&multi_query=K01915+yellow,red%0d%0aK01673+yellow%0dK00262+yellow%0dK00264+yellow%0dK01725+yellow%0dK00459+yellow%0dK01455+yellow%0dK15371+yellow%0d	Energy metabolism	Metabolism
5	Endocytosis	KEGG PATHWAY	map04144	5/282	88/4331	0.688227	0.880028	LE01Gene02518|LE01Gene10768|LE01Gene07331|LE01Gene11324|LE01Gene08961	http://www.genome.jp/kegg-bin/show_pathway?map=map04144&multi_query=K12472+yellow,red%0d%0aK03283+yellow,red%0d%0aK11866+yellow,red%0d%0aK05747+yellow,red%0d%0aK06069+yellow,red%0d%0aK10591+yellow%0dK04513+yellow%0dK01115+yellow%0dK10396+yellow%0dK12195+yellow%0dK07889+yellow%0dK12471+yellow%0dK19366+yellow%0dK12492+yellow%0dK12479+yellow%0dK12478+yellow%0dK19476+yellow%0dK17919+yellow%0dK17918+y…	Transport and catabolism	Cellular Processes
3	Glycerophospholipid metabolism	KEGG PATHWAY	map00564	3/282	53/4331	0.680859	0.885116	LE01Gene11625|LE01Gene11894|LE01Gene09333	http://www.genome.jp/kegg-bin/show_pathway?map=map00564&multi_query=K15728+yellow,red%0d%0aK01613+yellow,red%0d%0aK13333+yellow,red%0d%0aK00999+yellow%0dK00995+yellow%0dK00993+yellow%0dK01115+yellow%0dK08730+yellow%0dK13535+yellow%0dK06123+yellow%0dK13519+yellow%0dK01126+yellow%0dK13511+yellow%0dK14676+yellow%0dK00111+yellow%0dK16369+yellow%0dK16368+yellow%0dK17103+yellow%0dK00968+yellow%0dK00981…	Lipid metabolism	Metabolism
2	N-Glycan biosynthesis	KEGG PATHWAY	map00510	2/282	34/4331	0.65978	0.88729	LE01Gene04445|LE01Gene11435	http://www.genome.jp/kegg-bin/show_pathway?map=map00510&multi_query=K05546+yellow,red%0d%0aK01001+yellow,red%0d%0aK12670+yellow%0dK07252+yellow%0dK03842+yellow%0dK03843+yellow%0dK07441+yellow%0dK03846+yellow%0dK03847+yellow%0dK03844+yellow%0dK03845+yellow%0dK03848+yellow%0dK03849+yellow%0dK00721+yellow%0dK07151+yellow%0dK01230+yellow%0dK12666+yellow%0dK12667+yellow%0dK12668+yellow%0dK12669+yellow…	Glycan biosynthesis and metabolism	Metabolism
2	Aminoacyl-tRNA biosynthesis	KEGG PATHWAY	map00970	2/282	35/4331	0.67546	0.892982	LE01Gene10089|LE01Gene03256	http://www.genome.jp/kegg-bin/show_pathway?map=map00970&multi_query=K01876+yellow,red%0d%0aK01870+yellow%0dK01873+yellow%0dK01872+yellow%0dK01875+yellow%0dK01874+yellow%0dK02434+yellow%0dK04567+yellow%0dK02433+yellow%0dK01893+yellow%0dK01892+yellow%0dK01890+yellow%0dK01866+yellow%0dK01867+yellow%0dK01868+yellow%0dK01869+yellow%0dK01880+yellow%0dK01881+yellow%0dK01883+yellow%0dK01885+yellow%0dK018…	Translation	Genetic Information Processing
2	Mitophagy - yeast	KEGG PATHWAY	map04139	2/282	39/4331	0.732381	0.921383	LE01Gene02369|LE01Gene10615	http://www.genome.jp/kegg-bin/show_pathway?map=map04139&multi_query=K11229+yellow,red%0d%0aK17764+yellow%0dK17765+yellow%0dK08955+yellow%0dK11244+yellow%0dK02677+yellow%0dK11227+yellow%0dK02332+yellow%0dK11088+yellow%0dK08341+yellow%0dK04441+yellow%0dK17535+yellow%0dK00889+yellow%0dK17775+yellow%0dK17774+yellow%0dK03097+yellow%0dK04464+yellow%0dK11841+yellow%0dK17800+yellow%0dK11233+yellow%0dK197…	Transport and catabolism	Cellular Processes
2	Nucleotide excision repair	KEGG PATHWAY	map03420	2/282	43/4331	0.780614	0.951373	LE01Gene12460|LE01Gene01952	http://www.genome.jp/kegg-bin/show_pathway?map=map03420&multi_query=K03143+yellow,red%0d%0aK10843+yellow,red%0d%0aK03142+yellow%0dK10747+yellow%0dK10740+yellow%0dK03144+yellow%0dK03141+yellow%0dK04802+yellow%0dK19347+yellow%0dK03868+yellow%0dK07466+yellow%0dK10839+yellow%0dK10838+yellow%0dK06634+yellow%0dK10739+yellow%0dK10756+yellow%0dK10754+yellow%0dK10755+yellow%0dK10610+yellow%0dK02324+yellow…	Replication and repair	Genetic Information Processing
1	Cyanoamino acid metabolism	KEGG PATHWAY	map00460	1/282	22/4331	0.773487	0.957651	LE01Gene06030	http://www.genome.jp/kegg-bin/show_pathway?map=map00460&multi_query=K00681+yellow,red%0d%0aK01188+yellow%0dK18592+yellow%0dK00600+yellow%0dK05349+yellow%0dK13035+yellow%0dK01455+yellow%0d	Metabolism of other amino acids	Metabolism
1	Phosphatidylinositol signaling system	KEGG PATHWAY	map04070	1/282	25/4331	0.815121	0.963325	LE01Gene00690	http://www.genome.jp/kegg-bin/show_pathway?map=map04070&multi_query=K05857+yellow,red%0d%0aK02183+yellow%0dK00999+yellow%0dK01092+yellow%0dK00921+yellow%0dK02677+yellow%0dK01110+yellow%0dK10572+yellow%0dK01099+yellow%0dK00981+yellow%0dK00915+yellow%0dK00914+yellow%0dK18083+yellow%0dK13711+yellow%0dK20279+yellow%0dK07756+yellow%0dK00889+yellow%0dK00888+yellow%0d	Signal transduction	Environmental Information Processing
3	Meiosis - yeast	KEGG PATHWAY	map04113	3/282	65/4331	0.805834	0.967001	LE01Gene01038|LE01Gene04685|LE01Gene01466	http://www.genome.jp/kegg-bin/show_pathway?map=map04113&multi_query=K12767+yellow,red%0d%0aK08139+yellow,red%0d%0aK02210+yellow%0dK01768+yellow%0dK02212+yellow%0dK02213+yellow%0dK02214+yellow%0dK02216+yellow%0dK02178+yellow%0dK06671+yellow%0dK06269+yellow%0dK10872+yellow%0dK06679+yellow%0dK03352+yellow%0dK03353+yellow%0dK03350+yellow%0dK03351+yellow%0dK03357+yellow%0dK06639+yellow%0dK06636+yellow…	Cell growth and death	Cellular Processes
2	Phagosome	KEGG PATHWAY	map04145	2/282	49/4331	0.838691	0.976387	LE01Gene07823|LE01Gene12500	http://www.genome.jp/kegg-bin/show_pathway?map=map04145&multi_query=K10413+yellow,red%0d%0aK08517+yellow%0dK00914+yellow%0dK07889+yellow%0dK04392+yellow%0dK02155+yellow%0dK02154+yellow%0dK02153+yellow%0dK02152+yellow%0dK02151+yellow%0dK02150+yellow%0dK09481+yellow%0dK10956+yellow%0dK08488+yellow%0dK07374+yellow%0dK07375+yellow%0dK12478+yellow%0dK08008+yellow%0dK05692+yellow%0dK03661+yellow%0dK009…	Transport and catabolism	Cellular Processes
5	Spliceosome	KEGG PATHWAY	map03040	5/282	112/4331	0.864205	0.991294	LE01Gene02518|LE01Gene12143|LE01Gene03473|LE01Gene05007|LE01Gene10314	http://www.genome.jp/kegg-bin/show_pathway?map=map03040&multi_query=K03283+yellow,red%0d%0aK12859+yellow,red%0d%0aK12823+yellow,red%0d%0aK12820+yellow,red%0d%0aK12839+yellow,red%0d%0aK10599+yellow%0dK12733+yellow%0dK11984+yellow%0dK12881+yellow%0dK12882+yellow%0dK12883+yellow%0dK11098+yellow%0dK11099+yellow%0dK12817+yellow%0dK12816+yellow%0dK12815+yellow%0dK09567+yellow%0dK12812+yellow%0dK12811+y…	Transcription	Genetic Information Processing
3	Oxidative phosphorylation	KEGG PATHWAY	map00190	3/282	81/4331	0.906403	0.995767	LE01Gene05475|LE01Gene07382|LE01Gene04661	http://www.genome.jp/kegg-bin/show_pathway?map=map00190&multi_query=K02259+yellow,red%0d%0aK03948+yellow,red%0d%0aK00234+yellow,red%0d%0aK02257+yellow%0dK03950+yellow%0dK01507+yellow%0dK02258+yellow%0dK02139+yellow%0dK02138+yellow%0dK03939+yellow%0dK02260+yellow%0dK02272+yellow%0dK02133+yellow%0dK02154+yellow%0dK02153+yellow%0dK02152+yellow%0dK02137+yellow%0dK02136+yellow%0dK03949+yellow%0dK03965…	Energy metabolism	Metabolism
1	Ribosome	KEGG PATHWAY	map03010	1/282	111/4331	0.999486	0.999486	LE01Gene05498	http://www.genome.jp/kegg-bin/show_pathway?map=map03010&multi_query=K02993+yellow,red%0d%0aK02957+yellow%0dK02956+yellow%0dK02955+yellow%0dK02889+yellow%0dK02952+yellow%0dK02951+yellow%0dK02950+yellow%0dK02885+yellow%0dK02880+yellow%0dK02883+yellow%0dK02958+yellow%0dK02922+yellow%0dK02923+yellow%0dK02921+yellow%0dK02926+yellow%0dK02927+tomato%0dK02925+yellow%0dK02929+yellow%0dK02931+yellow%0dK029…	Translation	Genetic Information Processing
1	Inositol phosphate metabolism	KEGG PATHWAY	map00562	1/282	32/4331	0.884966	1	LE01Gene00690	http://www.genome.jp/kegg-bin/show_pathway?map=map00562&multi_query=K05857+yellow,red%0d%0aK00140+yellow%0dK01771+yellow%0dK00999+yellow%0dK01092+yellow%0dK00921+yellow%0dK01110+yellow%0dK01803+yellow%0dK10572+yellow%0dK01099+yellow%0dK00915+yellow%0dK00914+yellow%0dK01858+yellow%0dK18083+yellow%0dK13711+yellow%0dK01114+yellow%0dK20279+yellow%0dK00469+yellow%0dK00889+yellow%0dK00888+yellow%0d	Carbohydrate metabolism	Metabolism
1	Homologous recombination	KEGG PATHWAY	map03440	1/282	34/4331	0.899565	1	LE01Gene11295	http://www.genome.jp/kegg-bin/show_pathway?map=map03440&multi_query=K10870+yellow,red%0d%0aK10882+yellow%0dK10740+yellow%0dK10881+yellow%0dK03165+yellow%0dK10879+yellow%0dK10958+yellow%0dK04482+yellow%0dK10873+yellow%0dK10871+yellow%0dK08775+yellow%0dK10875+yellow%0dK10739+yellow%0dK02327+yellow%0dK02328+yellow%0dK08991+yellow%0dK10901+yellow%0dK10865+yellow%0dK10866+yellow%0dK03654+yellow%0dK074…	Replication and repair	Genetic Information Processing
1	Glutathione metabolism	KEGG PATHWAY	map00480	1/282	40/4331	0.933181	1	LE01Gene06030	http://www.genome.jp/kegg-bin/show_pathway?map=map00480&multi_query=K00681+yellow,red%0d%0aK01920+yellow%0dK01469+yellow%0dK00799+yellow%0dK15428+yellow%0dK18309+yellow%0dK00432+yellow%0dK18592+yellow%0dK20838+yellow%0dK11142+yellow%0dK01581+yellow%0dK10808+yellow%0dK00383+yellow%0dK00036+yellow%0dK10807+yellow%0dK11204+yellow%0dK00033+yellow%0dK00031+yellow%0d	Metabolism of other amino acids	Metabolism
4	RNA transport	KEGG PATHWAY	map03013	4/282	132/4331	0.976844	1	LE01Gene10604|LE01Gene04975|LE01Gene10783|LE01Gene00526	http://www.genome.jp/kegg-bin/show_pathway?map=map03013&multi_query=K14298+yellow,red%0d%0aK14315+yellow,red%0d%0aK03259+yellow,red%0d%0aK03252+yellow,red%0d%0aK00974+yellow%0dK14301+yellow%0dK14300+yellow%0dK14303+yellow%0dK14304+yellow%0dK14307+yellow%0dK14306+yellow%0dK14309+yellow%0dK14308+yellow%0dK12881+yellow%0dK12882+yellow%0dK12883+yellow%0dK13126+yellow%0dK03537+yellow%0dK03239+yellow%0…	Translation	Genetic Information Processing
2	Ribosome biogenesis in eukaryotes	KEGG PATHWAY	map03008	2/282	84/4331	0.976957	1	LE01Gene11474|LE01Gene06115	http://www.genome.jp/kegg-bin/show_pathway?map=map03008&multi_query=K12619+yellow,red%0d%0aK14553+yellow,red%0d%0aK11108+yellow%0dK14546+yellow%0dK11128+yellow%0dK11129+yellow%0dK11883+yellow%0dK12845+yellow%0dK12618+yellow%0dK14572+yellow%0dK14573+yellow%0dK14570+yellow%0dK07562+yellow%0dK14558+yellow%0dK14559+yellow%0dK14574+yellow%0dK14575+yellow%0dK14554+yellow%0dK14555+yellow%0dK14556+yellow…	Translation	Genetic Information Processing
2	Purine metabolism	KEGG PATHWAY	map00230	2/282	103/4331	0.992534	1	LE01Gene05983|LE01Gene09790	http://www.genome.jp/kegg-bin/show_pathway?map=map00230&multi_query=K00856+yellow,red%0d%0aK01835+yellow,red%0d%0aK19572+yellow%0dK00939+yellow%0dK18422+yellow%0dK00088+yellow%0dK10807+yellow%0dK02327+yellow%0dK06966+yellow%0dK03006+yellow%0dK00958+yellow%0dK11788+yellow%0dK03005+yellow%0dK03024+yellow%0dK03025+yellow%0dK03000+yellow%0dK03027+yellow%0dK00873+yellow%0dK01923+yellow%0dK01427+yellow…	Nucleotide metabolism	Metabolism
1	Ubiquitin mediated proteolysis	KEGG PATHWAY	map04120	1/282	78/4331	0.995011	1	LE01Gene00879	http://www.genome.jp/kegg-bin/show_pathway?map=map04120&multi_query=K10686+yellow,red%0d%0aK10601+yellow%0dK10597+yellow%0dK10590+yellow%0dK10591+yellow%0dK10592+yellow%0dK06688+yellow%0dK10576+yellow%0dK10577+tomato%0dK10575+yellow%0dK10598+yellow%0dK10573+yellow%0dK10259+yellow%0dK03352+yellow%0dK03868+yellow%0dK06689+yellow%0dK04649+yellow%0dK10579+yellow%0dK04706+yellow%0dK08285+yellow%0dK033…	Folding, sorting and degradation	Genetic Information Processing
1	Pyrimidine metabolism	KEGG PATHWAY	map00240	1/282	91/4331	0.997958	1	LE01Gene01503	http://www.genome.jp/kegg-bin/show_pathway?map=map00240&multi_query=K01591+yellow,red%0d%0aK01519+yellow%0dK03026+yellow%0dK16330+yellow%0dK02327+yellow%0dK06966+yellow%0dK01240+yellow%0dK03006+yellow%0dK03021+yellow%0dK03004+yellow%0dK03005+yellow%0dK03002+yellow%0dK03025+yellow%0dK03000+yellow%0dK03027+yellow%0dK01937+yellow%0dK00876+yellow%0dK03008+yellow%0dK13800+yellow%0dK03783+yellow%0dK035…	Nucleotide metabolism	Metabolism

## Sheet: KVSK2 up
#Study_num	Term	Database	ID	Ratio_in_study	Ratio_in_pop	P-Value	Corrected P-Value	Genes	Hyperlink	typeII	typeI
14	Glycolysis / Gluconeogenesis	KEGG PATHWAY	map00010	14/470	45/4331	0.000179443	0.00550293	LE01Gene08873|LE01Gene11430|LE01Gene07114|LE01Gene06747|LE01Gene03184|LE01Gene04720|LE01Gene05481|LE01Gene02390|LE01Gene03019|LE01Gene10979|LE01Gene12323|LE01Gene04902|LE01Gene05567|LE01Gene09790	http://www.genome.jp/kegg-bin/show_pathway?map=map00010&multi_query=K01689+yellow,red%0d%0aK01810+yellow,red%0d%0aK01624+yellow,red%0d%0aK00627+yellow,red%0d%0aK01835+yellow,red%0d%0aK00844+yellow,red%0d%0aK01792+yellow,red%0d%0aK00134+yellow,red%0d%0aK01610+yellow,red%0d%0aK00927+yellow,red%0d%0aK13953+yellow,red%0d%0aK00128+yellow,red%0d%0aK00121+yellow,red%0d%0aK15634+yellow,red%0d%0aK00850+ye…	Carbohydrate metabolism	Metabolism
11	Tyrosine metabolism	KEGG PATHWAY	map00350	11/470	31/4331	0.000244396	0.00562112	LE01Gene00669|LE01Gene11430|LE01Gene04738|LE01Gene04977|LE01Gene07671|LE01Gene05481|LE01Gene01674|LE01Gene04205|LE01Gene02456|LE01Gene06390|LE01Gene06391	http://www.genome.jp/kegg-bin/show_pathway?map=map00350&multi_query=K00135+yellow,red%0d%0aK00276+yellow,red%0d%0aK02510+yellow,red%0d%0aK01557+yellow,red%0d%0aK00121+yellow,red%0d%0aK13953+yellow,red%0d%0aK00505+yellow,red%0d%0aK00838+yellow,red%0d%0aK01593+yellow,red%0d%0aK14455+yellow%0dK14454+yellow%0dK00451+yellow%0dK00817+yellow%0dK00129+yellow%0dK00457+yellow%0d	Amino acid metabolism	Metabolism
13	Tryptophan metabolism	KEGG PATHWAY	map00380	13/470	39/4331	0.000139527	0.00641824	LE01Gene08192|LE01Gene10045|LE01Gene04205|LE01Gene02112|LE01Gene11102|LE01Gene06747|LE01Gene13371|LE01Gene08693|LE01Gene01674|LE01Gene12753|LE01Gene11867|LE01Gene02539|LE01Gene04245	http://www.genome.jp/kegg-bin/show_pathway?map=map00380&multi_query=K03781+yellow,red%0d%0aK14264+yellow,red%0d%0aK00128+yellow,red%0d%0aK00452+yellow,red%0d%0aK01556+yellow,red%0d%0aK01593+yellow,red%0d%0aK00463+yellow,red%0d%0aK00252+yellow,red%0d%0aK14338+yellow,red%0d%0aK01426+yellow,red%0d%0aK00838+yellow,red%0d%0aK00164+yellow%0dK14265+yellow%0dK00486+yellow%0dK14085+yellow%0dK07511+yellow%…	Amino acid metabolism	Metabolism
9	Pentose phosphate pathway	KEGG PATHWAY	map00030	9/470	23/4331	0.000391178	0.00719768	LE01Gene01623|LE01Gene03058|LE01Gene10632|LE01Gene04902|LE01Gene10629|LE01Gene05567|LE01Gene06330|LE01Gene02725|LE01Gene09790	http://www.genome.jp/kegg-bin/show_pathway?map=map00030&multi_query=K01835+yellow,red%0d%0aK00948+yellow,red%0d%0aK01057+yellow,red%0d%0aK00616+yellow,red%0d%0aK01810+yellow,red%0d%0aK00036+yellow,red%0d%0aK01783+yellow,red%0d%0aK01624+yellow,red%0d%0aK00033+yellow,red%0d%0aK03841+yellow%0dK00850+yellow%0dK00852+yellow%0dK00615+yellow%0dK01807+yellow%0dK01053+yellow%0dK01623+yellow%0dK01619+yello…	Carbohydrate metabolism	Metabolism
19	Starch and sucrose metabolism	KEGG PATHWAY	map00500	19/470	78/4331	0.000486734	0.00746325	LE01Gene05224|LE01Gene07961|LE01Gene09079|LE01Gene13404|LE01Gene12625|LE01Gene13906|LE01Gene08744|LE01Gene12151|LE01Gene05156|LE01Gene09429|LE01Gene04089|LE01Gene12203|LE01Gene04133|LE01Gene03019|LE01Gene01997|LE01Gene04829|LE01Gene05567|LE01Gene05940|LE01Gene09790	http://www.genome.jp/kegg-bin/show_pathway?map=map00500&multi_query=K01176+yellow,red%0d%0aK01178+yellow,red%0d%0aK16055+yellow,red%0d%0aK01810+yellow,red%0d%0aK01187+yellow,red%0d%0aK00963+yellow,red%0d%0aK00844+yellow,red%0d%0aK01196+yellow,red%0d%0aK01194+yellow,red%0d%0aK01835+yellow,red%0d%0aK01225+yellow,red%0d%0aK00697+yellow,red%0d%0aK01179+yellow%0dK01184+yellow%0dK01210+yellow%0dK00700+…	Carbohydrate metabolism	Metabolism
10	Galactose metabolism	KEGG PATHWAY	map00052	10/470	24/4331	9.8751e-05	0.00908509	LE01Gene05323|LE01Gene02264|LE01Gene09079|LE01Gene12018|LE01Gene03019|LE01Gene09429|LE01Gene01997|LE01Gene01844|LE01Gene12953|LE01Gene09790	http://www.genome.jp/kegg-bin/show_pathway?map=map00052&multi_query=K01187+yellow,red%0d%0aK00963+yellow,red%0d%0aK01835+yellow,red%0d%0aK00844+yellow,red%0d%0aK01784+yellow,red%0d%0aK07407+yellow,red%0d%0aK00849+yellow,red%0d%0aK00965+yellow%0dK01190+yellow%0dK00850+yellow%0dK01684+yellow%0dK01785+yellow%0dK12447+yellow%0d	Carbohydrate metabolism	Metabolism
15	Amino sugar and nucleotide sugar metabolism	KEGG PATHWAY	map00520	15/470	59/4331	0.00117789	0.0135458	LE01Gene02264|LE01Gene02188|LE01Gene05156|LE01Gene07656|LE01Gene12018|LE01Gene02645|LE01Gene10240|LE01Gene03019|LE01Gene05567|LE01Gene08142|LE01Gene01502|LE01Gene01997|LE01Gene05686|LE01Gene03017|LE01Gene09790	http://www.genome.jp/kegg-bin/show_pathway?map=map00520&multi_query=K12373+yellow,red%0d%0aK01810+yellow,red%0d%0aK01183+yellow,red%0d%0aK01835+yellow,red%0d%0aK15920+yellow,red%0d%0aK00963+yellow,red%0d%0aK00849+yellow,red%0d%0aK01809+yellow,red%0d%0aK01784+yellow,red%0d%0aK01209+yellow,red%0d%0aK00844+yellow,red%0d%0aK00972+yellow%0dK00971+yellow%0dK02377+yellow%0dK02564+yellow%0dK01443+yellow%…	Carbohydrate metabolism	Metabolism
11	Pentose and glucuronate interconversions	KEGG PATHWAY	map00040	11/470	36/4331	0.00104728	0.0137643	LE01Gene08820|LE01Gene00332|LE01Gene11783|LE01Gene06747|LE01Gene11775|LE01Gene03058|LE01Gene13817|LE01Gene04060|LE01Gene05940|LE01Gene01997|LE01Gene07252	http://www.genome.jp/kegg-bin/show_pathway?map=map00040&multi_query=K17743+yellow,red%0d%0aK00963+yellow,red%0d%0aK01213+yellow,red%0d%0aK00008+yellow,red%0d%0aK18107+yellow,red%0d%0aK18106+yellow,red%0d%0aK01783+yellow,red%0d%0aK17818+yellow,red%0d%0aK00854+yellow%0dK00128+yellow%0dK00065+yellow%0dK01184+yellow%0dK01051+yellow%0dK05351+yellow%0dK12447+yellow%0dK00012+yellow%0dK01728+yellow%0d	Carbohydrate metabolism	Metabolism
5	Glycosphingolipid biosynthesis - globo and isoglobo series	KEGG PATHWAY	map00603	5/470	10/4331	0.0023337	0.0238556	LE01Gene05323|LE01Gene12953|LE01Gene10240|LE01Gene02645|LE01Gene01844	http://www.genome.jp/kegg-bin/show_pathway?map=map00603&multi_query=K07407+yellow,red%0d%0aK12373+yellow,red%0d%0a	Glycan biosynthesis and metabolism	Metabolism
10	Arginine and proline metabolism	KEGG PATHWAY	map00330	10/470	39/4331	0.00715575	0.0658329	LE01Gene06992|LE01Gene06747|LE01Gene06587|LE01Gene13248|LE01Gene01797|LE01Gene01150|LE01Gene12753|LE01Gene13607|LE01Gene00182|LE01Gene12391	http://www.genome.jp/kegg-bin/show_pathway?map=map00330&multi_query=K01611+yellow,red%0d%0aK00128+yellow,red%0d%0aK00318+yellow,red%0d%0aK01259+yellow,red%0d%0aK01426+yellow,red%0d%0aK00294+yellow,red%0d%0aK01750+yellow,red%0d%0aK01476+yellow,red%0d%0aK01485+yellow,red%0d%0aK14454+yellow%0dK00273+yellow%0dK00286+yellow%0dK14455+yellow%0dK11142+yellow%0dK01581+yellow%0dK18384+yellow%0dK00819+yello…	Amino acid metabolism	Metabolism
9	Aminoacyl-tRNA biosynthesis	KEGG PATHWAY	map00970	9/470	35/4331	0.0103354	0.0864419	LE01Gene08833|LE01Gene01304|LE01Gene01438|LE01Gene01520|LE01Gene04519|LE01Gene01963|LE01Gene10058|LE01Gene10089|LE01Gene00166	http://www.genome.jp/kegg-bin/show_pathway?map=map00970&multi_query=K01870+yellow,red%0d%0aK01874+yellow,red%0d%0aK01876+yellow,red%0d%0aK01893+yellow,red%0d%0aK01890+yellow,red%0d%0aK01867+yellow,red%0d%0aK01885+yellow,red%0d%0aK01886+yellow,red%0d%0aK01887+yellow,red%0d%0aK01873+yellow%0dK01872+yellow%0dK01875+yellow%0dK02434+yellow%0dK04567+yellow%0dK02433+yellow%0dK01892+yellow%0dK01866+yello…	Translation	Genetic Information Processing
9	Longevity regulating pathway - multiple species	KEGG PATHWAY	map04213	9/470	37/4331	0.0149765	0.105987	LE01Gene02518|LE01Gene03260|LE01Gene03170|LE01Gene05404|LE01Gene05403|LE01Gene11524|LE01Gene10767|LE01Gene01466|LE01Gene04245	http://www.genome.jp/kegg-bin/show_pathway?map=map04213&multi_query=K03781+yellow,red%0d%0aK03695+yellow,red%0d%0aK11121+yellow,red%0d%0aK07200+yellow,red%0d%0aK04564+yellow,red%0d%0aK19800+yellow,red%0d%0aK12767+yellow,red%0d%0aK03283+yellow,red%0d%0aK04345+yellow%0dK19584+yellow%0dK08339+yellow%0dK06067+yellow%0dK07203+yellow%0dK07204+yellow%0dK01768+yellow%0dK07827+yellow%0d	Aging	Organismal Systems
7	Fructose and mannose metabolism	KEGG PATHWAY	map00051	7/470	26/4331	0.0177813	0.109059	LE01Gene11783|LE01Gene04619|LE01Gene03019|LE01Gene04902|LE01Gene11898|LE01Gene08397|LE01Gene03017	http://www.genome.jp/kegg-bin/show_pathway?map=map00051&multi_query=K19030+yellow,red%0d%0aK01809+yellow,red%0d%0aK12661+yellow,red%0d%0aK00009+yellow,red%0d%0aK00008+yellow,red%0d%0aK01624+yellow,red%0d%0aK00844+yellow,red%0d%0aK00971+yellow%0dK03841+yellow%0dK02377+yellow%0dK19029+yellow%0dK18337+yellow%0dK19355+yellow%0dK18339+yellow%0dK01803+yellow%0dK01711+yellow%0dK00850+yellow%0dK01623+yel…	Carbohydrate metabolism	Metabolism
7	Methane metabolism	KEGG PATHWAY	map00680	7/470	25/4331	0.0142915	0.109568	LE01Gene08135|LE01Gene04720|LE01Gene05481|LE01Gene00476|LE01Gene10868|LE01Gene12323|LE01Gene04902	http://www.genome.jp/kegg-bin/show_pathway?map=map00680&multi_query=K01689+yellow,red%0d%0aK01070+yellow,red%0d%0aK00122+yellow,red%0d%0aK01624+yellow,red%0d%0aK00121+yellow,red%0d%0aK17066+yellow,red%0d%0aK15634+yellow,red%0d%0aK03841+yellow%0dK00058+yellow%0dK01895+yellow%0dK15633+yellow%0dK00600+yellow%0dK00850+yellow%0dK01623+yellow%0dK00830+yellow%0dK00831+yellow%0dK00863+yellow%0d	Energy metabolism	Metabolism
10	Glycerolipid metabolism	KEGG PATHWAY	map00561	10/470	44/4331	0.0170515	0.112052	LE01Gene05323|LE01Gene06747|LE01Gene02559|LE01Gene06123|LE01Gene07162|LE01Gene04503|LE01Gene11625|LE01Gene12953|LE01Gene03582|LE01Gene01844	http://www.genome.jp/kegg-bin/show_pathway?map=map00561&multi_query=K17900+yellow,red%0d%0aK18097+yellow,red%0d%0aK00864+yellow,red%0d%0aK07407+yellow,red%0d%0aK15728+yellow,red%0d%0aK00128+yellow,red%0d%0aK00679+yellow%0dK14457+yellow%0dK15918+yellow%0dK01054+yellow%0dK18693+yellow%0dK13519+yellow%0dK01046+yellow%0dK13509+yellow%0dK14085+yellow%0dK00863+yellow%0dK13507+yellow%0d	Lipid metabolism	Metabolism
7	Glyoxylate and dicarboxylate metabolism	KEGG PATHWAY	map00630	7/470	27/4331	0.0218301	0.125523	LE01Gene01546|LE01Gene08135|LE01Gene11434|LE01Gene12490|LE01Gene07108|LE01Gene01135|LE01Gene04245	http://www.genome.jp/kegg-bin/show_pathway?map=map00630&multi_query=K03781+yellow,red%0d%0aK01647+yellow,red%0d%0aK01915+yellow,red%0d%0aK01637+yellow,red%0d%0aK01455+yellow,red%0d%0aK00026+yellow,red%0d%0aK00122+yellow,red%0d%0aK00049+yellow%0dK00830+yellow%0dK15918+yellow%0dK00281+yellow%0dK01681+yellow%0dK00600+yellow%0dK02437+yellow%0dK00605+yellow%0dK00382+yellow%0dK01638+yellow%0dK00626+yel…	Carbohydrate metabolism	Metabolism
5	Nicotinate and nicotinamide metabolism	KEGG PATHWAY	map00760	5/470	17/4331	0.0301778	0.163315	LE01Gene04532|LE01Gene11524|LE01Gene11012|LE01Gene05356|LE01Gene01422	http://www.genome.jp/kegg-bin/show_pathway?map=map00760&multi_query=K01950+yellow,red%0d%0aK00767+yellow,red%0d%0aK03426+yellow,red%0d%0aK11121+yellow,red%0d%0aK10524+yellow,red%0d%0aK00323+yellow%0dK03783+yellow%0dK06210+yellow%0dK19785+yellow%0dK00858+yellow%0dK01240+yellow%0dK00763+yellow%0dK18551+yellow%0d	Metabolism of cofactors and vitamins	Metabolism
4	Other glycan degradation	KEGG PATHWAY	map00511	4/470	12/4331	0.0333528	0.17047	LE01Gene04279|LE01Gene02645|LE01Gene12913|LE01Gene10240	http://www.genome.jp/kegg-bin/show_pathway?map=map00511&multi_query=K01192+yellow,red%0d%0aK15923+yellow,red%0d%0aK12373+yellow,red%0d%0aK01190+yellow%0dK01191+yellow%0dK01206+yellow%0dK01227+yellow%0d	Glycan biosynthesis and metabolism	Metabolism
10	Pyruvate metabolism	KEGG PATHWAY	map00620	10/470	51/4331	0.0442719	0.214369	LE01Gene00018|LE01Gene05292|LE01Gene06747|LE01Gene08873|LE01Gene03396|LE01Gene07108|LE01Gene04157|LE01Gene05228|LE01Gene05982|LE01Gene10979	http://www.genome.jp/kegg-bin/show_pathway?map=map00620&multi_query=K17741+yellow,red%0d%0aK00627+yellow,red%0d%0aK01958+yellow,red%0d%0aK01679+yellow,red%0d%0aK01610+yellow,red%0d%0aK00128+yellow,red%0d%0aK00027+yellow,red%0d%0aK00026+yellow,red%0d%0aK00101+yellow,red%0d%0aK01649+yellow%0dK14085+yellow%0dK00873+yellow%0dK11262+yellow%0dK00626+yellow%0dK17617+yellow%0dK01895+yellow%0dK01069+yello…	Carbohydrate metabolism	Metabolism
3	Biotin metabolism	KEGG PATHWAY	map00780	3/470	8/4331	0.046904	0.215759	LE01Gene14219|LE01Gene08082|LE01Gene01881	http://www.genome.jp/kegg-bin/show_pathway?map=map00780&multi_query=K00059+yellow,red%0d%0aK19562+yellow%0dK00652+yellow%0dK01012+yellow%0dK01942+yellow%0d	Metabolism of cofactors and vitamins	Metabolism
5	Phenylalanine, tyrosine and tryptophan biosynthesis	KEGG PATHWAY	map00400	5/470	20/4331	0.057712	0.230848	LE01Gene01674|LE01Gene04167|LE01Gene07012|LE01Gene04271|LE01Gene06881	http://www.genome.jp/kegg-bin/show_pathway?map=map00400&multi_query=K13501+yellow,red%0d%0aK01626+yellow,red%0d%0aK00766+yellow,red%0d%0aK00838+yellow,red%0d%0aK09484+yellow%0dK14455+yellow%0dK01694+yellow%0dK00817+yellow%0dK01736+yellow%0dK13830+yellow%0dK00211+yellow%0dK01850+yellow%0dK01657+yellow%0dK14454+yellow%0d	Amino acid metabolism	Metabolism
2	Glycosaminoglycan degradation	KEGG PATHWAY	map00531	2/470	4/4331	0.060771	0.232955	LE01Gene02645|LE01Gene10240	http://www.genome.jp/kegg-bin/show_pathway?map=map00531&multi_query=K12373+yellow,red%0d%0aK01207+yellow%0d	Glycan biosynthesis and metabolism	Metabolism
5	beta-Alanine metabolism	KEGG PATHWAY	map00410	5/470	21/4331	0.0692714	0.245114	LE01Gene02448|LE01Gene06747|LE01Gene03602|LE01Gene04738|LE01Gene04977	http://www.genome.jp/kegg-bin/show_pathway?map=map00410&multi_query=K00128+yellow,red%0d%0aK00276+yellow,red%0d%0aK01580+yellow,red%0d%0aK01918+yellow,red%0d%0aK05605+yellow%0dK00140+yellow%0dK00249+yellow%0dK00129+yellow%0dK00823+yellow%0dK14085+yellow%0dK07511+yellow%0d	Metabolism of other amino acids	Metabolism
11	Peroxisome	KEGG PATHWAY	map04146	11/470	62/4331	0.0672274	0.247397	LE01Gene04056|LE01Gene03205|LE01Gene04532|LE01Gene10637|LE01Gene10771|LE01Gene10767|LE01Gene08080|LE01Gene08455|LE01Gene03882|LE01Gene10977|LE01Gene04245	http://www.genome.jp/kegg-bin/show_pathway?map=map04146&multi_query=K00624+yellow,red%0d%0aK03781+yellow,red%0d%0aK04564+yellow,red%0d%0aK15628+yellow,red%0d%0aK08726+yellow,red%0d%0aK13337+yellow,red%0d%0aK00272+yellow,red%0d%0aK00306+yellow,red%0d%0aK03426+yellow,red%0d%0aK00273+yellow%0dK00830+yellow%0dK01640+yellow%0dK13348+yellow%0dK13237+yellow%0dK01897+yellow%0dK13239+yellow%0dK13342+yello…	Transport and catabolism	Cellular Processes
4	Nitrogen metabolism	KEGG PATHWAY	map00910	4/470	14/4331	0.0566916	0.248363	LE01Gene01546|LE01Gene12490|LE01Gene09331|LE01Gene04654	http://www.genome.jp/kegg-bin/show_pathway?map=map00910&multi_query=K01673+yellow,red%0d%0aK01915+yellow,red%0d%0aK01455+yellow,red%0d%0aK00262+yellow%0dK00264+yellow%0dK01725+yellow%0dK00459+yellow%0dK15371+yellow%0d	Energy metabolism	Metabolism
4	ABC transporters	KEGG PATHWAY	map02010	4/470	14/4331	0.0566916	0.248363	LE01Gene08080|LE01Gene04599|LE01Gene11701|LE01Gene10771	http://www.genome.jp/kegg-bin/show_pathway?map=map02010&multi_query=K15628+yellow,red%0d%0aK09815+yellow,red%0d%0aK05663+yellow,red%0d%0aK08712+yellow%0dK05661+yellow%0dK05665+yellow%0dK05658+yellow%0d	Membrane transport	Environmental Information Processing
17	MAPK signaling pathway - yeast	KEGG PATHWAY	map04011	17/470	111/4331	0.0885045	0.301571	LE01Gene03398|LE01Gene09373|LE01Gene00018|LE01Gene02195|LE01Gene14663|LE01Gene04173|LE01Gene09740|LE01Gene06036|LE01Gene10615|LE01Gene11477|LE01Gene01732|LE01Gene09137|LE01Gene03574|LE01Gene05225|LE01Gene12982|LE01Gene02369|LE01Gene04245	http://www.genome.jp/kegg-bin/show_pathway?map=map04011&multi_query=K17741+yellow,red%0d%0aK09051+yellow,red%0d%0aK11229+yellow,red%0d%0aK11228+tomato,red%0d%0aK03781+yellow,red%0d%0aK04441+yellow,red%0d%0aK04371+yellow,red%0d%0aK04627+yellow,red%0d%0aK04464+yellow,red%0d%0aK11238+yellow,red%0d%0aK11236+yellow,red%0d%0aK19704+yellow,red%0d%0aK06276+yellow,red%0d%0aK11232+yellow,red%0d%0aK11240+ye…	Signal transduction	Environmental Information Processing
6	Alanine, aspartate and glutamate metabolism	KEGG PATHWAY	map00250	6/470	30/4331	0.0990731	0.314301	LE01Gene01546|LE01Gene06992|LE01Gene04056|LE01Gene07671|LE01Gene02448|LE01Gene06507	http://www.genome.jp/kegg-bin/show_pathway?map=map00250&multi_query=K01580+yellow,red%0d%0aK01915+yellow,red%0d%0aK00135+yellow,red%0d%0aK01756+yellow,red%0d%0aK00272+yellow,red%0d%0aK00294+yellow,red%0d%0aK00830+yellow%0dK00814+yellow%0dK18422+yellow%0dK00262+yellow%0dK14455+yellow%0dK14454+yellow%0dK00264+yellow%0dK01956+yellow%0dK01955+yellow%0dK18309+yellow%0dK01953+yellow%0dK11541+yellow%0dK…	Amino acid metabolism	Metabolism
5	Phenylalanine metabolism	KEGG PATHWAY	map00360	5/470	23/4331	0.0958993	0.315098	LE01Gene01674|LE01Gene12753|LE01Gene04205|LE01Gene04738|LE01Gene04977	http://www.genome.jp/kegg-bin/show_pathway?map=map00360&multi_query=K00276+yellow,red%0d%0aK01593+yellow,red%0d%0aK01426+yellow,red%0d%0aK00838+yellow,red%0d%0aK14455+yellow%0dK14454+yellow%0dK00074+yellow%0dK00457+yellow%0dK00129+yellow%0dK00817+yellow%0dK10775+yellow%0d	Amino acid metabolism	Metabolism
5	Phosphatidylinositol signaling system	KEGG PATHWAY	map04070	5/470	25/4331	0.126953	0.376763	LE01Gene00162|LE01Gene00854|LE01Gene10714|LE01Gene04299|LE01Gene09161	http://www.genome.jp/kegg-bin/show_pathway?map=map04070&multi_query=K02183+yellow,red%0d%0aK01092+yellow,red%0d%0aK00921+yellow,red%0d%0aK01110+yellow,red%0d%0aK10572+yellow,red%0d%0aK05857+yellow%0dK00999+yellow%0dK02677+yellow%0dK01099+yellow%0dK00981+yellow%0dK00915+yellow%0dK00914+yellow%0dK18083+yellow%0dK13711+yellow%0dK20279+yellow%0dK07756+yellow%0dK00889+yellow%0dK00888+yellow%0d	Signal transduction	Environmental Information Processing
6	Citrate cycle (TCA cycle)	KEGG PATHWAY	map00020	6/470	32/4331	0.126195	0.386999	LE01Gene05292|LE01Gene08873|LE01Gene10979|LE01Gene05228|LE01Gene07108|LE01Gene01135	http://www.genome.jp/kegg-bin/show_pathway?map=map00020&multi_query=K01958+yellow,red%0d%0aK01610+yellow,red%0d%0aK01679+yellow,red%0d%0aK00026+yellow,red%0d%0aK00627+yellow,red%0d%0aK01647+yellow,red%0d%0aK00236+yellow%0dK00658+yellow%0dK00164+yellow%0dK00382+yellow%0dK00161+yellow%0dK00162+yellow%0dK01681+yellow%0dK01900+yellow%0dK01648+yellow%0dK00234+yellow%0dK00235+yellow%0dK01899+yellow%0dK…	Carbohydrate metabolism	Metabolism
7	Glutathione metabolism	KEGG PATHWAY	map00480	7/470	40/4331	0.136247	0.391711	LE01Gene14318|LE01Gene06030|LE01Gene01623|LE01Gene10632|LE01Gene01886|LE01Gene05870|LE01Gene13915	http://www.genome.jp/kegg-bin/show_pathway?map=map00480&multi_query=K01920+yellow,red%0d%0aK01469+yellow,red%0d%0aK15428+yellow,red%0d%0aK00681+yellow,red%0d%0aK00036+yellow,red%0d%0aK11204+yellow,red%0d%0aK00033+yellow,red%0d%0aK00799+yellow%0dK18309+yellow%0dK00432+yellow%0dK18592+yellow%0dK20838+yellow%0dK11142+yellow%0dK01581+yellow%0dK10808+yellow%0dK00383+yellow%0dK10807+yellow%0dK00031+yel…	Metabolism of other amino acids	Metabolism
2	Arachidonic acid metabolism	KEGG PATHWAY	map00590	2/470	7/4331	0.171099	0.425436	LE01Gene08455|LE01Gene12083	http://www.genome.jp/kegg-bin/show_pathway?map=map00590&multi_query=K01254+yellow,red%0d%0aK08726+yellow,red%0d%0aK00432+yellow%0dK18592+yellow%0d	Lipid metabolism	Metabolism
4	Pantothenate and CoA biosynthesis	KEGG PATHWAY	map00770	4/470	20/4331	0.164648	0.43279	LE01Gene07960|LE01Gene08952|LE01Gene03602|LE01Gene09272	http://www.genome.jp/kegg-bin/show_pathway?map=map00770&multi_query=K00077+yellow,red%0d%0aK02201+yellow,red%0d%0aK01918+yellow,red%0d%0aK01687+yellow%0dK00997+yellow%0dK00859+yellow%0dK00053+yellow%0dK00826+yellow%0dK09680+yellow%0dK00606+yellow%0dK01922+yellow%0dK01652+yellow%0dK01598+yellow%0d	Metabolism of cofactors and vitamins	Metabolism
4	Biosynthesis of unsaturated fatty acids	KEGG PATHWAY	map01040	4/470	20/4331	0.164648	0.43279	LE01Gene14219|LE01Gene08082|LE01Gene01881|LE01Gene02816	http://www.genome.jp/kegg-bin/show_pathway?map=map01040&multi_query=K10256+yellow,red%0d%0aK00059+yellow%0dK10703+yellow%0dK00232+yellow%0dK10258+yellow%0dK07513+yellow%0dK00507+yellow%0dK10251+yellow%0d	Lipid metabolism	Metabolism
3	Fatty acid biosynthesis	KEGG PATHWAY	map00061	3/470	13/4331	0.160036	0.433039	LE01Gene14219|LE01Gene08082|LE01Gene01881	http://www.genome.jp/kegg-bin/show_pathway?map=map00061&multi_query=K00059+yellow,red%0d%0aK01897+yellow%0dK11262+yellow%0dK00668+yellow%0d	Lipid metabolism	Metabolism
6	Lysine degradation	KEGG PATHWAY	map00310	6/470	34/4331	0.156514	0.436341	LE01Gene02112|LE01Gene06747|LE01Gene07671|LE01Gene10637|LE01Gene11993|LE01Gene03882	http://www.genome.jp/kegg-bin/show_pathway?map=map00310&multi_query=K00135+yellow,red%0d%0aK00306+yellow,red%0d%0aK14157+yellow,red%0d%0aK00128+yellow,red%0d%0aK00252+yellow,red%0d%0aK07511+yellow%0dK00143+yellow%0dK11419+yellow%0dK00658+yellow%0dK11423+yellow%0dK00164+yellow%0dK00293+yellow%0dK00290+yellow%0dK11422+yellow%0dK00474+yellow%0dK11430+yellow%0dK14085+yellow%0dK11427+yellow%0dK11429+y…	Amino acid metabolism	Metabolism
7	Glycine, serine and threonine metabolism	KEGG PATHWAY	map00260	7/470	44/4331	0.194541	0.470995	LE01Gene03882|LE01Gene04738|LE01Gene04977|LE01Gene10637|LE01Gene10653|LE01Gene04010|LE01Gene12323	http://www.genome.jp/kegg-bin/show_pathway?map=map00260&multi_query=K01620+yellow,red%0d%0aK00306+yellow,red%0d%0aK00276+yellow,red%0d%0aK00108+yellow,red%0d%0aK15634+yellow,red%0d%0aK01754+yellow%0dK15918+yellow%0dK14085+yellow%0dK00600+yellow%0dK00605+yellow%0dK00830+yellow%0dK00831+yellow%0dK00872+yellow%0dK00058+yellow%0dK00281+yellow%0dK00643+yellow%0dK02437+yellow%0dK16066+yellow%0dK00382+y…	Amino acid metabolism	Metabolism
3	Riboflavin metabolism	KEGG PATHWAY	map00740	3/470	15/4331	0.217547	0.488153	LE01Gene00669|LE01Gene11249|LE01Gene00290	http://www.genome.jp/kegg-bin/show_pathway?map=map00740&multi_query=K00793+yellow,red%0d%0aK11752+yellow,red%0d%0aK14654+yellow%0dK02858+yellow%0dK00861+yellow%0dK00953+yellow%0dK00794+yellow%0dK01497+yellow%0dK14394+yellow%0dK00505+yellow%0d	Metabolism of cofactors and vitamins	Metabolism
2	Vitamin B6 metabolism	KEGG PATHWAY	map00750	2/470	8/4331	0.212498	0.501276	LE01Gene00408|LE01Gene05579	http://www.genome.jp/kegg-bin/show_pathway?map=map00750&multi_query=K06215+yellow,red%0d%0aK05275+yellow,red%0d%0aK08681+yellow%0dK00868+yellow%0dK13248+yellow%0dK01733+yellow%0dK00831+yellow%0d	Metabolism of cofactors and vitamins	Metabolism
2	Thiamine metabolism	KEGG PATHWAY	map00730	2/470	8/4331	0.212498	0.501276	LE01Gene06967|LE01Gene03342	http://www.genome.jp/kegg-bin/show_pathway?map=map00730&multi_query=K03146+yellow,red%0d%0aK03707+yellow,red%0d%0aK20896+yellow%0dK04487+yellow%0dK00949+yellow%0dK14154+yellow%0dK00877+yellow%0dK14394+yellow%0d	Metabolism of cofactors and vitamins	Metabolism
5	Fatty acid degradation	KEGG PATHWAY	map00071	5/470	31/4331	0.241487	0.528972	LE01Gene08192|LE01Gene06747|LE01Gene11430|LE01Gene05481|LE01Gene02112	http://www.genome.jp/kegg-bin/show_pathway?map=map00071&multi_query=K00128+yellow,red%0d%0aK14338+yellow,red%0d%0aK00252+yellow,red%0d%0aK00121+yellow,red%0d%0aK13953+yellow,red%0d%0aK07511+yellow%0dK00249+yellow%0dK01897+yellow%0dK00232+yellow%0dK13239+yellow%0dK14085+yellow%0dK07513+yellow%0dK00626+yellow%0d	Lipid metabolism	Metabolism
5	Inositol phosphate metabolism	KEGG PATHWAY	map00562	5/470	32/4331	0.262838	0.56235	LE01Gene05353|LE01Gene00162|LE01Gene00854|LE01Gene10714|LE01Gene09161	http://www.genome.jp/kegg-bin/show_pathway?map=map00562&multi_query=K01771+yellow,red%0d%0aK01092+yellow,red%0d%0aK00921+yellow,red%0d%0aK01110+yellow,red%0d%0aK10572+yellow,red%0d%0aK05857+yellow%0dK00140+yellow%0dK00999+yellow%0dK01803+yellow%0dK01099+yellow%0dK00915+yellow%0dK00914+yellow%0dK01858+yellow%0dK18083+yellow%0dK13711+yellow%0dK01114+yellow%0dK20279+yellow%0dK00469+yellow%0dK00889+y…	Carbohydrate metabolism	Metabolism
2	Taurine and hypotaurine metabolism	KEGG PATHWAY	map00430	2/470	10/4331	0.297013	0.569274	LE01Gene02448|LE01Gene06030	http://www.genome.jp/kegg-bin/show_pathway?map=map00430&multi_query=K00681+yellow,red%0d%0aK01580+yellow,red%0d%0aK18592+yellow%0dK15371+yellow%0d	Metabolism of other amino acids	Metabolism
3	Arginine biosynthesis	KEGG PATHWAY	map00220	3/470	17/4331	0.278476	0.582269	LE01Gene01546|LE01Gene06587|LE01Gene02601	http://www.genome.jp/kegg-bin/show_pathway?map=map00220&multi_query=K01476+yellow,red%0d%0aK01915+yellow,red%0d%0aK01427+yellow,red%0d%0aK01755+yellow%0dK14455+yellow%0dK14454+yellow%0dK00262+yellow%0dK01941+yellow%0dK01940+yellow%0dK12659+yellow%0dK00611+yellow%0dK00814+yellow%0dK00818+yellow%0dK00618+yellow%0dK00620+yellow%0dK15371+yellow%0d	Amino acid metabolism	Metabolism
3	Ubiquinone and other terpenoid-quinone biosynthesis	KEGG PATHWAY	map00130	3/470	17/4331	0.278476	0.582269	LE01Gene01674|LE01Gene05328|LE01Gene11602	http://www.genome.jp/kegg-bin/show_pathway?map=map00130&multi_query=K03809+yellow,red%0d%0aK06125+tomato,red%0d%0aK00838+yellow,red%0d%0aK06126+yellow%0dK06134+yellow%0dK06127+yellow%0dK00457+yellow%0dK00568+yellow%0d	Metabolism of cofactors and vitamins	Metabolism
1	Cutin, suberine and wax biosynthesis	KEGG PATHWAY	map00073	1/470	3/4331	0.291568	0.583136	LE01Gene05847	http://www.genome.jp/kegg-bin/show_pathway?map=map00073&multi_query=K17991+yellow,red%0d%0aK13065+yellow%0dK15400+yellow%0d	Lipid metabolism	Metabolism
1	Atrazine degradation	KEGG PATHWAY	map00791	1/470	3/4331	0.291568	0.583136	LE01Gene02601	http://www.genome.jp/kegg-bin/show_pathway?map=map00791&multi_query=K01427+yellow,red%0d%0aK06035+yellow%0dK01941+yellow%0d	Xenobiotics biodegradation and metabolism	Metabolism
4	Sphingolipid metabolism	KEGG PATHWAY	map00600	4/470	27/4331	0.335787	0.630457	LE01Gene05323|LE01Gene12953|LE01Gene14013|LE01Gene01844	http://www.genome.jp/kegg-bin/show_pathway?map=map00600&multi_query=K12350+yellow,red%0d%0aK07407+yellow,red%0d%0aK01190+yellow%0dK01634+yellow%0dK12351+yellow%0dK00654+yellow%0dK00720+yellow%0dK04713+yellow%0dK04712+yellow%0dK04711+yellow%0dK01130+yellow%0dK04718+yellow%0dK04708+yellow%0dK04709+yellow%0dK12349+yellow%0d	Lipid metabolism	Metabolism
6	Cysteine and methionine metabolism	KEGG PATHWAY	map00270	6/470	45/4331	0.361964	0.652954	LE01Gene01797|LE01Gene04998|LE01Gene01674|LE01Gene01886|LE01Gene07108|LE01Gene13915	http://www.genome.jp/kegg-bin/show_pathway?map=map00270&multi_query=K11204+yellow,red%0d%0aK00838+yellow,red%0d%0aK00547+yellow,red%0d%0aK01611+yellow,red%0d%0aK01920+yellow,red%0d%0aK00026+yellow,red%0d%0aK00899+yellow%0dK01505+yellow%0dK01011+yellow%0dK14455+yellow%0dK14454+yellow%0dK00641+yellow%0dK00789+yellow%0dK00549+yellow%0dK08967+yellow%0dK08968+yellow%0dK01251+yellow%0dK01697+yellow%0dK…	Amino acid metabolism	Metabolism
3	Butanoate metabolism	KEGG PATHWAY	map00650	3/470	20/4331	0.371813	0.657823	LE01Gene02448|LE01Gene07671|LE01Gene06512	http://www.genome.jp/kegg-bin/show_pathway?map=map00650&multi_query=K00135+yellow,red%0d%0aK03366+yellow,red%0d%0aK01580+yellow,red%0d%0aK01027+yellow%0dK01641+yellow%0dK00823+yellow%0dK00074+yellow%0dK09522+yellow%0dK01907+yellow%0dK07511+yellow%0dK01640+yellow%0dK01652+yellow%0dK00626+yellow%0dK00100+yellow%0d	Carbohydrate metabolism	Metabolism
4	Histidine metabolism	KEGG PATHWAY	map00340	4/470	28/4331	0.361619	0.665379	LE01Gene10585|LE01Gene06747|LE01Gene04205|LE01Gene12188	http://www.genome.jp/kegg-bin/show_pathway?map=map00340&multi_query=K00128+yellow,red%0d%0aK20247+yellow,red%0d%0aK20246+yellow,red%0d%0aK04486+yellow%0dK14085+yellow%0dK19787+yellow%0dK01663+yellow%0dK00765+yellow%0dK14152+yellow%0dK01693+yellow%0dK00129+yellow%0dK07008+yellow%0dK01814+yellow%0dK01593+yellow%0dK00817+yellow%0d	Amino acid metabolism	Metabolism
3	Propanoate metabolism	KEGG PATHWAY	map00640	3/470	21/4331	0.4026	0.685912	LE01Gene09663|LE01Gene00674|LE01Gene00018	http://www.genome.jp/kegg-bin/show_pathway?map=map00640&multi_query=K17741+yellow,red%0d%0aK00166+yellow,red%0d%0aK09699+yellow,red%0d%0aK00140+yellow%0dK01899+yellow%0dK05605+yellow%0dK00167+yellow%0dK00626+yellow%0dK00249+yellow%0dK01900+yellow%0dK00823+yellow%0dK01720+yellow%0dK00382+yellow%0dK07511+yellow%0dK01895+yellow%0dK11262+yellow%0dK18369+yellow%0d	Carbohydrate metabolism	Metabolism
5	Autophagy - yeast	KEGG PATHWAY	map04138	5/470	38/4331	0.396558	0.688364	LE01Gene05178|LE01Gene05404|LE01Gene05403|LE01Gene03425|LE01Gene00832	http://www.genome.jp/kegg-bin/show_pathway?map=map04138&multi_query=K01381+yellow,red%0d%0aK20195+yellow,red%0d%0aK17906+yellow,red%0d%0aK19800+yellow,red%0d%0aK06902+yellow%0dK18584+yellow%0dK21141+yellow%0dK12479+yellow%0dK14209+yellow%0dK20179+yellow%0dK20178+yellow%0dK20177+yellow%0dK01336+yellow%0dK07756+yellow%0dK17260+yellow%0dK20180+yellow%0dK20367+yellow%0dK20184+yellow%0dK04345+yellow%0…	Transport and catabolism	Cellular Processes
5	Mitophagy - yeast	KEGG PATHWAY	map04139	5/470	39/4331	0.41902	0.700906	LE01Gene02369|LE01Gene04483|LE01Gene09137|LE01Gene10615|LE01Gene04173	http://www.genome.jp/kegg-bin/show_pathway?map=map04139&multi_query=K11229+yellow,red%0d%0aK04441+yellow,red%0d%0aK04464+yellow,red%0d%0aK11644+yellow,red%0d%0aK17764+yellow%0dK17765+yellow%0dK08955+yellow%0dK11244+yellow%0dK02677+yellow%0dK11227+yellow%0dK02332+yellow%0dK11088+yellow%0dK08341+yellow%0dK17535+yellow%0dK00889+yellow%0dK17775+yellow%0dK17774+yellow%0dK03097+yellow%0dK11841+yellow%0…	Transport and catabolism	Cellular Processes
1	Phosphonate and phosphinate metabolism	KEGG PATHWAY	map00440	1/470	5/4331	0.437094	0.718083	LE01Gene03694	http://www.genome.jp/kegg-bin/show_pathway?map=map00440&multi_query=K00968+yellow,red%0d%0aK21196+yellow%0dK00993+yellow%0dK21195+yellow%0d	Metabolism of other amino acids	Metabolism
5	AGE-RAGE signaling pathway in diabetic complications	KEGG PATHWAY	map04933	5/470	42/4331	0.485293	0.783281	LE01Gene02958|LE01Gene03398|LE01Gene05225|LE01Gene09137|LE01Gene01671	http://www.genome.jp/kegg-bin/show_pathway?map=map04933&multi_query=K04441+yellow,red%0d%0aK19720+yellow,red%0d%0aK04371+yellow,red%0d%0aK06236+yellow,red%0d%0aK06068+yellow,red%0d%0aK19719+yellow%0dK05740+yellow%0dK02677+yellow%0dK05857+yellow%0dK04392+yellow%0dK04445+yellow%0dK08008+yellow%0dK04393+yellow%0dK07827+yellow%0dK06237+yellow%0d	Endocrine and metabolic disease	Human Diseases
2	Lysine biosynthesis	KEGG PATHWAY	map00300	2/470	15/4331	0.495833	0.786494	LE01Gene01674|LE01Gene01080	http://www.genome.jp/kegg-bin/show_pathway?map=map00300&multi_query=K01705+yellow,red%0d%0aK00838+yellow,red%0d%0aK00143+yellow%0dK00003+yellow%0dK00293+yellow%0dK00290+yellow%0dK17450+yellow%0dK05824+yellow%0dK14085+yellow%0dK00928+yellow%0dK00133+yellow%0dK01655+yellow%0d	Amino acid metabolism	Metabolism
6	Glycerophospholipid metabolism	KEGG PATHWAY	map00564	6/470	53/4331	0.521554	0.813271	LE01Gene09333|LE01Gene03694|LE01Gene11894|LE01Gene07630|LE01Gene11625|LE01Gene07629	http://www.genome.jp/kegg-bin/show_pathway?map=map00564&multi_query=K15728+yellow,red%0d%0aK00968+yellow,red%0d%0aK01613+yellow,red%0d%0aK13333+yellow,red%0d%0aK00999+yellow%0dK00995+yellow%0dK00993+yellow%0dK01115+yellow%0dK08730+yellow%0dK13535+yellow%0dK06123+yellow%0dK13519+yellow%0dK01126+yellow%0dK13511+yellow%0dK14676+yellow%0dK00111+yellow%0dK16369+yellow%0dK16368+yellow%0dK17103+yellow%0…	Lipid metabolism	Metabolism
11	Purine metabolism	KEGG PATHWAY	map00230	11/470	103/4331	0.570743	0.875139	LE01Gene00453|LE01Gene00950|LE01Gene02434|LE01Gene06507|LE01Gene02601|LE01Gene02230|LE01Gene05983|LE01Gene07172|LE01Gene06330|LE01Gene02546|LE01Gene09790	http://www.genome.jp/kegg-bin/show_pathway?map=map00230&multi_query=K00856+yellow,red%0d%0aK11788+yellow,red%0d%0aK01427+yellow,red%0d%0aK01835+yellow,red%0d%0aK01952+yellow,red%0d%0aK01756+yellow,red%0d%0aK00940+yellow,red%0d%0aK01466+yellow,red%0d%0aK01487+yellow,red%0d%0aK11808+yellow,red%0d%0aK00948+yellow,red%0d%0aK19572+yellow%0dK00939+yellow%0dK18422+yellow%0dK00088+yellow%0dK10807+yellow%…	Nucleotide metabolism	Metabolism
4	Valine, leucine and isoleucine degradation	KEGG PATHWAY	map00280	4/470	39/4331	0.624575	0.941981	LE01Gene09663|LE01Gene12767|LE01Gene06747|LE01Gene00674	http://www.genome.jp/kegg-bin/show_pathway?map=map00280&multi_query=K00166+yellow,red%0d%0aK00128+yellow,red%0d%0aK00253+yellow,red%0d%0aK09699+yellow,red%0d%0aK14085+yellow%0dK01640+yellow%0dK01641+yellow%0dK00626+yellow%0dK00249+yellow%0dK01027+yellow%0dK00826+yellow%0dK01907+yellow%0dK07511+yellow%0dK01969+yellow%0dK01968+yellow%0dK00140+yellow%0dK05607+yellow%0dK05605+yellow%0dK00167+yellow%0…	Amino acid metabolism	Metabolism
1	Selenocompound metabolism	KEGG PATHWAY	map00450	1/470	9/4331	0.644725	0.956689	LE01Gene00166	http://www.genome.jp/kegg-bin/show_pathway?map=map00450&multi_query=K01874+yellow,red%0d%0aK01758+yellow%0dK00384+yellow%0dK00958+yellow%0dK00549+yellow%0dK01739+yellow%0d	Metabolism of other amino acids	Metabolism
1	Oxidative phosphorylation	KEGG PATHWAY	map00190	1/470	81/4331	0.999917	0.999917	LE01Gene10649	http://www.genome.jp/kegg-bin/show_pathway?map=map00190&multi_query=K02148+yellow,red%0d%0aK02257+yellow%0dK03950+yellow%0dK01507+yellow%0dK02258+yellow%0dK02259+yellow%0dK02139+yellow%0dK02138+yellow%0dK03939+yellow%0dK02260+yellow%0dK02272+yellow%0dK02133+yellow%0dK02154+yellow%0dK02153+yellow%0dK02152+yellow%0dK02137+yellow%0dK02136+yellow%0dK03949+yellow%0dK03948+yellow%0dK03965+yellow%0dK039…	Energy metabolism	Metabolism
2	Cyanoamino acid metabolism	KEGG PATHWAY	map00460	2/470	22/4331	0.70693	1	LE01Gene06030|LE01Gene12490	http://www.genome.jp/kegg-bin/show_pathway?map=map00460&multi_query=K00681+yellow,red%0d%0aK01455+yellow,red%0d%0aK01188+yellow%0dK18592+yellow%0dK00600+yellow%0dK05349+yellow%0dK13035+yellow%0d	Metabolism of other amino acids	Metabolism
9	Protein processing in endoplasmic reticulum	KEGG PATHWAY	map04141	9/470	96/4331	0.729333	1	LE01Gene02518|LE01Gene05859|LE01Gene00650|LE01Gene00626|LE01Gene07204|LE01Gene07203|LE01Gene04445|LE01Gene11452|LE01Gene00907	http://www.genome.jp/kegg-bin/show_pathway?map=map04141&multi_query=K06689+yellow,red%0d%0aK05546+yellow,red%0d%0aK13993+yellow,red%0d%0aK03283+yellow,red%0d%0aK09525+yellow,red%0d%0aK04079+yellow,red%0d%0aK16196+yellow%0dK10601+yellow%0dK12670+yellow%0dK10578+yellow%0dK13989+yellow%0dK13984+yellow%0dK10575+yellow%0dK04555+yellow%0dK04554+yellow%0dK08852+yellow%0dK10597+yellow%0dK09518+yellow%0dK…	Folding, sorting and degradation	Genetic Information Processing
1	Other types of O-glycan biosynthesis	KEGG PATHWAY	map00514	1/470	12/4331	0.748503	1	LE01Gene02724	http://www.genome.jp/kegg-bin/show_pathway?map=map00514&multi_query=K10967+yellow,red%0d%0aK00728+yellow%0d	Glycan biosynthesis and metabolism	Metabolism
1	Non-homologous end-joining	KEGG PATHWAY	map03450	1/470	12/4331	0.748503	1	LE01Gene02111	http://www.genome.jp/kegg-bin/show_pathway?map=map03450&multi_query=K03513+yellow,red%0d%0aK10884+yellow%0dK10885+yellow%0dK10777+yellow%0dK10865+yellow%0dK10866+yellow%0dK04799+yellow%0dK03512+yellow%0d	Replication and repair	Genetic Information Processing
1	Ascorbate and aldarate metabolism	KEGG PATHWAY	map00053	1/470	14/4331	0.800267	1	LE01Gene06747	http://www.genome.jp/kegg-bin/show_pathway?map=map00053&multi_query=K00128+yellow,red%0d%0aK12447+yellow%0dK01053+yellow%0dK14085+yellow%0dK00012+yellow%0dK00469+yellow%0dK00103+yellow%0d	Carbohydrate metabolism	Metabolism
1	Folate biosynthesis	KEGG PATHWAY	map00790	1/470	15/4331	0.822012	1	LE01Gene02025	http://www.genome.jp/kegg-bin/show_pathway?map=map00790&multi_query=K06897+yellow,red%0d%0aK15376+yellow,red%0d%0aK03635+yellow%0dK20967+yellow%0dK01113+yellow%0dK00287+yellow%0dK03639+yellow%0dK13939+yellow%0dK13950+yellow%0dK01930+yellow%0dK01495+yellow%0d	Metabolism of cofactors and vitamins	Metabolism
1	Porphyrin and chlorophyll metabolism	KEGG PATHWAY	map00860	1/470	18/4331	0.874068	1	LE01Gene10058	http://www.genome.jp/kegg-bin/show_pathway?map=map00860&multi_query=K01885+yellow,red%0d%0aK02257+yellow%0dK01698+yellow%0dK01749+yellow%0dK02259+yellow%0dK00643+yellow%0dK00231+yellow%0dK02304+yellow%0dK00228+yellow%0dK01772+yellow%0dK00510+yellow%0dK00589+yellow%0dK01764+yellow%0dK01719+yellow%0dK01599+yellow%0d	Metabolism of cofactors and vitamins	Metabolism
1	Sulfur metabolism	KEGG PATHWAY	map00920	1/470	19/4331	0.887791	1	LE01Gene04817	http://www.genome.jp/kegg-bin/show_pathway?map=map00920&multi_query=K01082+yellow,red%0d%0aK08738+yellow%0dK01011+yellow%0dK00958+yellow%0dK17218+yellow%0dK00390+yellow%0dK17069+yellow%0dK00381+yellow%0dK00860+yellow%0dK00387+yellow%0dK00380+yellow%0dK01738+yellow%0dK01739+yellow%0d	Energy metabolism	Metabolism
1	Glycosylphosphatidylinositol (GPI)-anchor biosynthesis	KEGG PATHWAY	map00563	1/470	19/4331	0.887791	1	LE01Gene01769	http://www.genome.jp/kegg-bin/show_pathway?map=map00563&multi_query=K07542+yellow,red%0d%0aK09658+yellow%0dK03434+yellow%0dK03857+yellow%0dK03859+yellow%0dK03858+yellow%0dK05289+yellow%0dK03860+yellow%0dK03861+yellow%0dK05283+yellow%0dK05288+yellow%0dK05286+yellow%0dK05287+yellow%0dK05285+yellow%0dK05291+yellow%0dK05290+yellow%0dK05293+yellow%0dK05292+yellow%0d	Glycan biosynthesis and metabolism	Metabolism
2	Homologous recombination	KEGG PATHWAY	map03440	2/470	34/4331	0.897487	1	LE01Gene11295|LE01Gene00834	http://www.genome.jp/kegg-bin/show_pathway?map=map03440&multi_query=K10870+yellow,red%0d%0aK10739+yellow,red%0d%0aK10882+yellow%0dK10740+yellow%0dK10881+yellow%0dK03165+yellow%0dK10879+yellow%0dK10958+yellow%0dK04482+yellow%0dK10873+yellow%0dK10871+yellow%0dK08775+yellow%0dK10875+yellow%0dK02327+yellow%0dK02328+yellow%0dK08991+yellow%0dK10901+yellow%0dK10865+yellow%0dK10866+yellow%0dK03654+yellow…	Replication and repair	Genetic Information Processing
1	Steroid biosynthesis	KEGG PATHWAY	map00100	1/470	20/4331	0.900022	1	LE01Gene11223	http://www.genome.jp/kegg-bin/show_pathway?map=map00100&multi_query=K05917+yellow,red%0d%0aK07748+yellow%0dK00223+yellow%0dK00227+yellow%0dK01052+yellow%0dK09831+yellow%0dK00511+yellow%0dK01852+yellow%0dK07750+yellow%0dK00637+yellow%0dK00559+yellow%0dK00222+yellow%0dK00801+yellow%0dK09829+yellow%0d	Lipid metabolism	Metabolism
3	Phagosome	KEGG PATHWAY	map04145	3/470	49/4331	0.913586	1	LE01Gene07823|LE01Gene00162|LE01Gene10649	http://www.genome.jp/kegg-bin/show_pathway?map=map04145&multi_query=K00921+yellow,red%0d%0aK02148+yellow,red%0d%0aK10413+yellow,red%0d%0aK08517+yellow%0dK00914+yellow%0dK07889+yellow%0dK04392+yellow%0dK02155+yellow%0dK02154+yellow%0dK02153+yellow%0dK02152+yellow%0dK02151+yellow%0dK02150+yellow%0dK09481+yellow%0dK10956+yellow%0dK08488+yellow%0dK07374+yellow%0dK07375+yellow%0dK12478+yellow%0dK08008…	Transport and catabolism	Cellular Processes
4	RNA degradation	KEGG PATHWAY	map03018	4/470	62/4331	0.916952	1	LE01Gene06115|LE01Gene04720|LE01Gene03168|LE01Gene02207	http://www.genome.jp/kegg-bin/show_pathway?map=map03018&multi_query=K03678+yellow,red%0d%0aK01689+yellow,red%0d%0aK12613+yellow,red%0d%0aK12619+yellow,red%0d%0aK03679+yellow%0dK00850+yellow%0dK12600+yellow%0dK12604+yellow%0dK12597+yellow%0dK12617+yellow%0dK12592+yellow%0dK12591+yellow%0dK12580+yellow%0dK12618+yellow%0dK12598+yellow%0dK12599+yellow%0dK04043+yellow%0dK12605+yellow%0dK12622+yellow%0…	Folding, sorting and degradation	Genetic Information Processing
4	Meiosis - yeast	KEGG PATHWAY	map04113	4/470	65/4331	0.933654	1	LE01Gene01038|LE01Gene04685|LE01Gene00422|LE01Gene01466	http://www.genome.jp/kegg-bin/show_pathway?map=map04113&multi_query=K10872+yellow,red%0d%0aK12767+yellow,red%0d%0aK08139+yellow,red%0d%0aK02210+yellow%0dK01768+yellow%0dK02212+yellow%0dK02213+yellow%0dK02214+yellow%0dK02216+yellow%0dK02178+yellow%0dK06671+yellow%0dK06269+yellow%0dK06679+yellow%0dK03352+yellow%0dK03353+yellow%0dK03350+yellow%0dK03351+yellow%0dK03357+yellow%0dK06639+yellow%0dK06636…	Cell growth and death	Cellular Processes
1	Terpenoid backbone biosynthesis	KEGG PATHWAY	map00900	1/470	24/4331	0.937006	1	LE01Gene06825	http://www.genome.jp/kegg-bin/show_pathway?map=map00900&multi_query=K05954+yellow,red%0d%0aK05906+yellow%0dK11778+yellow%0dK06013+yellow%0dK01641+yellow%0dK15888+yellow%0dK19177+yellow%0dK00787+yellow%0dK01823+yellow%0dK08658+yellow%0dK05955+yellow%0dK01597+tomato%0dK00587+yellow%0dK00938+yellow%0dK05355+yellow%0dK00804+yellow%0dK00021+yellow%0dK00626+yellow%0d	Metabolism of terpenoids and polyketides	Metabolism
2	Nucleotide excision repair	KEGG PATHWAY	map03420	2/470	43/4331	0.956098	1	LE01Gene06820|LE01Gene00834	http://www.genome.jp/kegg-bin/show_pathway?map=map03420&multi_query=K10838+yellow,red%0d%0aK10739+yellow,red%0d%0aK03143+yellow%0dK03142+yellow%0dK10747+yellow%0dK10740+yellow%0dK03144+yellow%0dK03141+yellow%0dK04802+yellow%0dK19347+yellow%0dK03868+yellow%0dK07466+yellow%0dK10839+yellow%0dK06634+yellow%0dK10756+yellow%0dK10754+yellow%0dK10755+yellow%0dK10610+yellow%0dK02324+yellow%0dK02326+yellow…	Replication and repair	Genetic Information Processing
1	Mismatch repair	KEGG PATHWAY	map03430	1/470	29/4331	0.964661	1	LE01Gene00834	http://www.genome.jp/kegg-bin/show_pathway?map=map03430&multi_query=K10739+yellow,red%0d%0aK08735+yellow%0dK08734+yellow%0dK10747+yellow%0dK10746+yellow%0dK10756+yellow%0dK10740+yellow%0dK10858+yellow%0dK07466+yellow%0dK02327+yellow%0dK08739+yellow%0dK10754+yellow%0dK04802+yellow%0dK10755+yellow%0dK03657+yellow%0dK08736+yellow%0dK08737+yellow%0dK02328+yellow%0dK03505+yellow%0dK19347+yellow%0d	Replication and repair	Genetic Information Processing
5	Endocytosis	KEGG PATHWAY	map04144	5/470	88/4331	0.969531	1	LE01Gene02518|LE01Gene07331|LE01Gene02962|LE01Gene10086|LE01Gene00340	http://www.genome.jp/kegg-bin/show_pathway?map=map04144&multi_query=K12199+yellow,red%0d%0aK12200+yellow,red%0d%0aK03283+yellow,red%0d%0aK05747+yellow,red%0d%0aK10591+yellow%0dK04513+yellow%0dK01115+yellow%0dK10396+yellow%0dK12195+yellow%0dK07889+yellow%0dK12471+yellow%0dK12472+yellow%0dK19366+yellow%0dK12492+yellow%0dK12479+yellow%0dK12478+yellow%0dK19476+yellow%0dK17919+yellow%0dK17918+yellow%0…	Transport and catabolism	Cellular Processes
2	Proteasome	KEGG PATHWAY	map03050	2/470	48/4331	0.973005	1	LE01Gene00443|LE01Gene06159	http://www.genome.jp/kegg-bin/show_pathway?map=map03050&multi_query=K06698+yellow,red%0d%0aK06699+yellow,red%0d%0aK03064+yellow%0dK03065+yellow%0dK03066+yellow%0dK03061+yellow%0dK03062+yellow%0dK10881+yellow%0dK03028+yellow%0dK03029+yellow%0dK03063+yellow%0dK02728+yellow%0dK02729+yellow%0dK02725+yellow%0dK02726+yellow%0dK02727+yellow%0dK06691+yellow%0dK03039+yellow%0dK03038+yellow%0dK03037+yellow…	Folding, sorting and degradation	Genetic Information Processing
4	Ubiquitin mediated proteolysis	KEGG PATHWAY	map04120	4/470	78/4331	0.976223	1	LE01Gene06986|LE01Gene00879|LE01Gene08786|LE01Gene00650	http://www.genome.jp/kegg-bin/show_pathway?map=map04120&multi_query=K06689+yellow,red%0d%0aK10582+yellow,red%0d%0aK03361+yellow,red%0d%0aK10686+yellow,red%0d%0aK10601+yellow%0dK10597+yellow%0dK10590+yellow%0dK10591+yellow%0dK10592+yellow%0dK06688+yellow%0dK10576+yellow%0dK10577+tomato%0dK10575+yellow%0dK10598+yellow%0dK10573+yellow%0dK10259+yellow%0dK03352+yellow%0dK03868+yellow%0dK04649+yellow%0…	Folding, sorting and degradation	Genetic Information Processing
1	N-Glycan biosynthesis	KEGG PATHWAY	map00510	1/470	34/4331	0.980189	1	LE01Gene04445	http://www.genome.jp/kegg-bin/show_pathway?map=map00510&multi_query=K05546+yellow,red%0d%0aK12670+yellow%0dK07252+yellow%0dK03842+yellow%0dK03843+yellow%0dK07441+yellow%0dK03846+yellow%0dK03847+yellow%0dK03844+yellow%0dK03845+yellow%0dK03848+yellow%0dK03849+yellow%0dK00721+yellow%0dK07151+yellow%0dK01230+yellow%0dK01001+yellow%0dK12666+yellow%0dK12667+yellow%0dK12668+yellow%0dK12669+yellow%0dK096…	Glycan biosynthesis and metabolism	Metabolism
6	Spliceosome	KEGG PATHWAY	map03040	6/470	112/4331	0.98676	1	LE01Gene02518|LE01Gene10314|LE01Gene11647|LE01Gene07636|LE01Gene12143|LE01Gene05007	http://www.genome.jp/kegg-bin/show_pathway?map=map03040&multi_query=K12879+yellow,red%0d%0aK03283+yellow,red%0d%0aK12859+yellow,red%0d%0aK12823+yellow,red%0d%0aK12820+yellow,red%0d%0aK12813+yellow,red%0d%0aK10599+yellow%0dK12733+yellow%0dK11984+yellow%0dK12881+yellow%0dK12882+yellow%0dK12883+yellow%0dK11098+yellow%0dK11099+yellow%0dK12817+yellow%0dK12816+yellow%0dK12815+yellow%0dK09567+yellow%0dK…	Transcription	Genetic Information Processing
4	Cell cycle - yeast	KEGG PATHWAY	map04111	4/470	92/4331	0.99272	1	LE01Gene08786|LE01Gene05467|LE01Gene05101|LE01Gene00475	http://www.genome.jp/kegg-bin/show_pathway?map=map04111&multi_query=K06678+yellow,red%0d%0aK06653+yellow,red%0d%0aK03361+yellow,red%0d%0aK06641+yellow,red%0d%0aK02216+yellow%0dK06685+yellow%0dK18669+yellow%0dK06682+yellow%0dK06680+yellow%0dK02210+yellow%0dK02212+yellow%0dK02213+yellow%0dK02214+yellow%0dK10259+yellow%0dK02219+yellow%0dK02516+yellow%0dK02179+yellow%0dK02178+yellow%0dK06672+yellow%0…	Cell growth and death	Cellular Processes
1	DNA replication	KEGG PATHWAY	map03030	1/470	49/4331	0.996525	1	LE01Gene00834	http://www.genome.jp/kegg-bin/show_pathway?map=map03030&multi_query=K10739+yellow,red%0d%0aK10745+yellow%0dK03469+yellow%0dK10747+yellow%0dK10740+yellow%0dK10743+yellow%0dK10744+yellow%0dK02210+yellow%0dK04802+yellow%0dK02212+yellow%0dK19347+yellow%0dK07466+yellow%0dK10742+yellow%0dK10756+yellow%0dK10754+yellow%0dK10755+yellow%0dK02685+yellow%0dK02684+yellow%0dK02320+yellow%0dK02321+yellow%0dK023…	Replication and repair	Genetic Information Processing
6	RNA transport	KEGG PATHWAY	map03013	6/470	132/4331	0.997265	1	LE01Gene11647|LE01Gene12830|LE01Gene01742|LE01Gene03512|LE01Gene05457|LE01Gene10783	http://www.genome.jp/kegg-bin/show_pathway?map=map03013&multi_query=K03754+yellow,red%0d%0aK12879+yellow,red%0d%0aK13151+yellow,red%0d%0aK03680+yellow,red%0d%0aK03259+yellow,red%0d%0aK03252+yellow,red%0d%0aK00974+yellow%0dK14301+yellow%0dK14300+yellow%0dK14303+yellow%0dK14304+yellow%0dK14307+yellow%0dK14306+yellow%0dK14309+yellow%0dK14308+yellow%0dK12881+yellow%0dK12882+yellow%0dK12883+yellow%0dK…	Translation	Genetic Information Processing
3	Pyrimidine metabolism	KEGG PATHWAY	map00240	3/470	91/4331	0.998054	1	LE01Gene13607|LE01Gene13510|LE01Gene02434	http://www.genome.jp/kegg-bin/show_pathway?map=map00240&multi_query=K00940+yellow,red%0d%0aK00762+yellow,red%0d%0aK01485+yellow,red%0d%0aK01519+yellow%0dK03026+yellow%0dK16330+yellow%0dK02327+yellow%0dK01591+yellow%0dK06966+yellow%0dK01240+yellow%0dK03006+yellow%0dK03021+yellow%0dK03004+yellow%0dK03005+yellow%0dK03002+yellow%0dK03025+yellow%0dK03000+yellow%0dK03027+yellow%0dK01937+yellow%0dK00876…	Nucleotide metabolism	Metabolism
1	mRNA surveillance pathway	KEGG PATHWAY	map03015	1/470	60/4331	0.999034	1	LE01Gene01702	http://www.genome.jp/kegg-bin/show_pathway?map=map03015&multi_query=K14407+yellow,red%0d%0aK14397+yellow%0dK06965+yellow%0dK03267+yellow%0dK14328+yellow%0dK14327+yellow%0dK14326+yellow%0dK14325+yellow%0dK14324+yellow%0dK04354+yellow%0dK06100+yellow%0dK13171+yellow%0dK12881+yellow%0dK12882+yellow%0dK12883+yellow%0dK14284+yellow%0dK14285+yellow%0dK13025+yellow%0dK15541+yellow%0dK15542+yellow%0dK144…	Translation	Genetic Information Processing
2	Ribosome biogenesis in eukaryotes	KEGG PATHWAY	map03008	2/470	84/4331	0.999332	1	LE01Gene11558|LE01Gene06115	http://www.genome.jp/kegg-bin/show_pathway?map=map03008&multi_query=K12619+yellow,red%0d%0aK03685+yellow,red%0d%0aK11108+yellow%0dK14546+yellow%0dK11128+yellow%0dK11129+yellow%0dK11883+yellow%0dK12845+yellow%0dK12618+yellow%0dK14572+yellow%0dK14573+yellow%0dK14570+yellow%0dK07562+yellow%0dK14558+yellow%0dK14559+yellow%0dK14574+yellow%0dK14575+yellow%0dK14554+yellow%0dK14555+yellow%0dK14556+yellow…	Translation	Genetic Information Processing
3	Ribosome	KEGG PATHWAY	map03010	3/470	111/4331	0.999731	1	LE01Gene03373|LE01Gene02854|LE01Gene05498	http://www.genome.jp/kegg-bin/show_pathway?map=map03010&multi_query=K02880+yellow,red%0d%0aK02936+yellow,red%0d%0aK02993+yellow,red%0d%0aK02957+yellow%0dK02956+yellow%0dK02955+yellow%0dK02889+yellow%0dK02952+yellow%0dK02951+yellow%0dK02950+yellow%0dK02885+yellow%0dK02883+yellow%0dK02958+yellow%0dK02922+yellow%0dK02923+yellow%0dK02921+yellow%0dK02926+yellow%0dK02927+tomato%0dK02925+yellow%0dK02929…	Translation	Genetic Information Processing

## Sheet: KVSK3 up
#Study_num	Term	Database	ID	Ratio_in_study	Ratio_in_pop	P-Value	Corrected P-Value	Genes	Hyperlink	typeII	typeI
16	Pentose phosphate pathway	KEGG PATHWAY	map00030	16/760	23/4331	5.04192e-08	2.57138e-06	LE01Gene06597|LE01Gene12996|LE01Gene00733|LE01Gene04296|LE01Gene01623|LE01Gene11106|LE01Gene03058|LE01Gene10632|LE01Gene10083|LE01Gene04902|LE01Gene10629|LE01Gene04284|LE01Gene05567|LE01Gene06330|LE01Gene02725|LE01Gene09790	http://www.genome.jp/kegg-bin/show_pathway?map=map00030&multi_query=K03841+yellow,red%0d%0aK00850+yellow,red%0d%0aK01835+yellow,red%0d%0aK01053+yellow,red%0d%0aK00948+yellow,red%0d%0aK01623+yellow,red%0d%0aK01057+yellow,red%0d%0aK00616+yellow,red%0d%0aK01810+yellow,red%0d%0aK00036+yellow,red%0d%0aK01783+yellow,red%0d%0aK01624+yellow,red%0d%0aK01619+yellow,red%0d%0aK00033+yellow,red%0d%0aK00852+ye…	Carbohydrate metabolism	Metabolism
17	Fructose and mannose metabolism	KEGG PATHWAY	map00051	17/760	26/4331	7.75088e-08	2.6353e-06	LE01Gene00963|LE01Gene13706|LE01Gene06597|LE01Gene11783|LE01Gene00733|LE01Gene04296|LE01Gene09605|LE01Gene00726|LE01Gene12977|LE01Gene10083|LE01Gene03019|LE01Gene02581|LE01Gene04902|LE01Gene11222|LE01Gene11898|LE01Gene08397|LE01Gene03017	http://www.genome.jp/kegg-bin/show_pathway?map=map00051&multi_query=K19030+yellow,red%0d%0aK01809+yellow,red%0d%0aK03841+yellow,red%0d%0aK19029+yellow,red%0d%0aK19355+yellow,red%0d%0aK18339+yellow,red%0d%0aK01803+yellow,red%0d%0aK00009+yellow,red%0d%0aK00008+yellow,red%0d%0aK01711+yellow,red%0d%0aK00850+yellow,red%0d%0aK01623+yellow,red%0d%0aK01624+yellow,red%0d%0aK18334+yellow,red%0d%0aK00844+ye…	Carbohydrate metabolism	Metabolism
16	Galactose metabolism	KEGG PATHWAY	map00052	16/760	24/4331	1.26797e-07	3.23333e-06	LE01Gene05323|LE01Gene02264|LE01Gene05216|LE01Gene08914|LE01Gene09079|LE01Gene12018|LE01Gene12977|LE01Gene10083|LE01Gene03019|LE01Gene09429|LE01Gene12734|LE01Gene11685|LE01Gene01997|LE01Gene01844|LE01Gene12953|LE01Gene09790	http://www.genome.jp/kegg-bin/show_pathway?map=map00052&multi_query=K00965+yellow,red%0d%0aK00850+yellow,red%0d%0aK01187+yellow,red%0d%0aK00963+yellow,red%0d%0aK01835+yellow,red%0d%0aK01684+yellow,red%0d%0aK00844+yellow,red%0d%0aK01785+yellow,red%0d%0aK01784+yellow,red%0d%0aK07407+yellow,red%0d%0aK00849+yellow,red%0d%0aK01190+yellow%0dK12447+yellow%0d	Carbohydrate metabolism	Metabolism
24	Glycolysis / Gluconeogenesis	KEGG PATHWAY	map00010	24/760	45/4331	4.72688e-08	4.82141e-06	LE01Gene00733|LE01Gene03019|LE01Gene10357|LE01Gene05481|LE01Gene10083|LE01Gene09790|LE01Gene12977|LE01Gene10979|LE01Gene12323|LE01Gene04902|LE01Gene11222|LE01Gene11685|LE01Gene03960|LE01Gene05567|LE01Gene03706|LE01Gene06597|LE01Gene07114|LE01Gene03183|LE01Gene03184|LE01Gene04720|LE01Gene08873|LE01Gene02390|LE01Gene04296|LE01Gene06747	http://www.genome.jp/kegg-bin/show_pathway?map=map00010&multi_query=K00850+yellow,red%0d%0aK01689+yellow,red%0d%0aK01810+yellow,red%0d%0aK01623+yellow,red%0d%0aK01624+yellow,red%0d%0aK00627+yellow,red%0d%0aK03841+yellow,red%0d%0aK01835+yellow,red%0d%0aK00844+yellow,red%0d%0aK01792+yellow,red%0d%0aK00134+yellow,red%0d%0aK01610+yellow,red%0d%0aK00927+yellow,red%0d%0aK01803+yellow,red%0d%0aK00161+ye…	Carbohydrate metabolism	Metabolism
27	Amino sugar and nucleotide sugar metabolism	KEGG PATHWAY	map00520	27/760	59/4331	4.17836e-07	8.52386e-06	LE01Gene07656|LE01Gene12054|LE01Gene03019|LE01Gene07163|LE01Gene03017|LE01Gene10124|LE01Gene10125|LE01Gene00963|LE01Gene02264|LE01Gene06046|LE01Gene02645|LE01Gene12018|LE01Gene08142|LE01Gene01502|LE01Gene01997|LE01Gene05686|LE01Gene09790|LE01Gene12977|LE01Gene12734|LE01Gene05567|LE01Gene02188|LE01Gene10240|LE01Gene04192|LE01Gene06303|LE01Gene08914|LE01Gene02107|LE01Gene05156	http://www.genome.jp/kegg-bin/show_pathway?map=map00520&multi_query=K12373+yellow,red%0d%0aK02564+yellow,red%0d%0aK01443+yellow,red%0d%0aK01810+yellow,red%0d%0aK00621+yellow,red%0d%0aK01183+yellow,red%0d%0aK01835+yellow,red%0d%0aK01233+yellow,red%0d%0aK00965+yellow,red%0d%0aK15920+yellow,red%0d%0aK00963+yellow,red%0d%0aK00849+yellow,red%0d%0aK01711+yellow,red%0d%0aK01809+yellow,red%0d%0aK01784+ye…	Carbohydrate metabolism	Metabolism
19	Arginine and proline metabolism	KEGG PATHWAY	map00330	19/760	39/4331	7.15254e-06	0.000121593	LE01Gene06992|LE01Gene10274|LE01Gene00447|LE01Gene06514|LE01Gene06587|LE01Gene10357|LE01Gene06939|LE01Gene01199|LE01Gene13248|LE01Gene01797|LE01Gene01150|LE01Gene12391|LE01Gene12753|LE01Gene06726|LE01Gene05302|LE01Gene00182|LE01Gene06747|LE01Gene03960|LE01Gene06329	http://www.genome.jp/kegg-bin/show_pathway?map=map00330&multi_query=K01611+yellow,red%0d%0aK00128+yellow,red%0d%0aK00318+yellow,red%0d%0aK01259+yellow,red%0d%0aK00273+yellow,red%0d%0aK01426+yellow,red%0d%0aK00294+yellow,red%0d%0aK01750+yellow,red%0d%0aK01476+yellow,red%0d%0aK18384+yellow,red%0d%0aK01480+yellow,red%0d%0aK00931+yellow,red%0d%0aK14454+yellow%0dK00286+yellow%0dK14455+yellow%0dK11142+…	Amino acid metabolism	Metabolism
28	Starch and sucrose metabolism	KEGG PATHWAY	map00500	28/760	78/4331	7.17742e-05	0.00104585	LE01Gene07961|LE01Gene04799|LE01Gene09188|LE01Gene13404|LE01Gene09248|LE01Gene12625|LE01Gene05156|LE01Gene04089|LE01Gene09429|LE01Gene01997|LE01Gene04829|LE01Gene05940|LE01Gene09790|LE01Gene09079|LE01Gene13578|LE01Gene08744|LE01Gene12977|LE01Gene12203|LE01Gene05224|LE01Gene13906|LE01Gene12151|LE01Gene14315|LE01Gene11286|LE01Gene03019|LE01Gene02578|LE01Gene04133|LE01Gene10512|LE01Gene05567	http://www.genome.jp/kegg-bin/show_pathway?map=map00500&multi_query=K01176+yellow,red%0d%0aK01178+yellow,red%0d%0aK16055+yellow,red%0d%0aK01810+yellow,red%0d%0aK01187+yellow,red%0d%0aK00963+yellow,red%0d%0aK00844+yellow,red%0d%0aK01196+yellow,red%0d%0aK01194+yellow,red%0d%0aK19668+yellow,red%0d%0aK01835+yellow,red%0d%0aK01225+yellow,red%0d%0aK05349+yellow,red%0d%0aK00697+yellow,red%0d%0aK01179+ye…	Carbohydrate metabolism	Metabolism
9	Nitrogen metabolism	KEGG PATHWAY	map00910	9/760	14/4331	0.000130184	0.00165985	LE01Gene01546|LE01Gene05615|LE01Gene04654|LE01Gene09331|LE01Gene04653|LE01Gene13517|LE01Gene12490|LE01Gene05229|LE01Gene02614	http://www.genome.jp/kegg-bin/show_pathway?map=map00910&multi_query=K01673+yellow,red%0d%0aK00262+yellow,red%0d%0aK00264+yellow,red%0d%0aK01725+yellow,red%0d%0aK01915+yellow,red%0d%0aK00459+yellow,red%0d%0aK01455+yellow,red%0d%0aK15371+yellow%0d	Energy metabolism	Metabolism
16	Pentose and glucuronate interconversions	KEGG PATHWAY	map00040	16/760	36/4331	0.000153153	0.00173573	LE01Gene08820|LE01Gene00332|LE01Gene11783|LE01Gene10357|LE01Gene11775|LE01Gene03058|LE01Gene13817|LE01Gene02354|LE01Gene04060|LE01Gene03960|LE01Gene05940|LE01Gene01526|LE01Gene01997|LE01Gene04120|LE01Gene06747|LE01Gene07252	http://www.genome.jp/kegg-bin/show_pathway?map=map00040&multi_query=K00854+yellow,red%0d%0aK17743+yellow,red%0d%0aK00065+yellow,red%0d%0aK00963+yellow,red%0d%0aK01213+yellow,red%0d%0aK00008+yellow,red%0d%0aK18107+yellow,red%0d%0aK18106+yellow,red%0d%0aK01783+yellow,red%0d%0aK05351+yellow,red%0d%0aK17818+yellow,red%0d%0aK00128+yellow%0dK01184+yellow%0dK01051+yellow%0dK12447+yellow%0dK00012+yellow%…	Carbohydrate metabolism	Metabolism
12	Methane metabolism	KEGG PATHWAY	map00680	12/760	25/4331	0.000435117	0.0044382	LE01Gene14241|LE01Gene06597|LE01Gene08135|LE01Gene00733|LE01Gene04720|LE01Gene05481|LE01Gene00476|LE01Gene10083|LE01Gene12323|LE01Gene04902|LE01Gene04296|LE01Gene00628	http://www.genome.jp/kegg-bin/show_pathway?map=map00680&multi_query=K03841+yellow,red%0d%0aK01689+yellow,red%0d%0aK01070+yellow,red%0d%0aK00122+yellow,red%0d%0aK00850+yellow,red%0d%0aK01623+yellow,red%0d%0aK01624+yellow,red%0d%0aK00831+yellow,red%0d%0aK00121+yellow,red%0d%0aK00863+yellow,red%0d%0aK15634+yellow,red%0d%0aK00058+yellow%0dK01895+yellow%0dK15633+yellow%0dK00600+yellow%0dK00830+yellow%…	Energy metabolism	Metabolism
9	Arginine biosynthesis	KEGG PATHWAY	map00220	9/760	17/4331	0.00095483	0.00885388	LE01Gene12270|LE01Gene01546|LE01Gene04875|LE01Gene06587|LE01Gene12292|LE01Gene13517|LE01Gene02601|LE01Gene10014|LE01Gene05426	http://www.genome.jp/kegg-bin/show_pathway?map=map00220&multi_query=K00262+yellow,red%0d%0aK12659+yellow,red%0d%0aK01476+yellow,red%0d%0aK00814+yellow,red%0d%0aK01915+yellow,red%0d%0aK00818+yellow,red%0d%0aK00618+yellow,red%0d%0aK00620+yellow,red%0d%0aK01427+yellow,red%0d%0aK01755+yellow%0dK14455+yellow%0dK14454+yellow%0dK01941+yellow%0dK01940+yellow%0dK00611+yellow%0dK15371+yellow%0d	Amino acid metabolism	Metabolism
15	Tryptophan metabolism	KEGG PATHWAY	map00380	15/760	39/4331	0.00154733	0.0131523	LE01Gene08192|LE01Gene11927|LE01Gene04205|LE01Gene00447|LE01Gene10357|LE01Gene06939|LE01Gene08693|LE01Gene01674|LE01Gene13371|LE01Gene12753|LE01Gene05302|LE01Gene11867|LE01Gene06747|LE01Gene03960|LE01Gene04245	http://www.genome.jp/kegg-bin/show_pathway?map=map00380&multi_query=K03781+yellow,red%0d%0aK14265+yellow,red%0d%0aK00128+yellow,red%0d%0aK00452+yellow,red%0d%0aK01593+yellow,red%0d%0aK00463+yellow,red%0d%0aK14338+yellow,red%0d%0aK01426+yellow,red%0d%0aK00838+yellow,red%0d%0aK14264+yellow%0dK00164+yellow%0dK00486+yellow%0dK01556+yellow%0dK14085+yellow%0dK00252+yellow%0dK07511+yellow%0dK00626+yello…	Amino acid metabolism	Metabolism
8	Nicotinate and nicotinamide metabolism	KEGG PATHWAY	map00760	8/760	17/4331	0.00474469	0.0372276	LE01Gene11012|LE01Gene01422|LE01Gene13132|LE01Gene00537|LE01Gene05356|LE01Gene04532|LE01Gene10345|LE01Gene11524	http://www.genome.jp/kegg-bin/show_pathway?map=map00760&multi_query=K03783+yellow,red%0d%0aK00763+yellow,red%0d%0aK01950+yellow,red%0d%0aK00767+yellow,red%0d%0aK03426+yellow,red%0d%0aK11121+yellow,red%0d%0aK10524+yellow,red%0d%0aK00323+yellow%0dK06210+yellow%0dK19785+yellow%0dK00858+yellow%0dK01240+yellow%0dK18551+yellow%0d	Metabolism of cofactors and vitamins	Metabolism
15	Glycerolipid metabolism	KEGG PATHWAY	map00561	15/760	44/4331	0.00597089	0.0380644	LE01Gene02559|LE01Gene05323|LE01Gene14241|LE01Gene07907|LE01Gene09077|LE01Gene10357|LE01Gene00636|LE01Gene03582|LE01Gene06747|LE01Gene07162|LE01Gene04503|LE01Gene12953|LE01Gene06123|LE01Gene03960|LE01Gene01844	http://www.genome.jp/kegg-bin/show_pathway?map=map00561&multi_query=K17900+yellow,red%0d%0aK18693+yellow,red%0d%0aK18097+yellow,red%0d%0aK00864+yellow,red%0d%0aK07407+yellow,red%0d%0aK00863+yellow,red%0d%0aK13507+yellow,red%0d%0aK00128+yellow,red%0d%0aK00679+yellow%0dK14457+yellow%0dK15918+yellow%0dK01054+yellow%0dK13519+yellow%0dK01046+yellow%0dK13509+yellow%0dK14085+yellow%0dK15728+yellow%0d	Lipid metabolism	Metabolism
9	beta-Alanine metabolism	KEGG PATHWAY	map00410	9/760	21/4331	0.0059265	0.0403002	LE01Gene04738|LE01Gene04977|LE01Gene10357|LE01Gene03602|LE01Gene06854|LE01Gene12537|LE01Gene02448|LE01Gene06747|LE01Gene03960	http://www.genome.jp/kegg-bin/show_pathway?map=map00410&multi_query=K00128+yellow,red%0d%0aK00276+yellow,red%0d%0aK01580+yellow,red%0d%0aK01918+yellow,red%0d%0aK05605+yellow%0dK00140+yellow%0dK00249+yellow%0dK00129+yellow%0dK00823+yellow%0dK14085+yellow%0dK07511+yellow%0d	Metabolism of other amino acids	Metabolism
5	Vitamin B6 metabolism	KEGG PATHWAY	map00750	5/760	8/4331	0.00576593	0.0420089	LE01Gene01976|LE01Gene04591|LE01Gene00408|LE01Gene00628|LE01Gene05579	http://www.genome.jp/kegg-bin/show_pathway?map=map00750&multi_query=K06215+yellow,red%0d%0aK00868+yellow,red%0d%0aK13248+yellow,red%0d%0aK05275+yellow,red%0d%0aK00831+yellow,red%0d%0aK08681+yellow%0dK01733+yellow%0d	Metabolism of cofactors and vitamins	Metabolism
11	Alanine, aspartate and glutamate metabolism	KEGG PATHWAY	map00250	11/760	30/4331	0.00973189	0.0583913	LE01Gene01546|LE01Gene06992|LE01Gene05615|LE01Gene04056|LE01Gene07671|LE01Gene10460|LE01Gene12537|LE01Gene13517|LE01Gene02448|LE01Gene06507|LE01Gene10014	http://www.genome.jp/kegg-bin/show_pathway?map=map00250&multi_query=K00814+yellow,red%0d%0aK01580+yellow,red%0d%0aK01915+yellow,red%0d%0aK00262+yellow,red%0d%0aK00135+yellow,red%0d%0aK00264+yellow,red%0d%0aK01756+yellow,red%0d%0aK00272+yellow,red%0d%0aK00294+yellow,red%0d%0aK00830+yellow%0dK18422+yellow%0dK14455+yellow%0dK14454+yellow%0dK01956+yellow%0dK01955+yellow%0dK18309+yellow%0dK01953+yello…	Amino acid metabolism	Metabolism
9	Phenylalanine metabolism	KEGG PATHWAY	map00360	9/760	23/4331	0.0118355	0.0670679	LE01Gene04205|LE01Gene04738|LE01Gene00447|LE01Gene06939|LE01Gene06854|LE01Gene04977|LE01Gene01674|LE01Gene12753|LE01Gene05302	http://www.genome.jp/kegg-bin/show_pathway?map=map00360&multi_query=K00276+yellow,red%0d%0aK01593+yellow,red%0d%0aK01426+yellow,red%0d%0aK00838+yellow,red%0d%0aK14455+yellow%0dK14454+yellow%0dK00074+yellow%0dK00457+yellow%0dK00129+yellow%0dK00817+yellow%0dK10775+yellow%0d	Amino acid metabolism	Metabolism
13	Glutathione metabolism	KEGG PATHWAY	map00480	13/760	40/4331	0.0156251	0.079688	LE01Gene10632|LE01Gene14318|LE01Gene06519|LE01Gene01623|LE01Gene08774|LE01Gene06030|LE01Gene10823|LE01Gene08145|LE01Gene01886|LE01Gene05870|LE01Gene13069|LE01Gene08254|LE01Gene13915	http://www.genome.jp/kegg-bin/show_pathway?map=map00480&multi_query=K01920+yellow,red%0d%0aK01469+yellow,red%0d%0aK00799+yellow,red%0d%0aK15428+yellow,red%0d%0aK00681+yellow,red%0d%0aK10808+yellow,red%0d%0aK00036+yellow,red%0d%0aK11204+yellow,red%0d%0aK00033+yellow,red%0d%0aK18309+yellow%0dK00432+yellow%0dK18592+yellow%0dK20838+yellow%0dK11142+yellow%0dK01581+yellow%0dK00383+yellow%0dK10807+yello…	Metabolism of other amino acids	Metabolism
14	Glycine, serine and threonine metabolism	KEGG PATHWAY	map00260	14/760	44/4331	0.0149981	0.0805163	LE01Gene04010|LE01Gene10274|LE01Gene04738|LE01Gene04977|LE01Gene06854|LE01Gene02399|LE01Gene13764|LE01Gene12323|LE01Gene13226|LE01Gene10653|LE01Gene03130|LE01Gene03882|LE01Gene00628|LE01Gene10637	http://www.genome.jp/kegg-bin/show_pathway?map=map00260&multi_query=K01620+yellow,red%0d%0aK00831+yellow,red%0d%0aK20498+yellow,red%0d%0aK00133+yellow,red%0d%0aK00273+yellow,red%0d%0aK00306+yellow,red%0d%0aK00276+yellow,red%0d%0aK00108+yellow,red%0d%0aK15634+yellow,red%0d%0aK01754+yellow%0dK15918+yellow%0dK14085+yellow%0dK00600+yellow%0dK00605+yellow%0dK00830+yellow%0dK00872+yellow%0dK00058+yello…	Amino acid metabolism	Metabolism
5	Glycosphingolipid biosynthesis - globo and isoglobo series	KEGG PATHWAY	map00603	5/760	10/4331	0.0190586	0.0883627	LE01Gene05323|LE01Gene12953|LE01Gene10240|LE01Gene02645|LE01Gene01844	http://www.genome.jp/kegg-bin/show_pathway?map=map00603&multi_query=K07407+yellow,red%0d%0aK12373+yellow,red%0d%0a	Glycan biosynthesis and metabolism	Metabolism
3	Glycosaminoglycan degradation	KEGG PATHWAY	map00531	3/760	4/4331	0.0187176	0.0909141	LE01Gene07163|LE01Gene02645|LE01Gene10240	http://www.genome.jp/kegg-bin/show_pathway?map=map00531&multi_query=K12373+yellow,red%0d%0aK01207+yellow,red%0d%0a	Glycan biosynthesis and metabolism	Metabolism
6	ABC transporters	KEGG PATHWAY	map02010	6/760	14/4331	0.0240664	0.106729	LE01Gene11797|LE01Gene12152|LE01Gene10771|LE01Gene08080|LE01Gene04599|LE01Gene11701	http://www.genome.jp/kegg-bin/show_pathway?map=map02010&multi_query=K15628+yellow,red%0d%0aK09815+yellow,red%0d%0aK05663+yellow,red%0d%0aK05665+yellow,red%0d%0aK05658+yellow,red%0d%0aK08712+yellow%0dK05661+yellow%0d	Membrane transport	Environmental Information Processing
10	Tyrosine metabolism	KEGG PATHWAY	map00350	10/760	31/4331	0.0338757	0.143972	LE01Gene04205|LE01Gene04738|LE01Gene04977|LE01Gene07671|LE01Gene06854|LE01Gene05481|LE01Gene01674|LE01Gene02456|LE01Gene06390|LE01Gene06391	http://www.genome.jp/kegg-bin/show_pathway?map=map00350&multi_query=K00135+yellow,red%0d%0aK00276+yellow,red%0d%0aK02510+yellow,red%0d%0aK01557+yellow,red%0d%0aK00121+yellow,red%0d%0aK00838+yellow,red%0d%0aK01593+yellow,red%0d%0aK14455+yellow%0dK14454+yellow%0dK00451+yellow%0dK00817+yellow%0dK00129+yellow%0dK00457+yellow%0dK13953+yellow%0dK00505+yellow%0d	Amino acid metabolism	Metabolism
4	Thiamine metabolism	KEGG PATHWAY	map00730	4/760	8/4331	0.0363469	0.148296	LE01Gene06967|LE01Gene03342|LE01Gene05139|LE01Gene07928	http://www.genome.jp/kegg-bin/show_pathway?map=map00730&multi_query=K20896+yellow,red%0d%0aK03146+yellow,red%0d%0aK03707+yellow,red%0d%0aK00877+yellow,red%0d%0aK04487+yellow%0dK00949+yellow%0dK14154+yellow%0dK14394+yellow%0d	Metabolism of cofactors and vitamins	Metabolism
9	Histidine metabolism	KEGG PATHWAY	map00340	9/760	28/4331	0.0441072	0.173036	LE01Gene04205|LE01Gene01404|LE01Gene10357|LE01Gene13771|LE01Gene12188|LE01Gene05783|LE01Gene10585|LE01Gene06747|LE01Gene03960	http://www.genome.jp/kegg-bin/show_pathway?map=map00340&multi_query=K19787+yellow,red%0d%0aK00128+yellow,red%0d%0aK20247+yellow,red%0d%0aK20246+yellow,red%0d%0aK04486+yellow%0dK14085+yellow%0dK01663+yellow%0dK00765+yellow%0dK14152+yellow%0dK01693+yellow%0dK00129+yellow%0dK07008+yellow%0dK01814+yellow%0dK01593+yellow%0dK00817+yellow%0d	Amino acid metabolism	Metabolism
7	Pantothenate and CoA biosynthesis	KEGG PATHWAY	map00770	7/760	20/4331	0.0472001	0.178312	LE01Gene07960|LE01Gene08952|LE01Gene03602|LE01Gene00121|LE01Gene02192|LE01Gene09272|LE01Gene09273	http://www.genome.jp/kegg-bin/show_pathway?map=map00770&multi_query=K00077+yellow,red%0d%0aK00826+yellow,red%0d%0aK02201+yellow,red%0d%0aK01918+yellow,red%0d%0aK01598+yellow,red%0d%0aK01687+yellow%0dK00997+yellow%0dK00859+yellow%0dK00053+yellow%0dK09680+yellow%0dK00606+yellow%0dK01922+yellow%0dK01652+yellow%0d	Metabolism of cofactors and vitamins	Metabolism
14	Pyruvate metabolism	KEGG PATHWAY	map00620	14/760	51/4331	0.0515877	0.187927	LE01Gene03706|LE01Gene00018|LE01Gene05292|LE01Gene10357|LE01Gene01364|LE01Gene03396|LE01Gene07108|LE01Gene08873|LE01Gene08338|LE01Gene05228|LE01Gene10979|LE01Gene06747|LE01Gene03960|LE01Gene04157	http://www.genome.jp/kegg-bin/show_pathway?map=map00620&multi_query=K17741+yellow,red%0d%0aK01649+yellow,red%0d%0aK00627+yellow,red%0d%0aK01958+yellow,red%0d%0aK01679+yellow,red%0d%0aK01610+yellow,red%0d%0aK00161+yellow,red%0d%0aK00128+yellow,red%0d%0aK00026+yellow,red%0d%0aK00101+yellow,red%0d%0aK14085+yellow%0dK00873+yellow%0dK11262+yellow%0dK00626+yellow%0dK17617+yellow%0dK01895+yellow%0dK0106…	Carbohydrate metabolism	Metabolism
26	MAPK signaling pathway - yeast	KEGG PATHWAY	map04011	26/760	111/4331	0.0676312	0.237875	LE01Gene04978|LE01Gene02195|LE01Gene14663|LE01Gene11477|LE01Gene01732|LE01Gene10729|LE01Gene04245|LE01Gene13220|LE01Gene10065|LE01Gene02369|LE01Gene06806|LE01Gene10622|LE01Gene09137|LE01Gene03574|LE01Gene12982|LE01Gene13406|LE01Gene03398|LE01Gene09373|LE01Gene00018|LE01Gene01278|LE01Gene05225|LE01Gene09125|LE01Gene04173|LE01Gene10615|LE01Gene03083|LE01Gene08095	http://www.genome.jp/kegg-bin/show_pathway?map=map04011&multi_query=K17741+yellow,red%0d%0aK11244+yellow,red%0d%0aK09051+yellow,red%0d%0aK11226+yellow,red%0d%0aK11229+yellow,red%0d%0aK11228+tomato,red%0d%0aK03781+yellow,red%0d%0aK04441+yellow,red%0d%0aK04371+yellow,red%0d%0aK04464+yellow,red%0d%0aK11230+yellow,red%0d%0aK11238+yellow,red%0d%0aK11236+yellow,red%0d%0aK19845+yellow,red%0d%0aK19860+ye…	Signal transduction	Environmental Information Processing
10	Aminoacyl-tRNA biosynthesis	KEGG PATHWAY	map00970	10/760	35/4331	0.0728401	0.247656	LE01Gene08833|LE01Gene01304|LE01Gene01438|LE01Gene01520|LE01Gene04519|LE01Gene01963|LE01Gene10058|LE01Gene02386|LE01Gene10089|LE01Gene00166	http://www.genome.jp/kegg-bin/show_pathway?map=map00970&multi_query=K01870+yellow,red%0d%0aK01874+yellow,red%0d%0aK01876+yellow,red%0d%0aK01893+yellow,red%0d%0aK01890+yellow,red%0d%0aK01867+yellow,red%0d%0aK01881+yellow,red%0d%0aK01885+yellow,red%0d%0aK01886+yellow,red%0d%0aK01887+yellow,red%0d%0aK01873+yellow%0dK01872+yellow%0dK01875+yellow%0dK02434+yellow%0dK04567+yellow%0dK02433+yellow%0dK0189…	Translation	Genetic Information Processing
5	Ascorbate and aldarate metabolism	KEGG PATHWAY	map00053	5/760	14/4331	0.0826038	0.255321	LE01Gene10357|LE01Gene06122|LE01Gene04284|LE01Gene03960|LE01Gene06747	http://www.genome.jp/kegg-bin/show_pathway?map=map00053&multi_query=K00128+yellow,red%0d%0aK01053+yellow,red%0d%0aK00469+yellow,red%0d%0aK12447+yellow%0dK14085+yellow%0dK00012+yellow%0dK00103+yellow%0d	Carbohydrate metabolism	Metabolism
4	Taurine and hypotaurine metabolism	KEGG PATHWAY	map00430	4/760	10/4331	0.0815166	0.259834	LE01Gene12537|LE01Gene02448|LE01Gene06030|LE01Gene06519	http://www.genome.jp/kegg-bin/show_pathway?map=map00430&multi_query=K00681+yellow,red%0d%0aK01580+yellow,red%0d%0aK18592+yellow%0dK15371+yellow%0d	Metabolism of other amino acids	Metabolism
2	Atrazine degradation	KEGG PATHWAY	map00791	2/760	3/4331	0.0815066	0.268183	LE01Gene02601|LE01Gene12687	http://www.genome.jp/kegg-bin/show_pathway?map=map00791&multi_query=K06035+yellow,red%0d%0aK01427+yellow,red%0d%0aK01941+yellow%0d	Xenobiotics biodegradation and metabolism	Metabolism
4	Ether lipid metabolism	KEGG PATHWAY	map00565	4/760	11/4331	0.110962	0.314394	LE01Gene03026|LE01Gene06089|LE01Gene10885|LE01Gene11388	http://www.genome.jp/kegg-bin/show_pathway?map=map00565&multi_query=K01115+yellow,red%0d%0aK16794+yellow,red%0d%0aK13519+yellow%0dK01062+yellow%0dK06123+yellow%0dK01114+yellow%0dK00993+yellow%0d	Lipid metabolism	Metabolism
5	Lysine biosynthesis	KEGG PATHWAY	map00300	5/760	15/4331	0.106754	0.320261	LE01Gene01674|LE01Gene04063|LE01Gene02399|LE01Gene02397|LE01Gene01080	http://www.genome.jp/kegg-bin/show_pathway?map=map00300&multi_query=K00143+yellow,red%0d%0aK00293+yellow,red%0d%0aK00133+yellow,red%0d%0aK01705+yellow,red%0d%0aK00838+yellow,red%0d%0aK00003+yellow%0dK00290+yellow%0dK17450+yellow%0dK05824+yellow%0dK14085+yellow%0dK00928+yellow%0dK01655+yellow%0d	Amino acid metabolism	Metabolism
5	Folate biosynthesis	KEGG PATHWAY	map00790	5/760	15/4331	0.106754	0.320261	LE01Gene00347|LE01Gene09703|LE01Gene02988|LE01Gene02025|LE01Gene00278	http://www.genome.jp/kegg-bin/show_pathway?map=map00790&multi_query=K20967+yellow,red%0d%0aK06897+yellow,red%0d%0aK03639+yellow,red%0d%0aK13939+yellow,red%0d%0aK13950+yellow,red%0d%0aK15376+yellow,red%0d%0aK01930+yellow,red%0d%0aK03635+yellow%0dK01113+yellow%0dK00287+yellow%0dK01495+yellow%0d	Metabolism of cofactors and vitamins	Metabolism
9	Lysine degradation	KEGG PATHWAY	map00310	9/760	34/4331	0.127615	0.333762	LE01Gene10357|LE01Gene07671|LE01Gene04063|LE01Gene02397|LE01Gene11993|LE01Gene03882|LE01Gene06747|LE01Gene03960|LE01Gene10637	http://www.genome.jp/kegg-bin/show_pathway?map=map00310&multi_query=K00135+yellow,red%0d%0aK00306+yellow,red%0d%0aK14157+yellow,red%0d%0aK00293+yellow,red%0d%0aK00128+yellow,red%0d%0aK07511+yellow%0dK00143+yellow%0dK11419+yellow%0dK00658+yellow%0dK11423+yellow%0dK00164+yellow%0dK00290+yellow%0dK11422+yellow%0dK00474+yellow%0dK11430+yellow%0dK14085+yellow%0dK00252+yellow%0dK11427+yellow%0dK11429+y…	Amino acid metabolism	Metabolism
6	Biosynthesis of unsaturated fatty acids	KEGG PATHWAY	map01040	6/760	20/4331	0.123052	0.339225	LE01Gene07840|LE01Gene14219|LE01Gene08082|LE01Gene02815|LE01Gene02817|LE01Gene02816	http://www.genome.jp/kegg-bin/show_pathway?map=map01040&multi_query=K10256+yellow,red%0d%0aK00059+yellow%0dK10703+yellow%0dK00232+yellow%0dK10258+yellow%0dK07513+yellow%0dK00507+yellow%0dK10251+yellow%0d	Lipid metabolism	Metabolism
6	Phenylalanine, tyrosine and tryptophan biosynthesis	KEGG PATHWAY	map00400	6/760	20/4331	0.123052	0.339225	LE01Gene07012|LE01Gene06195|LE01Gene06881|LE01Gene01674|LE01Gene04248|LE01Gene04271	http://www.genome.jp/kegg-bin/show_pathway?map=map00400&multi_query=K13501+yellow,red%0d%0aK01626+yellow,red%0d%0aK00766+yellow,red%0d%0aK00838+yellow,red%0d%0aK13830+yellow,red%0d%0aK09484+yellow%0dK14455+yellow%0dK01694+yellow%0dK00817+yellow%0dK01736+yellow%0dK00211+yellow%0dK01850+yellow%0dK01657+yellow%0dK14454+yellow%0d	Amino acid metabolism	Metabolism
7	Phosphatidylinositol signaling system	KEGG PATHWAY	map04070	7/760	25/4331	0.133973	0.34163	LE01Gene09161|LE01Gene04450|LE01Gene00854|LE01Gene03571|LE01Gene04299|LE01Gene10848|LE01Gene10714	http://www.genome.jp/kegg-bin/show_pathway?map=map04070&multi_query=K05857+yellow,red%0d%0aK02183+yellow,red%0d%0aK01092+yellow,red%0d%0aK00921+yellow,red%0d%0aK01110+yellow,red%0d%0aK10572+yellow,red%0d%0aK07756+yellow,red%0d%0aK00999+yellow%0dK02677+yellow%0dK01099+yellow%0dK00981+yellow%0dK00915+yellow%0dK00914+yellow%0dK18083+yellow%0dK13711+yellow%0dK20279+yellow%0dK00889+yellow%0dK00888+yel…	Signal transduction	Environmental Information Processing
4	Other glycan degradation	KEGG PATHWAY	map00511	4/760	12/4331	0.144365	0.359152	LE01Gene05191|LE01Gene02645|LE01Gene04279|LE01Gene10240	http://www.genome.jp/kegg-bin/show_pathway?map=map00511&multi_query=K15923+yellow,red%0d%0aK12373+yellow,red%0d%0aK01192+yellow%0dK01190+yellow%0dK01191+yellow%0dK01206+yellow%0dK01227+yellow%0d	Glycan biosynthesis and metabolism	Metabolism
4	Sulfur relay system	KEGG PATHWAY	map04122	4/760	12/4331	0.144365	0.359152	LE01Gene00278|LE01Gene10614|LE01Gene01079|LE01Gene10305	http://www.genome.jp/kegg-bin/show_pathway?map=map04122&multi_query=K14171+yellow,red%0d%0aK03639+yellow,red%0d%0aK14169+yellow,red%0d%0aK11996+yellow,red%0d%0aK03635+yellow%0dK20967+yellow%0dK01011+yellow%0dK21232+yellow%0dK12161+yellow%0dK00566+yellow%0dK04487+yellow%0dK14168+yellow%0d	Folding, sorting and degradation	Genetic Information Processing
5	Ubiquinone and other terpenoid-quinone biosynthesis	KEGG PATHWAY	map00130	5/760	17/4331	0.163814	0.388581	LE01Gene01674|LE01Gene05036|LE01Gene05328|LE01Gene07511|LE01Gene11602	http://www.genome.jp/kegg-bin/show_pathway?map=map00130&multi_query=K03809+yellow,red%0d%0aK06125+tomato,red%0d%0aK00838+yellow,red%0d%0aK06126+yellow%0dK06134+yellow%0dK06127+yellow%0dK00457+yellow%0dK00568+yellow%0d	Metabolism of cofactors and vitamins	Metabolism
9	Longevity regulating pathway - multiple species	KEGG PATHWAY	map04213	9/760	37/4331	0.188375	0.400296	LE01Gene03260|LE01Gene03170|LE01Gene00537|LE01Gene05404|LE01Gene05403|LE01Gene11524|LE01Gene10767|LE01Gene01466|LE01Gene04245	http://www.genome.jp/kegg-bin/show_pathway?map=map04213&multi_query=K03781+yellow,red%0d%0aK03695+yellow,red%0d%0aK11121+yellow,red%0d%0aK07200+yellow,red%0d%0aK04564+yellow,red%0d%0aK19800+yellow,red%0d%0aK12767+yellow,red%0d%0aK04345+yellow%0dK19584+yellow%0dK08339+yellow%0dK06067+yellow%0dK07203+yellow%0dK07204+yellow%0dK01768+yellow%0dK07827+yellow%0dK03283+yellow%0d	Aging	Organismal Systems
8	Inositol phosphate metabolism	KEGG PATHWAY	map00562	8/760	32/4331	0.186121	0.403922	LE01Gene09161|LE01Gene10714|LE01Gene05353|LE01Gene00854|LE01Gene03571|LE01Gene10848|LE01Gene11222|LE01Gene06122	http://www.genome.jp/kegg-bin/show_pathway?map=map00562&multi_query=K05857+yellow,red%0d%0aK01771+yellow,red%0d%0aK01092+yellow,red%0d%0aK00921+yellow,red%0d%0aK01110+yellow,red%0d%0aK01803+yellow,red%0d%0aK10572+yellow,red%0d%0aK00469+yellow,red%0d%0aK00140+yellow%0dK00999+yellow%0dK01099+yellow%0dK00915+yellow%0dK00914+yellow%0dK01858+yellow%0dK18083+yellow%0dK13711+yellow%0dK01114+yellow%0dK20…	Carbohydrate metabolism	Metabolism
1	Penicillin and cephalosporin biosynthesis	KEGG PATHWAY	map00311	1/760	1/4331	0.175479	0.406792	LE01Gene10274	http://www.genome.jp/kegg-bin/show_pathway?map=map00311&multi_query=K00273+yellow,red%0d%0a	Biosynthesis of other secondary metabolites	Metabolism
1	beta-Lactam resistance	KEGG PATHWAY	map01501	1/760	1/4331	0.175479	0.406792	LE01Gene07163	http://www.genome.jp/kegg-bin/show_pathway?map=map01501&multi_query=K01207+yellow,red%0d%0a	Drug resistance: antimicrobial	Human Diseases
1	D-Arginine and D-ornithine metabolism	KEGG PATHWAY	map00472	1/760	1/4331	0.175479	0.406792	LE01Gene10274	http://www.genome.jp/kegg-bin/show_pathway?map=map00472&multi_query=K00273+yellow,red%0d%0a	Metabolism of other amino acids	Metabolism
2	Phosphonate and phosphinate metabolism	KEGG PATHWAY	map00440	2/760	5/4331	0.213349	0.444113	LE01Gene03694|LE01Gene06693	http://www.genome.jp/kegg-bin/show_pathway?map=map00440&multi_query=K00968+yellow,red%0d%0aK21195+yellow,red%0d%0aK21196+yellow%0dK00993+yellow%0d	Metabolism of other amino acids	Metabolism
9	Mitophagy - yeast	KEGG PATHWAY	map04139	9/760	39/4331	0.234699	0.478785	LE01Gene06580|LE01Gene13406|LE01Gene04483|LE01Gene10615|LE01Gene03083|LE01Gene09137|LE01Gene11975|LE01Gene02369|LE01Gene04173	http://www.genome.jp/kegg-bin/show_pathway?map=map04139&multi_query=K17765+yellow,red%0d%0aK11244+yellow,red%0d%0aK11229+yellow,red%0d%0aK04441+yellow,red%0d%0aK04464+yellow,red%0d%0aK11841+yellow,red%0d%0aK11644+yellow,red%0d%0aK17764+yellow%0dK08955+yellow%0dK02677+yellow%0dK11227+yellow%0dK02332+yellow%0dK11088+yellow%0dK08341+yellow%0dK17535+yellow%0dK00889+yellow%0dK17775+yellow%0dK17774+yel…	Transport and catabolism	Cellular Processes
5	Butanoate metabolism	KEGG PATHWAY	map00650	5/760	20/4331	0.265996	0.531991	LE01Gene12537|LE01Gene02448|LE01Gene07671|LE01Gene06512|LE01Gene01016	http://www.genome.jp/kegg-bin/show_pathway?map=map00650&multi_query=K00135+yellow,red%0d%0aK03366+yellow,red%0d%0aK01580+yellow,red%0d%0aK01027+yellow%0dK01641+yellow%0dK00823+yellow%0dK00074+yellow%0dK09522+yellow%0dK01907+yellow%0dK07511+yellow%0dK01640+yellow%0dK01652+yellow%0dK00626+yellow%0dK00100+yellow%0d	Carbohydrate metabolism	Metabolism
13	Peroxisome	KEGG PATHWAY	map04146	13/760	62/4331	0.284531	0.558118	LE01Gene10771|LE01Gene10274|LE01Gene04056|LE01Gene03205|LE01Gene04532|LE01Gene10637|LE01Gene09773|LE01Gene10767|LE01Gene08080|LE01Gene08455|LE01Gene03882|LE01Gene10977|LE01Gene04245	http://www.genome.jp/kegg-bin/show_pathway?map=map04146&multi_query=K00273+yellow,red%0d%0aK00624+yellow,red%0d%0aK03781+yellow,red%0d%0aK04564+yellow,red%0d%0aK15628+yellow,red%0d%0aK13341+yellow,red%0d%0aK08726+yellow,red%0d%0aK13337+yellow,red%0d%0aK00272+yellow,red%0d%0aK00306+yellow,red%0d%0aK03426+yellow,red%0d%0aK00830+yellow%0dK01640+yellow%0dK13348+yellow%0dK13237+yellow%0dK01897+yellow%…	Transport and catabolism	Cellular Processes
11	Glycerophospholipid metabolism	KEGG PATHWAY	map00564	11/760	53/4331	0.320414	0.605226	LE01Gene07907|LE01Gene09333|LE01Gene06989|LE01Gene03694|LE01Gene11894|LE01Gene07630|LE01Gene11388|LE01Gene07632|LE01Gene10885|LE01Gene00636|LE01Gene06089	http://www.genome.jp/kegg-bin/show_pathway?map=map00564&multi_query=K01115+yellow,red%0d%0aK00968+yellow,red%0d%0aK01613+yellow,red%0d%0aK13333+yellow,red%0d%0aK18693+yellow,red%0d%0aK13507+yellow,red%0d%0aK00999+yellow%0dK00995+yellow%0dK00993+yellow%0dK15728+yellow%0dK08730+yellow%0dK13535+yellow%0dK06123+yellow%0dK13519+yellow%0dK01126+yellow%0dK13511+yellow%0dK14676+yellow%0dK00111+yellow%0dK…	Lipid metabolism	Metabolism
1	Carbapenem biosynthesis	KEGG PATHWAY	map00332	1/760	2/4331	0.320199	0.616231	LE01Gene06329	http://www.genome.jp/kegg-bin/show_pathway?map=map00332&multi_query=K00931+yellow,red%0d%0aK00147+yellow%0d	Biosynthesis of other secondary metabolites	Metabolism
6	Glyoxylate and dicarboxylate metabolism	KEGG PATHWAY	map00630	6/760	27/4331	0.332703	0.617014	LE01Gene01546|LE01Gene08135|LE01Gene11434|LE01Gene12490|LE01Gene07108|LE01Gene04245	http://www.genome.jp/kegg-bin/show_pathway?map=map00630&multi_query=K03781+yellow,red%0d%0aK01915+yellow,red%0d%0aK01637+yellow,red%0d%0aK01455+yellow,red%0d%0aK00026+yellow,red%0d%0aK00122+yellow,red%0d%0aK00049+yellow%0dK01647+yellow%0dK00830+yellow%0dK15918+yellow%0dK00281+yellow%0dK01681+yellow%0dK00600+yellow%0dK02437+yellow%0dK00605+yellow%0dK00382+yellow%0dK01638+yellow%0dK00626+yellow%0d	Carbohydrate metabolism	Metabolism
5	Cyanoamino acid metabolism	KEGG PATHWAY	map00460	5/760	22/4331	0.340385	0.619987	LE01Gene10512|LE01Gene06030|LE01Gene12490|LE01Gene06519|LE01Gene02578	http://www.genome.jp/kegg-bin/show_pathway?map=map00460&multi_query=K00681+yellow,red%0d%0aK05349+yellow,red%0d%0aK01455+yellow,red%0d%0aK01188+yellow%0dK18592+yellow%0dK00600+yellow%0dK13035+yellow%0d	Metabolism of other amino acids	Metabolism
2	Arachidonic acid metabolism	KEGG PATHWAY	map00590	2/760	7/4331	0.354998	0.63526	LE01Gene08455|LE01Gene12083	http://www.genome.jp/kegg-bin/show_pathway?map=map00590&multi_query=K01254+yellow,red%0d%0aK08726+yellow,red%0d%0aK00432+yellow%0dK18592+yellow%0d	Lipid metabolism	Metabolism
9	Cysteine and methionine metabolism	KEGG PATHWAY	map00270	9/760	45/4331	0.390891	0.687429	LE01Gene01797|LE01Gene04998|LE01Gene00124|LE01Gene02192|LE01Gene01674|LE01Gene01886|LE01Gene07108|LE01Gene02399|LE01Gene13915	http://www.genome.jp/kegg-bin/show_pathway?map=map00270&multi_query=K11204+yellow,red%0d%0aK00838+yellow,red%0d%0aK00547+yellow,red%0d%0aK00826+yellow,red%0d%0aK01611+yellow,red%0d%0aK00133+yellow,red%0d%0aK01920+yellow,red%0d%0aK00026+yellow,red%0d%0aK00558+yellow,red%0d%0aK00899+yellow%0dK01505+yellow%0dK01011+yellow%0dK14455+yellow%0dK14454+yellow%0dK00641+yellow%0dK00789+yellow%0dK00549+yello…	Amino acid metabolism	Metabolism
2	Biotin metabolism	KEGG PATHWAY	map00780	2/760	8/4331	0.422789	0.730924	LE01Gene14219|LE01Gene08082	http://www.genome.jp/kegg-bin/show_pathway?map=map00780&multi_query=K00059+yellow,red%0d%0aK19562+yellow%0dK00652+yellow%0dK01012+yellow%0dK01942+yellow%0d	Metabolism of cofactors and vitamins	Metabolism
1	Cutin, suberine and wax biosynthesis	KEGG PATHWAY	map00073	1/760	3/4331	0.439545	0.747226	LE01Gene05847	http://www.genome.jp/kegg-bin/show_pathway?map=map00073&multi_query=K17991+yellow,red%0d%0aK13065+yellow%0dK15400+yellow%0d	Lipid metabolism	Metabolism
8	AGE-RAGE signaling pathway in diabetic complications	KEGG PATHWAY	map04933	8/760	42/4331	0.461505	0.771697	LE01Gene03398|LE01Gene03571|LE01Gene10622|LE01Gene09137|LE01Gene01671|LE01Gene02958|LE01Gene05225|LE01Gene03084	http://www.genome.jp/kegg-bin/show_pathway?map=map04933&multi_query=K05857+yellow,red%0d%0aK04441+yellow,red%0d%0aK19720+yellow,red%0d%0aK08008+yellow,red%0d%0aK04371+yellow,red%0d%0aK06236+yellow,red%0d%0aK06068+yellow,red%0d%0aK19719+yellow%0dK05740+yellow%0dK02677+yellow%0dK04392+yellow%0dK04445+yellow%0dK04393+yellow%0dK07827+yellow%0dK06237+yellow%0d	Endocrine and metabolic disease	Human Diseases
7	Autophagy - yeast	KEGG PATHWAY	map04138	7/760	38/4331	0.510169	0.813082	LE01Gene04450|LE01Gene00832|LE01Gene05404|LE01Gene05403|LE01Gene00831|LE01Gene05178|LE01Gene03425	http://www.genome.jp/kegg-bin/show_pathway?map=map04138&multi_query=K01381+yellow,red%0d%0aK20195+yellow,red%0d%0aK07756+yellow,red%0d%0aK17906+yellow,red%0d%0aK19800+yellow,red%0d%0aK06902+yellow%0dK18584+yellow%0dK21141+yellow%0dK12479+yellow%0dK14209+yellow%0dK20179+yellow%0dK20178+yellow%0dK20177+yellow%0dK01336+yellow%0dK17260+yellow%0dK20180+yellow%0dK20367+yellow%0dK20184+yellow%0dK04345+y…	Transport and catabolism	Cellular Processes
3	Riboflavin metabolism	KEGG PATHWAY	map00740	3/760	15/4331	0.505035	0.817675	LE01Gene00290|LE01Gene11249|LE01Gene09614	http://www.genome.jp/kegg-bin/show_pathway?map=map00740&multi_query=K00793+yellow,red%0d%0aK11752+yellow,red%0d%0aK01497+yellow,red%0d%0aK14654+yellow%0dK02858+yellow%0dK00861+yellow%0dK00953+yellow%0dK00794+yellow%0dK14394+yellow%0dK00505+yellow%0d	Metabolism of cofactors and vitamins	Metabolism
6	Citrate cycle (TCA cycle)	KEGG PATHWAY	map00020	6/760	32/4331	0.501086	0.824367	LE01Gene03706|LE01Gene05292|LE01Gene08873|LE01Gene10979|LE01Gene05228|LE01Gene07108	http://www.genome.jp/kegg-bin/show_pathway?map=map00020&multi_query=K01958+yellow,red%0d%0aK01610+yellow,red%0d%0aK01679+yellow,red%0d%0aK00161+yellow,red%0d%0aK00026+yellow,red%0d%0aK00627+yellow,red%0d%0aK00236+yellow%0dK00658+yellow%0dK00164+yellow%0dK00382+yellow%0dK00162+yellow%0dK01681+yellow%0dK01900+yellow%0dK01648+yellow%0dK00234+yellow%0dK00235+yellow%0dK01899+yellow%0dK00237+yellow%0dK…	Carbohydrate metabolism	Metabolism
1	Monobactam biosynthesis	KEGG PATHWAY	map00261	1/760	4/4331	0.537961	0.844185	LE01Gene02399	http://www.genome.jp/kegg-bin/show_pathway?map=map00261&multi_query=K00133+yellow,red%0d%0aK19113+yellow%0dK00928+yellow%0dK00958+yellow%0d	Biosynthesis of other secondary metabolites	Metabolism
4	Terpenoid backbone biosynthesis	KEGG PATHWAY	map00900	4/760	24/4331	0.62905	0.957657	LE01Gene04715|LE01Gene04256|LE01Gene03147|LE01Gene06825	http://www.genome.jp/kegg-bin/show_pathway?map=map00900&multi_query=K01823+yellow,red%0d%0aK01597+tomato,red%0d%0aK00804+yellow,red%0d%0aK05954+yellow,red%0d%0aK05906+yellow%0dK11778+yellow%0dK06013+yellow%0dK01641+yellow%0dK15888+yellow%0dK19177+yellow%0dK00787+yellow%0dK08658+yellow%0dK05955+yellow%0dK00587+yellow%0dK00938+yellow%0dK05355+yellow%0dK00021+yellow%0dK00626+yellow%0d	Metabolism of terpenoids and polyketides	Metabolism
5	Fatty acid degradation	KEGG PATHWAY	map00071	5/760	31/4331	0.656014	0.96976	LE01Gene08192|LE01Gene10357|LE01Gene03960|LE01Gene05481|LE01Gene06747	http://www.genome.jp/kegg-bin/show_pathway?map=map00071&multi_query=K00128+yellow,red%0d%0aK14338+yellow,red%0d%0aK00121+yellow,red%0d%0aK07511+yellow%0dK00249+yellow%0dK01897+yellow%0dK00232+yellow%0dK13239+yellow%0dK14085+yellow%0dK00252+yellow%0dK13953+yellow%0dK07513+yellow%0dK00626+yellow%0d	Lipid metabolism	Metabolism
13	Ubiquitin mediated proteolysis	KEGG PATHWAY	map04120	13/760	78/4331	0.628687	0.971607	LE01Gene06986|LE01Gene00493|LE01Gene10267|LE01Gene01446|LE01Gene00880|LE01Gene05082|LE01Gene00879|LE01Gene00650|LE01Gene11817|LE01Gene14519|LE01Gene00656|LE01Gene08786|LE01Gene00194	http://www.genome.jp/kegg-bin/show_pathway?map=map04120&multi_query=K10590+yellow,red%0d%0aK06689+yellow,red%0d%0aK04649+yellow,red%0d%0aK10582+yellow,red%0d%0aK10581+yellow,red%0d%0aK10586+yellow,red%0d%0aK10610+yellow,red%0d%0aK03361+yellow,red%0d%0aK03360+yellow,red%0d%0aK10686+yellow,red%0d%0aK10601+yellow%0dK10597+yellow%0dK10591+yellow%0dK10592+yellow%0dK06688+yellow%0dK10576+yellow%0dK1057…	Folding, sorting and degradation	Genetic Information Processing
17	Purine metabolism	KEGG PATHWAY	map00230	17/760	103/4331	0.651598	0.977397	LE01Gene00950|LE01Gene02434|LE01Gene09327|LE01Gene13132|LE01Gene02230|LE01Gene08254|LE01Gene10460|LE01Gene01959|LE01Gene06507|LE01Gene02601|LE01Gene12835|LE01Gene05983|LE01Gene13263|LE01Gene06330|LE01Gene02546|LE01Gene10241|LE01Gene09790	http://www.genome.jp/kegg-bin/show_pathway?map=map00230&multi_query=K00856+yellow,red%0d%0aK19572+yellow,red%0d%0aK01923+yellow,red%0d%0aK01427+yellow,red%0d%0aK03783+yellow,red%0d%0aK01835+yellow,red%0d%0aK00601+yellow,red%0d%0aK01519+yellow,red%0d%0aK01756+yellow,red%0d%0aK10808+yellow,red%0d%0aK00940+yellow,red%0d%0aK01466+yellow,red%0d%0aK01487+yellow,red%0d%0aK11808+yellow,red%0d%0aK01477+ye…	Nucleotide metabolism	Metabolism
3	Ribosome	KEGG PATHWAY	map03010	3/760	111/4331	1	1	LE01Gene03373|LE01Gene02854|LE01Gene03595	http://www.genome.jp/kegg-bin/show_pathway?map=map03010&multi_query=K02880+yellow,red%0d%0aK02936+yellow,red%0d%0aK02942+yellow,red%0d%0aK02957+yellow%0dK02956+yellow%0dK02955+yellow%0dK02889+yellow%0dK02952+yellow%0dK02951+yellow%0dK02950+yellow%0dK02885+yellow%0dK02883+yellow%0dK02958+yellow%0dK02922+yellow%0dK02923+yellow%0dK02921+yellow%0dK02926+yellow%0dK02927+tomato%0dK02925+yellow%0dK02929…	Translation	Genetic Information Processing
2	Fatty acid biosynthesis	KEGG PATHWAY	map00061	2/760	13/4331	0.693809	1	LE01Gene14219|LE01Gene08082	http://www.genome.jp/kegg-bin/show_pathway?map=map00061&multi_query=K00059+yellow,red%0d%0aK01897+yellow%0dK11262+yellow%0dK00668+yellow%0d	Lipid metabolism	Metabolism
6	Valine, leucine and isoleucine degradation	KEGG PATHWAY	map00280	6/760	39/4331	0.703848	1	LE01Gene10357|LE01Gene02192|LE01Gene09663|LE01Gene08561|LE01Gene06747|LE01Gene03960	http://www.genome.jp/kegg-bin/show_pathway?map=map00280&multi_query=K00826+yellow,red%0d%0aK05607+yellow,red%0d%0aK00166+yellow,red%0d%0aK00128+yellow,red%0d%0aK14085+yellow%0dK01640+yellow%0dK01641+yellow%0dK00626+yellow%0dK00249+yellow%0dK01027+yellow%0dK01907+yellow%0dK07511+yellow%0dK01969+yellow%0dK01968+yellow%0dK00140+yellow%0dK05605+yellow%0dK00167+yellow%0dK09522+yellow%0dK00382+yellow%0…	Amino acid metabolism	Metabolism
4	Sphingolipid metabolism	KEGG PATHWAY	map00600	4/760	27/4331	0.723056	1	LE01Gene05323|LE01Gene12953|LE01Gene13055|LE01Gene01844	http://www.genome.jp/kegg-bin/show_pathway?map=map00600&multi_query=K07407+yellow,red%0d%0aK12349+yellow,red%0d%0aK01190+yellow%0dK01634+yellow%0dK12350+yellow%0dK12351+yellow%0dK00654+yellow%0dK00720+yellow%0dK04713+yellow%0dK04712+yellow%0dK04711+yellow%0dK01130+yellow%0dK04718+yellow%0dK04708+yellow%0dK04709+yellow%0d	Lipid metabolism	Metabolism
2	Valine, leucine and isoleucine biosynthesis	KEGG PATHWAY	map00290	2/760	14/4331	0.733377	1	LE01Gene01364|LE01Gene02192	http://www.genome.jp/kegg-bin/show_pathway?map=map00290&multi_query=K01649+yellow,red%0d%0aK00826+yellow,red%0d%0aK01754+yellow%0dK01687+yellow%0dK17989+yellow%0dK00052+yellow%0dK00053+yellow%0dK01652+yellow%0dK01702+yellow%0d	Amino acid metabolism	Metabolism
1	Selenocompound metabolism	KEGG PATHWAY	map00450	1/760	9/4331	0.824189	1	LE01Gene00166	http://www.genome.jp/kegg-bin/show_pathway?map=map00450&multi_query=K01874+yellow,red%0d%0aK01758+yellow%0dK00384+yellow%0dK00958+yellow%0dK00549+yellow%0dK01739+yellow%0d	Metabolism of other amino acids	Metabolism
2	Porphyrin and chlorophyll metabolism	KEGG PATHWAY	map00860	2/760	18/4331	0.850712	1	LE01Gene10457|LE01Gene10058	http://www.genome.jp/kegg-bin/show_pathway?map=map00860&multi_query=K01885+yellow,red%0d%0aK01719+yellow,red%0d%0aK02257+yellow%0dK01698+yellow%0dK01749+yellow%0dK02259+yellow%0dK00643+yellow%0dK00231+yellow%0dK02304+yellow%0dK00228+yellow%0dK01772+yellow%0dK00510+yellow%0dK00589+yellow%0dK01764+yellow%0dK01599+yellow%0d	Metabolism of cofactors and vitamins	Metabolism
4	Base excision repair	KEGG PATHWAY	map03410	4/760	33/4331	0.855888	1	LE01Gene11766|LE01Gene01923|LE01Gene04218|LE01Gene02184	http://www.genome.jp/kegg-bin/show_pathway?map=map03410&multi_query=K10771+yellow,red%0d%0aK10747+yellow,red%0d%0aK01247+yellow,red%0d%0aK03575+yellow,red%0d%0aK10773+yellow%0dK03512+yellow%0dK10798+yellow%0dK10772+yellow%0dK10563+yellow%0dK03506+yellow%0dK04802+yellow%0dK02324+yellow%0dK04799+yellow%0dK02326+yellow%0dK02327+yellow%0dK02328+yellow%0dK03649+yellow%0dK03648+yellow%0dK03660+yellow%0…	Replication and repair	Genetic Information Processing
2	Sulfur metabolism	KEGG PATHWAY	map00920	2/760	19/4331	0.871566	1	LE01Gene10319|LE01Gene04817	http://www.genome.jp/kegg-bin/show_pathway?map=map00920&multi_query=K01082+yellow,red%0d%0aK00387+yellow,red%0d%0aK08738+yellow%0dK01011+yellow%0dK00958+yellow%0dK17218+yellow%0dK00390+yellow%0dK17069+yellow%0dK00381+yellow%0dK00860+yellow%0dK00380+yellow%0dK01738+yellow%0dK01739+yellow%0d	Energy metabolism	Metabolism
5	Nucleotide excision repair	KEGG PATHWAY	map03420	5/760	43/4331	0.895671	1	LE01Gene12460|LE01Gene01952|LE01Gene00834|LE01Gene01923|LE01Gene00656	http://www.genome.jp/kegg-bin/show_pathway?map=map03420&multi_query=K03143+yellow,red%0d%0aK10747+yellow,red%0d%0aK10739+yellow,red%0d%0aK10610+yellow,red%0d%0aK10843+yellow,red%0d%0aK03142+yellow%0dK10740+yellow%0dK03144+yellow%0dK03141+yellow%0dK04802+yellow%0dK19347+yellow%0dK03868+yellow%0dK07466+yellow%0dK10839+yellow%0dK10838+yellow%0dK06634+yellow%0dK10756+yellow%0dK10754+yellow%0dK10755+y…	Replication and repair	Genetic Information Processing
1	Other types of O-glycan biosynthesis	KEGG PATHWAY	map00514	1/760	12/4331	0.901597	1	LE01Gene02724	http://www.genome.jp/kegg-bin/show_pathway?map=map00514&multi_query=K10967+yellow,red%0d%0aK00728+yellow%0d	Glycan biosynthesis and metabolism	Metabolism
1	Non-homologous end-joining	KEGG PATHWAY	map03450	1/760	12/4331	0.901597	1	LE01Gene02111	http://www.genome.jp/kegg-bin/show_pathway?map=map03450&multi_query=K03513+yellow,red%0d%0aK10884+yellow%0dK10885+yellow%0dK10777+yellow%0dK10865+yellow%0dK10866+yellow%0dK04799+yellow%0dK03512+yellow%0d	Replication and repair	Genetic Information Processing
1	One carbon pool by folate	KEGG PATHWAY	map00670	1/760	12/4331	0.901597	1	LE01Gene13263	http://www.genome.jp/kegg-bin/show_pathway?map=map00670&multi_query=K00601+yellow,red%0d%0aK00288+yellow%0dK00297+yellow%0dK00287+yellow%0dK00295+yellow%0dK00560+yellow%0dK00600+yellow%0dK00602+yellow%0dK00605+yellow%0dK00604+yellow%0dK01934+yellow%0d	Metabolism of cofactors and vitamins	Metabolism
2	Propanoate metabolism	KEGG PATHWAY	map00640	2/760	21/4331	0.905449	1	LE01Gene09663|LE01Gene00018	http://www.genome.jp/kegg-bin/show_pathway?map=map00640&multi_query=K17741+yellow,red%0d%0aK00166+yellow,red%0d%0aK00140+yellow%0dK01899+yellow%0dK05605+yellow%0dK00167+yellow%0dK00626+yellow%0dK00249+yellow%0dK01900+yellow%0dK00823+yellow%0dK01720+yellow%0dK00382+yellow%0dK07511+yellow%0dK01895+yellow%0dK11262+yellow%0dK09699+yellow%0dK18369+yellow%0d	Carbohydrate metabolism	Metabolism
16	RNA transport	KEGG PATHWAY	map03013	16/760	132/4331	0.967379	1	LE01Gene00565|LE01Gene10604|LE01Gene13936|LE01Gene04059|LE01Gene01192|LE01Gene04846|LE01Gene00894|LE01Gene02404|LE01Gene12830|LE01Gene02430|LE01Gene00526|LE01Gene01742|LE01Gene02526|LE01Gene07730|LE01Gene03512|LE01Gene05457	http://www.genome.jp/kegg-bin/show_pathway?map=map03013&multi_query=K14300+yellow,red%0d%0aK03237+yellow,red%0d%0aK13137+yellow,red%0d%0aK03754+yellow,red%0d%0aK14326+yellow,red%0d%0aK13151+yellow,red%0d%0aK14298+yellow,red%0d%0aK14315+yellow,red%0d%0aK00784+yellow,red%0d%0aK03680+yellow,red%0d%0aK03249+yellow,red%0d%0aK07936+yellow,red%0d%0aK03254+yellow,red%0d%0aK03252+yellow,red%0d%0aK14290+ye…	Translation	Genetic Information Processing
6	RNA degradation	KEGG PATHWAY	map03018	6/760	62/4331	0.972547	1	LE01Gene04720|LE01Gene03168|LE01Gene10083|LE01Gene09498|LE01Gene06115|LE01Gene02207	http://www.genome.jp/kegg-bin/show_pathway?map=map03018&multi_query=K03678+yellow,red%0d%0aK00850+yellow,red%0d%0aK01689+yellow,red%0d%0aK12613+yellow,red%0d%0aK12619+yellow,red%0d%0aK03681+yellow,red%0d%0aK03679+yellow%0dK12600+yellow%0dK12604+yellow%0dK12597+yellow%0dK12617+yellow%0dK12592+yellow%0dK12591+yellow%0dK12580+yellow%0dK12618+yellow%0dK12598+yellow%0dK12599+yellow%0dK04043+yellow%0dK…	Folding, sorting and degradation	Genetic Information Processing
2	Mismatch repair	KEGG PATHWAY	map03430	2/760	29/4331	0.973714	1	LE01Gene00834|LE01Gene01923	http://www.genome.jp/kegg-bin/show_pathway?map=map03430&multi_query=K10747+yellow,red%0d%0aK10739+yellow,red%0d%0aK08735+yellow%0dK08734+yellow%0dK10746+yellow%0dK10756+yellow%0dK10740+yellow%0dK10858+yellow%0dK07466+yellow%0dK02327+yellow%0dK08739+yellow%0dK10754+yellow%0dK04802+yellow%0dK10755+yellow%0dK03657+yellow%0dK08736+yellow%0dK08737+yellow%0dK02328+yellow%0dK03505+yellow%0dK19347+yellow…	Replication and repair	Genetic Information Processing
1	Glycosylphosphatidylinositol (GPI)-anchor biosynthesis	KEGG PATHWAY	map00563	1/760	19/4331	0.974639	1	LE01Gene01769	http://www.genome.jp/kegg-bin/show_pathway?map=map00563&multi_query=K07542+yellow,red%0d%0aK09658+yellow%0dK03434+yellow%0dK03857+yellow%0dK03859+yellow%0dK03858+yellow%0dK05289+yellow%0dK03860+yellow%0dK03861+yellow%0dK05283+yellow%0dK05288+yellow%0dK05286+yellow%0dK05287+yellow%0dK05285+yellow%0dK05291+yellow%0dK05290+yellow%0dK05293+yellow%0dK05292+yellow%0d	Glycan biosynthesis and metabolism	Metabolism
2	Basal transcription factors	KEGG PATHWAY	map03022	2/760	30/4331	0.977709	1	LE01Gene12460|LE01Gene01952	http://www.genome.jp/kegg-bin/show_pathway?map=map03022&multi_query=K03143+yellow,red%0d%0aK10843+yellow,red%0d%0aK03142+yellow%0dK03141+yellow%0dK03144+yellow%0dK03125+yellow%0dK03124+yellow%0dK03127+yellow%0dK03126+yellow%0dK03120+yellow%0dK03123+yellow%0dK03122+yellow%0dK03128+yellow%0dK14651+yellow%0dK06634+yellow%0dK03136+yellow%0dK03137+yellow%0dK03134+yellow%0dK03135+yellow%0dK03132+yellow…	Transcription	Genetic Information Processing
1	Steroid biosynthesis	KEGG PATHWAY	map00100	1/760	20/4331	0.979109	1	LE01Gene11223	http://www.genome.jp/kegg-bin/show_pathway?map=map00100&multi_query=K05917+yellow,red%0d%0aK07748+yellow%0dK00223+yellow%0dK00227+yellow%0dK01052+yellow%0dK09831+yellow%0dK00511+yellow%0dK01852+yellow%0dK07750+yellow%0dK00637+yellow%0dK00559+yellow%0dK00222+yellow%0dK00801+yellow%0dK09829+yellow%0d	Lipid metabolism	Metabolism
2	N-Glycan biosynthesis	KEGG PATHWAY	map00510	2/760	34/4331	0.988569	1	LE01Gene04445|LE01Gene00714	http://www.genome.jp/kegg-bin/show_pathway?map=map00510&multi_query=K07252+yellow,red%0d%0aK05546+yellow,red%0d%0aK12670+yellow%0dK03842+yellow%0dK03843+yellow%0dK07441+yellow%0dK03846+yellow%0dK03847+yellow%0dK03844+yellow%0dK03845+yellow%0dK03848+yellow%0dK03849+yellow%0dK00721+yellow%0dK07151+yellow%0dK01230+yellow%0dK01001+yellow%0dK12666+yellow%0dK12667+yellow%0dK12668+yellow%0dK12669+yellow…	Glycan biosynthesis and metabolism	Metabolism
2	Homologous recombination	KEGG PATHWAY	map03440	2/760	34/4331	0.988569	1	LE01Gene11295|LE01Gene00834	http://www.genome.jp/kegg-bin/show_pathway?map=map03440&multi_query=K10870+yellow,red%0d%0aK10739+yellow,red%0d%0aK10882+yellow%0dK10740+yellow%0dK10881+yellow%0dK03165+yellow%0dK10879+yellow%0dK10958+yellow%0dK04482+yellow%0dK10873+yellow%0dK10871+yellow%0dK08775+yellow%0dK10875+yellow%0dK02327+yellow%0dK02328+yellow%0dK08991+yellow%0dK10901+yellow%0dK10865+yellow%0dK10866+yellow%0dK03654+yellow…	Replication and repair	Genetic Information Processing
8	Endocytosis	KEGG PATHWAY	map04144	8/760	88/4331	0.992082	1	LE01Gene07331|LE01Gene10086|LE01Gene00340|LE01Gene06089|LE01Gene11388|LE01Gene02962|LE01Gene10885|LE01Gene03118	http://www.genome.jp/kegg-bin/show_pathway?map=map04144&multi_query=K01115+yellow,red%0d%0aK12199+yellow,red%0d%0aK12200+yellow,red%0d%0aK05747+yellow,red%0d%0aK12183+yellow,red%0d%0aK10591+yellow%0dK04513+yellow%0dK10396+yellow%0dK12195+yellow%0dK07889+yellow%0dK12471+yellow%0dK12472+yellow%0dK19366+yellow%0dK12492+yellow%0dK12479+yellow%0dK12478+yellow%0dK19476+yellow%0dK17919+yellow%0dK17918+y…	Transport and catabolism	Cellular Processes
5	Meiosis - yeast	KEGG PATHWAY	map04113	5/760	65/4331	0.993445	1	LE01Gene02129|LE01Gene01038|LE01Gene04685|LE01Gene00422|LE01Gene01466	http://www.genome.jp/kegg-bin/show_pathway?map=map04113&multi_query=K10872+yellow,red%0d%0aK10878+yellow,red%0d%0aK12767+yellow,red%0d%0aK08139+yellow,red%0d%0aK02210+yellow%0dK01768+yellow%0dK02212+yellow%0dK02213+yellow%0dK02214+yellow%0dK02216+yellow%0dK02178+yellow%0dK06671+yellow%0dK06269+yellow%0dK06679+yellow%0dK03352+yellow%0dK03353+yellow%0dK03350+yellow%0dK03351+yellow%0dK03357+yellow%0…	Cell growth and death	Cellular Processes
3	Proteasome	KEGG PATHWAY	map03050	3/760	48/4331	0.994275	1	LE01Gene08639|LE01Gene00443|LE01Gene06159	http://www.genome.jp/kegg-bin/show_pathway?map=map03050&multi_query=K02726+yellow,red%0d%0aK06698+yellow,red%0d%0aK06699+yellow,red%0d%0aK03064+yellow%0dK03065+yellow%0dK03066+yellow%0dK03061+yellow%0dK03062+yellow%0dK10881+yellow%0dK03028+yellow%0dK03029+yellow%0dK03063+yellow%0dK02728+yellow%0dK02729+yellow%0dK02725+yellow%0dK02727+yellow%0dK06691+yellow%0dK03039+yellow%0dK03038+yellow%0dK03037…	Folding, sorting and degradation	Genetic Information Processing
8	Pyrimidine metabolism	KEGG PATHWAY	map00240	8/760	91/4331	0.994485	1	LE01Gene08229|LE01Gene02434|LE01Gene13132|LE01Gene12254|LE01Gene13510|LE01Gene00823|LE01Gene08254|LE01Gene10241	http://www.genome.jp/kegg-bin/show_pathway?map=map00240&multi_query=K03783+yellow,red%0d%0aK00757+yellow,red%0d%0aK00943+yellow,red%0d%0aK00940+yellow,red%0d%0aK00762+yellow,red%0d%0aK00761+yellow,red%0d%0aK10808+yellow,red%0d%0aK01519+yellow%0dK03026+yellow%0dK16330+yellow%0dK02327+yellow%0dK01591+yellow%0dK06966+yellow%0dK01240+yellow%0dK03006+yellow%0dK03021+yellow%0dK03004+yellow%0dK03005+yel…	Nucleotide metabolism	Metabolism
4	mRNA surveillance pathway	KEGG PATHWAY	map03015	4/760	60/4331	0.996205	1	LE01Gene01702|LE01Gene01496|LE01Gene04059|LE01Gene01192	http://www.genome.jp/kegg-bin/show_pathway?map=map03015&multi_query=K06965+yellow,red%0d%0aK14326+yellow,red%0d%0aK14407+yellow,red%0d%0aK14397+yellow%0dK03267+yellow%0dK14328+yellow%0dK14327+yellow%0dK14325+yellow%0dK14324+yellow%0dK04354+yellow%0dK06100+yellow%0dK13171+yellow%0dK12881+yellow%0dK12882+yellow%0dK12883+yellow%0dK14284+yellow%0dK14285+yellow%0dK13025+yellow%0dK15541+yellow%0dK15542…	Translation	Genetic Information Processing
8	Protein processing in endoplasmic reticulum	KEGG PATHWAY	map04141	8/760	96/4331	0.99703	1	LE01Gene05859|LE01Gene00565|LE01Gene05082|LE01Gene13122|LE01Gene00650|LE01Gene07203|LE01Gene04445|LE01Gene11452	http://www.genome.jp/kegg-bin/show_pathway?map=map04141&multi_query=K06689+yellow,red%0d%0aK05546+yellow,red%0d%0aK13993+yellow,red%0d%0aK03237+yellow,red%0d%0aK09503+yellow,red%0d%0aK16196+yellow%0dK10601+yellow%0dK12670+yellow%0dK10578+yellow%0dK13989+yellow%0dK13984+yellow%0dK10575+yellow%0dK04555+yellow%0dK04554+yellow%0dK08852+yellow%0dK10597+yellow%0dK09518+yellow%0dK09027+yellow%0dK13719+y…	Folding, sorting and degradation	Genetic Information Processing
6	Ribosome biogenesis in eukaryotes	KEGG PATHWAY	map03008	6/760	84/4331	0.998433	1	LE01Gene09057|LE01Gene07730|LE01Gene00894|LE01Gene14228|LE01Gene06115|LE01Gene11558	http://www.genome.jp/kegg-bin/show_pathway?map=map03008&multi_query=K12619+yellow,red%0d%0aK14572+yellow,red%0d%0aK14557+yellow,red%0d%0aK07936+yellow,red%0d%0aK03685+yellow,red%0d%0aK14290+yellow,red%0d%0aK11108+yellow%0dK14546+yellow%0dK11128+yellow%0dK11129+yellow%0dK11883+yellow%0dK12845+yellow%0dK12618+yellow%0dK14573+yellow%0dK14570+yellow%0dK07562+yellow%0dK14558+yellow%0dK14559+yellow%0dK…	Translation	Genetic Information Processing
2	Phagosome	KEGG PATHWAY	map04145	2/760	49/4331	0.999145	1	LE01Gene10848|LE01Gene03084	http://www.genome.jp/kegg-bin/show_pathway?map=map04145&multi_query=K00921+yellow,red%0d%0aK08517+yellow%0dK00914+yellow%0dK07889+yellow%0dK04392+yellow%0dK02155+yellow%0dK02154+yellow%0dK02153+yellow%0dK02152+yellow%0dK02151+yellow%0dK02150+yellow%0dK09481+yellow%0dK10956+yellow%0dK08488+yellow%0dK07374+yellow%0dK07375+yellow%0dK12478+yellow%0dK08008+yellow%0dK05692+yellow%0dK03661+yellow%0dK021…	Transport and catabolism	Cellular Processes
2	DNA replication	KEGG PATHWAY	map03030	2/760	49/4331	0.999145	1	LE01Gene00834|LE01Gene01923	http://www.genome.jp/kegg-bin/show_pathway?map=map03030&multi_query=K10747+yellow,red%0d%0aK10739+yellow,red%0d%0aK10745+yellow%0dK03469+yellow%0dK10740+yellow%0dK10743+yellow%0dK10744+yellow%0dK02210+yellow%0dK04802+yellow%0dK02212+yellow%0dK19347+yellow%0dK07466+yellow%0dK10742+yellow%0dK10756+yellow%0dK10754+yellow%0dK10755+yellow%0dK02685+yellow%0dK02684+yellow%0dK02320+yellow%0dK02321+yellow…	Replication and repair	Genetic Information Processing
5	Cell cycle - yeast	KEGG PATHWAY	map04111	5/760	92/4331	0.999876	1	LE01Gene01446|LE01Gene05467|LE01Gene05101|LE01Gene00475|LE01Gene08786	http://www.genome.jp/kegg-bin/show_pathway?map=map04111&multi_query=K06678+yellow,red%0d%0aK06653+yellow,red%0d%0aK03361+yellow,red%0d%0aK03360+yellow,red%0d%0aK06641+yellow,red%0d%0aK02216+yellow%0dK06685+yellow%0dK18669+yellow%0dK06682+yellow%0dK06680+yellow%0dK02210+yellow%0dK02212+yellow%0dK02213+yellow%0dK02214+yellow%0dK10259+yellow%0dK02219+yellow%0dK02516+yellow%0dK02179+yellow%0dK02178+y…	Cell growth and death	Cellular Processes
6	Spliceosome	KEGG PATHWAY	map03040	6/760	112/4331	0.999975	1	LE01Gene09635|LE01Gene07636|LE01Gene12143|LE01Gene08630|LE01Gene05007|LE01Gene10314	http://www.genome.jp/kegg-bin/show_pathway?map=map03040&multi_query=K12859+yellow,red%0d%0aK12823+yellow,red%0d%0aK12820+yellow,red%0d%0aK12813+yellow,red%0d%0aK10599+yellow%0dK12733+yellow%0dK11984+yellow%0dK12881+yellow%0dK12882+yellow%0dK12883+yellow%0dK11098+yellow%0dK11099+yellow%0dK12817+yellow%0dK12816+yellow%0dK12815+yellow%0dK09567+yellow%0dK12812+yellow%0dK12811+yellow%0dK09564+yellow%0…	Transcription	Genetic Information Processing

## Sheet: K1VSK2 up
#Study_num	Term	Database	ID	Ratio_in_study	Ratio_in_pop	P-Value	Corrected P-Value	Genes	Hyperlink	typeII	typeI
9	Starch and sucrose metabolism	KEGG PATHWAY	map00500	9/169	78/4331	0.00304384	0.206981	LE01Gene04190|LE01Gene13906|LE01Gene12151|LE01Gene09790|LE01Gene12203|LE01Gene04133|LE01Gene05224|LE01Gene05567|LE01Gene04829	http://www.genome.jp/kegg-bin/show_pathway?map=map00500&multi_query=K01176+yellow,red%0d%0aK01178+yellow,red%0d%0aK01810+yellow,red%0d%0aK01196+yellow,red%0d%0aK01194+yellow,red%0d%0aK01835+yellow,red%0d%0aK01225+yellow,red%0d%0aK01179+yellow%0dK16055+yellow%0dK01184+yellow%0dK01187+yellow%0dK01210+yellow%0dK00700+yellow%0dK01188+yellow%0dK00963+yellow%0dK00706+yellow%0dK00688+yellow%0dK01213+yel…	Carbohydrate metabolism	Metabolism
4	Fructose and mannose metabolism	KEGG PATHWAY	map00051	4/169	26/4331	0.0170864	0.232376	LE01Gene13706|LE01Gene08397|LE01Gene11783|LE01Gene02581	http://www.genome.jp/kegg-bin/show_pathway?map=map00051&multi_query=K19030+yellow,red%0d%0aK19029+yellow,red%0d%0aK18339+yellow,red%0d%0aK00008+yellow,red%0d%0aK01809+yellow%0dK00971+yellow%0dK03841+yellow%0dK02377+yellow%0dK12661+yellow%0dK18337+yellow%0dK19355+yellow%0dK01803+yellow%0dK00009+yellow%0dK01711+yellow%0dK00850+yellow%0dK01623+yellow%0dK01624+yellow%0dK18334+yellow%0dK00844+yellow%0…	Carbohydrate metabolism	Metabolism
5	Pentose and glucuronate interconversions	KEGG PATHWAY	map00040	5/169	36/4331	0.0120507	0.273149	LE01Gene13817|LE01Gene11783|LE01Gene08820|LE01Gene04060|LE01Gene07252	http://www.genome.jp/kegg-bin/show_pathway?map=map00040&multi_query=K01213+yellow,red%0d%0aK00008+yellow,red%0d%0aK18107+yellow,red%0d%0aK18106+yellow,red%0d%0aK17818+yellow,red%0d%0aK00854+yellow%0dK00128+yellow%0dK17743+yellow%0dK00065+yellow%0dK01184+yellow%0dK00963+yellow%0dK01051+yellow%0dK01783+yellow%0dK05351+yellow%0dK12447+yellow%0dK00012+yellow%0dK01728+yellow%0d	Carbohydrate metabolism	Metabolism
5	Tryptophan metabolism	KEGG PATHWAY	map00380	5/169	39/4331	0.0167591	0.284904	LE01Gene08192|LE01Gene04416|LE01Gene04205|LE01Gene08693|LE01Gene04245	http://www.genome.jp/kegg-bin/show_pathway?map=map00380&multi_query=K03781+yellow,red%0d%0aK01593+yellow,red%0d%0aK00463+yellow,red%0d%0aK14338+yellow,red%0d%0aK14264+yellow%0dK00164+yellow%0dK14265+yellow%0dK00486+yellow%0dK00128+yellow%0dK00452+yellow%0dK01556+yellow%0dK14085+yellow%0dK00252+yellow%0dK07511+yellow%0dK01426+yellow%0dK00626+yellow%0dK00838+yellow%0d	Amino acid metabolism	Metabolism
4	Tyrosine metabolism	KEGG PATHWAY	map00350	4/169	31/4331	0.0309453	0.350713	LE01Gene06391|LE01Gene06854|LE01Gene04205|LE01Gene04977	http://www.genome.jp/kegg-bin/show_pathway?map=map00350&multi_query=K00276+yellow,red%0d%0aK02510+yellow,red%0d%0aK01593+yellow,red%0d%0aK00135+yellow%0dK14455+yellow%0dK14454+yellow%0dK00451+yellow%0dK00817+yellow%0dK00129+yellow%0dK01557+yellow%0dK00457+yellow%0dK00121+yellow%0dK13953+yellow%0dK00505+yellow%0dK00838+yellow%0d	Amino acid metabolism	Metabolism
4	Pentose phosphate pathway	KEGG PATHWAY	map00030	4/169	23/4331	0.0110807	0.376743	LE01Gene10632|LE01Gene05567|LE01Gene02725|LE01Gene09790	http://www.genome.jp/kegg-bin/show_pathway?map=map00030&multi_query=K01835+yellow,red%0d%0aK00616+yellow,red%0d%0aK01810+yellow,red%0d%0aK00033+yellow,red%0d%0aK03841+yellow%0dK00850+yellow%0dK00852+yellow%0dK00615+yellow%0dK01807+yellow%0dK01053+yellow%0dK00948+yellow%0dK01623+yellow%0dK01057+yellow%0dK00036+yellow%0dK01783+yellow%0dK01624+yellow%0dK01619+yellow%0d	Carbohydrate metabolism	Metabolism
3	beta-Alanine metabolism	KEGG PATHWAY	map00410	3/169	21/4331	0.0463241	0.450005	LE01Gene02448|LE01Gene06854|LE01Gene04977	http://www.genome.jp/kegg-bin/show_pathway?map=map00410&multi_query=K00276+yellow,red%0d%0aK01580+yellow,red%0d%0aK00128+yellow%0dK05605+yellow%0dK00140+yellow%0dK00249+yellow%0dK00129+yellow%0dK00823+yellow%0dK14085+yellow%0dK07511+yellow%0dK01918+yellow%0d	Metabolism of other amino acids	Metabolism
4	Glutathione metabolism	KEGG PATHWAY	map00480	4/169	40/4331	0.0687762	0.467678	LE01Gene10632|LE01Gene01886|LE01Gene14318|LE01Gene13915	http://www.genome.jp/kegg-bin/show_pathway?map=map00480&multi_query=K01920+yellow,red%0d%0aK01469+yellow,red%0d%0aK11204+yellow,red%0d%0aK00033+yellow,red%0d%0aK00799+yellow%0dK15428+yellow%0dK18309+yellow%0dK00432+yellow%0dK18592+yellow%0dK20838+yellow%0dK00681+yellow%0dK11142+yellow%0dK01581+yellow%0dK10808+yellow%0dK00383+yellow%0dK00036+yellow%0dK10807+yellow%0dK00031+yellow%0d	Metabolism of other amino acids	Metabolism
2	Folate biosynthesis	KEGG PATHWAY	map00790	2/169	15/4331	0.114043	0.484683	LE01Gene03112|LE01Gene02517	http://www.genome.jp/kegg-bin/show_pathway?map=map00790&multi_query=K03635+yellow,red%0d%0aK01113+yellow,red%0d%0aK20967+yellow%0dK06897+yellow%0dK00287+yellow%0dK03639+yellow%0dK13939+yellow%0dK13950+yellow%0dK15376+yellow%0dK01930+yellow%0dK01495+yellow%0d	Metabolism of cofactors and vitamins	Metabolism
5	Amino sugar and nucleotide sugar metabolism	KEGG PATHWAY	map00520	5/169	59/4331	0.0786628	0.486279	LE01Gene12054|LE01Gene01502|LE01Gene12018|LE01Gene05567|LE01Gene09790	http://www.genome.jp/kegg-bin/show_pathway?map=map00520&multi_query=K01810+yellow,red%0d%0aK01183+yellow,red%0d%0aK01835+yellow,red%0d%0aK01233+yellow,red%0d%0aK01784+yellow,red%0d%0aK00972+yellow%0dK00971+yellow%0dK02377+yellow%0dK12373+yellow%0dK02564+yellow%0dK01443+yellow%0dK00621+yellow%0dK01836+yellow%0dK00012+yellow%0dK17497+yellow%0dK00965+yellow%0dK18802+yellow%0dK15920+yellow%0dK00963+y…	Carbohydrate metabolism	Metabolism
3	Glyoxylate and dicarboxylate metabolism	KEGG PATHWAY	map00630	3/169	27/4331	0.0861159	0.48799	LE01Gene07980|LE01Gene07108|LE01Gene04245	http://www.genome.jp/kegg-bin/show_pathway?map=map00630&multi_query=K03781+yellow,red%0d%0aK01915+yellow,red%0d%0aK00026+yellow,red%0d%0aK00049+yellow%0dK01647+yellow%0dK00830+yellow%0dK15918+yellow%0dK00281+yellow%0dK01681+yellow%0dK00600+yellow%0dK02437+yellow%0dK00605+yellow%0dK00382+yellow%0dK01638+yellow%0dK01637+yellow%0dK01455+yellow%0dK00626+yellow%0dK00122+yellow%0d	Carbohydrate metabolism	Metabolism
3	Galactose metabolism	KEGG PATHWAY	map00052	3/169	24/4331	0.0647957	0.489568	LE01Gene12018|LE01Gene01844|LE01Gene09790	http://www.genome.jp/kegg-bin/show_pathway?map=map00052&multi_query=K01835+yellow,red%0d%0aK01784+yellow,red%0d%0aK07407+yellow,red%0d%0aK00965+yellow%0dK01190+yellow%0dK00850+yellow%0dK01187+yellow%0dK00963+yellow%0dK01684+yellow%0dK00844+yellow%0dK01785+yellow%0dK12447+yellow%0dK00849+yellow%0d	Carbohydrate metabolism	Metabolism
3	Histidine metabolism	KEGG PATHWAY	map00340	3/169	28/4331	0.0938058	0.490677	LE01Gene10585|LE01Gene04205|LE01Gene12188	http://www.genome.jp/kegg-bin/show_pathway?map=map00340&multi_query=K20247+yellow,red%0d%0aK20246+yellow,red%0d%0aK04486+yellow%0dK14085+yellow%0dK19787+yellow%0dK01663+yellow%0dK00765+yellow%0dK14152+yellow%0dK01693+yellow%0dK00128+yellow%0dK00129+yellow%0dK07008+yellow%0dK01814+yellow%0dK01593+yellow%0dK00817+yellow%0d	Amino acid metabolism	Metabolism
2	Nitrogen metabolism	KEGG PATHWAY	map00910	2/169	14/4331	0.101343	0.492235	LE01Gene11953|LE01Gene07980	http://www.genome.jp/kegg-bin/show_pathway?map=map00910&multi_query=K01915+yellow,red%0d%0aK00459+yellow,red%0d%0aK01673+yellow%0dK00262+yellow%0dK00264+yellow%0dK01725+yellow%0dK01455+yellow%0dK15371+yellow%0d	Energy metabolism	Metabolism
3	Phenylalanine metabolism	KEGG PATHWAY	map00360	3/169	23/4331	0.0583088	0.495625	LE01Gene04205|LE01Gene06854|LE01Gene04977	http://www.genome.jp/kegg-bin/show_pathway?map=map00360&multi_query=K00276+yellow,red%0d%0aK01593+yellow,red%0d%0aK14455+yellow%0dK14454+yellow%0dK00074+yellow%0dK00457+yellow%0dK00129+yellow%0dK00817+yellow%0dK01426+yellow%0dK00838+yellow%0dK10775+yellow%0d	Amino acid metabolism	Metabolism
3	Inositol phosphate metabolism	KEGG PATHWAY	map00562	3/169	32/4331	0.127162	0.508649	LE01Gene09161|LE01Gene11077|LE01Gene10714	http://www.genome.jp/kegg-bin/show_pathway?map=map00562&multi_query=K01092+yellow,red%0d%0aK01110+yellow,red%0d%0aK01858+yellow,red%0d%0aK05857+yellow%0dK00140+yellow%0dK01771+yellow%0dK00999+yellow%0dK00921+yellow%0dK01803+yellow%0dK10572+yellow%0dK01099+yellow%0dK00915+yellow%0dK00914+yellow%0dK18083+yellow%0dK13711+yellow%0dK01114+yellow%0dK20279+yellow%0dK00469+yellow%0dK00889+yellow%0dK00888…	Carbohydrate metabolism	Metabolism
1	Cutin, suberine and wax biosynthesis	KEGG PATHWAY	map00073	1/169	3/4331	0.11258	0.51036	LE01Gene05847	http://www.genome.jp/kegg-bin/show_pathway?map=map00073&multi_query=K17991+yellow,red%0d%0aK13065+yellow%0dK15400+yellow%0d	Lipid metabolism	Metabolism
3	Aminoacyl-tRNA biosynthesis	KEGG PATHWAY	map00970	3/169	35/4331	0.154552	0.525477	LE01Gene01520|LE01Gene00166|LE01Gene01438	http://www.genome.jp/kegg-bin/show_pathway?map=map00970&multi_query=K01874+yellow,red%0d%0aK01890+yellow,red%0d%0aK01886+yellow,red%0d%0aK01870+yellow%0dK01873+yellow%0dK01872+yellow%0dK01875+yellow%0dK01876+yellow%0dK02434+yellow%0dK04567+yellow%0dK02433+yellow%0dK01893+yellow%0dK01892+yellow%0dK01866+yellow%0dK01867+yellow%0dK01868+yellow%0dK01869+yellow%0dK01880+yellow%0dK01881+yellow%0dK01883…	Translation	Genetic Information Processing
2	Nicotinate and nicotinamide metabolism	KEGG PATHWAY	map00760	2/169	17/4331	0.140538	0.53092	LE01Gene10345|LE01Gene05356	http://www.genome.jp/kegg-bin/show_pathway?map=map00760&multi_query=K00763+yellow,red%0d%0aK01950+yellow,red%0d%0aK00323+yellow%0dK03783+yellow%0dK06210+yellow%0dK19785+yellow%0dK00858+yellow%0dK01240+yellow%0dK00767+yellow%0dK03426+yellow%0dK11121+yellow%0dK10524+yellow%0dK18551+yellow%0d	Metabolism of cofactors and vitamins	Metabolism
4	Glycerophospholipid metabolism	KEGG PATHWAY	map00564	4/169	53/4331	0.150733	0.539465	LE01Gene07629|LE01Gene03694|LE01Gene11894|LE01Gene07630	http://www.genome.jp/kegg-bin/show_pathway?map=map00564&multi_query=K00968+yellow,red%0d%0aK01613+yellow,red%0d%0aK00999+yellow%0dK00995+yellow%0dK00993+yellow%0dK01115+yellow%0dK15728+yellow%0dK08730+yellow%0dK13535+yellow%0dK06123+yellow%0dK13519+yellow%0dK01126+yellow%0dK13511+yellow%0dK14676+yellow%0dK00111+yellow%0dK16369+yellow%0dK16368+yellow%0dK17103+yellow%0dK00981+yellow%0dK08744+yellow…	Lipid metabolism	Metabolism
1	Phosphonate and phosphinate metabolism	KEGG PATHWAY	map00440	1/169	5/4331	0.180538	0.5846	LE01Gene03694	http://www.genome.jp/kegg-bin/show_pathway?map=map00440&multi_query=K00968+yellow,red%0d%0aK21196+yellow%0dK00993+yellow%0dK21195+yellow%0d	Metabolism of other amino acids	Metabolism
1	Selenocompound metabolism	KEGG PATHWAY	map00450	1/169	9/4331	0.30132	0.682992	LE01Gene00166	http://www.genome.jp/kegg-bin/show_pathway?map=map00450&multi_query=K01874+yellow,red%0d%0aK01758+yellow%0dK00384+yellow%0dK00958+yellow%0dK00549+yellow%0dK01739+yellow%0d	Metabolism of other amino acids	Metabolism
2	Fatty acid degradation	KEGG PATHWAY	map00071	2/169	31/4331	0.342564	0.685127	LE01Gene08192|LE01Gene04416	http://www.genome.jp/kegg-bin/show_pathway?map=map00071&multi_query=K14338+yellow,red%0d%0aK00128+yellow%0dK07511+yellow%0dK00249+yellow%0dK01897+yellow%0dK00232+yellow%0dK13239+yellow%0dK14085+yellow%0dK00252+yellow%0dK00121+yellow%0dK13953+yellow%0dK07513+yellow%0dK00626+yellow%0d	Lipid metabolism	Metabolism
1	Vitamin B6 metabolism	KEGG PATHWAY	map00750	1/169	8/4331	0.272895	0.687292	LE01Gene00408	http://www.genome.jp/kegg-bin/show_pathway?map=map00750&multi_query=K05275+yellow,red%0d%0aK08681+yellow%0dK06215+yellow%0dK00868+yellow%0dK13248+yellow%0dK01733+yellow%0dK00831+yellow%0d	Metabolism of cofactors and vitamins	Metabolism
1	Thiamine metabolism	KEGG PATHWAY	map00730	1/169	8/4331	0.272895	0.687292	LE01Gene06967	http://www.genome.jp/kegg-bin/show_pathway?map=map00730&multi_query=K03707+yellow,red%0d%0aK20896+yellow%0dK04487+yellow%0dK03146+yellow%0dK00949+yellow%0dK14154+yellow%0dK00877+yellow%0dK14394+yellow%0d	Metabolism of cofactors and vitamins	Metabolism
1	Biotin metabolism	KEGG PATHWAY	map00780	1/169	8/4331	0.272895	0.687292	LE01Gene14219	http://www.genome.jp/kegg-bin/show_pathway?map=map00780&multi_query=K00059+yellow,red%0d%0aK19562+yellow%0dK00652+yellow%0dK01012+yellow%0dK01942+yellow%0d	Metabolism of cofactors and vitamins	Metabolism
3	Cysteine and methionine metabolism	KEGG PATHWAY	map00270	3/169	45/4331	0.255863	0.695946	LE01Gene01886|LE01Gene07108|LE01Gene13915	http://www.genome.jp/kegg-bin/show_pathway?map=map00270&multi_query=K11204+yellow,red%0d%0aK01920+yellow,red%0d%0aK00026+yellow,red%0d%0aK00899+yellow%0dK01505+yellow%0dK01011+yellow%0dK00838+yellow%0dK14455+yellow%0dK14454+yellow%0dK00641+yellow%0dK00547+yellow%0dK00789+yellow%0dK00549+yellow%0dK08967+yellow%0dK08968+yellow%0dK01251+yellow%0dK01697+yellow%0dK17989+yellow%0dK01758+yellow%0dK00826…	Amino acid metabolism	Metabolism
3	Glycolysis / Gluconeogenesis	KEGG PATHWAY	map00010	3/169	45/4331	0.255863	0.695946	LE01Gene05567|LE01Gene03184|LE01Gene09790	http://www.genome.jp/kegg-bin/show_pathway?map=map00010&multi_query=K01810+yellow,red%0d%0aK01835+yellow,red%0d%0aK01792+yellow,red%0d%0aK00850+yellow%0dK01689+yellow%0dK01623+yellow%0dK01624+yellow%0dK14085+yellow%0dK00873+yellow%0dK00627+yellow%0dK03841+yellow%0dK01895+yellow%0dK00844+yellow%0dK00134+yellow%0dK01610+yellow%0dK00927+yellow%0dK13953+yellow%0dK01803+yellow%0dK00161+yellow%0dK00162…	Carbohydrate metabolism	Metabolism
1	Glycosphingolipid biosynthesis - globo and isoglobo series	KEGG PATHWAY	map00603	1/169	10/4331	0.32864	0.69836	LE01Gene01844	http://www.genome.jp/kegg-bin/show_pathway?map=map00603&multi_query=K07407+yellow,red%0d%0aK12373+yellow%0d	Glycan biosynthesis and metabolism	Metabolism
1	Taurine and hypotaurine metabolism	KEGG PATHWAY	map00430	1/169	10/4331	0.32864	0.69836	LE01Gene02448	http://www.genome.jp/kegg-bin/show_pathway?map=map00430&multi_query=K01580+yellow,red%0d%0aK00681+yellow%0dK18592+yellow%0dK15371+yellow%0d	Metabolism of other amino acids	Metabolism
2	Alanine, aspartate and glutamate metabolism	KEGG PATHWAY	map00250	2/169	30/4331	0.328105	0.719714	LE01Gene02448|LE01Gene07980	http://www.genome.jp/kegg-bin/show_pathway?map=map00250&multi_query=K01580+yellow,red%0d%0aK01915+yellow,red%0d%0aK00830+yellow%0dK00814+yellow%0dK18422+yellow%0dK00262+yellow%0dK00135+yellow%0dK14455+yellow%0dK14454+yellow%0dK00264+yellow%0dK01956+yellow%0dK01955+yellow%0dK18309+yellow%0dK01953+yellow%0dK11541+yellow%0dK15371+yellow%0dK01755+yellow%0dK01756+yellow%0dK00820+yellow%0dK00823+yellow…	Amino acid metabolism	Metabolism
2	Phosphatidylinositol signaling system	KEGG PATHWAY	map04070	2/169	25/4331	0.254938	0.722323	LE01Gene09161|LE01Gene10714	http://www.genome.jp/kegg-bin/show_pathway?map=map04070&multi_query=K01092+yellow,red%0d%0aK01110+yellow,red%0d%0aK05857+yellow%0dK02183+yellow%0dK00999+yellow%0dK00921+yellow%0dK02677+yellow%0dK10572+yellow%0dK01099+yellow%0dK00981+yellow%0dK00915+yellow%0dK00914+yellow%0dK18083+yellow%0dK13711+yellow%0dK20279+yellow%0dK07756+yellow%0dK00889+yellow%0dK00888+yellow%0d	Signal transduction	Environmental Information Processing
1	Fatty acid biosynthesis	KEGG PATHWAY	map00061	1/169	13/4331	0.404389	0.723644	LE01Gene14219	http://www.genome.jp/kegg-bin/show_pathway?map=map00061&multi_query=K00059+yellow,red%0d%0aK01897+yellow%0dK11262+yellow%0dK00668+yellow%0d	Lipid metabolism	Metabolism
1	Non-homologous end-joining	KEGG PATHWAY	map03450	1/169	12/4331	0.380134	0.738547	LE01Gene02111	http://www.genome.jp/kegg-bin/show_pathway?map=map03450&multi_query=K03513+yellow,red%0d%0aK10884+yellow%0dK10885+yellow%0dK10777+yellow%0dK10865+yellow%0dK10866+yellow%0dK04799+yellow%0dK03512+yellow%0d	Replication and repair	Genetic Information Processing
1	Sulfur relay system	KEGG PATHWAY	map04122	1/169	12/4331	0.380134	0.738547	LE01Gene03112	http://www.genome.jp/kegg-bin/show_pathway?map=map04122&multi_query=K03635+yellow,red%0d%0aK20967+yellow%0dK14171+yellow%0dK03639+yellow%0dK01011+yellow%0dK21232+yellow%0dK12161+yellow%0dK00566+yellow%0dK04487+yellow%0dK14169+yellow%0dK14168+yellow%0dK11996+yellow%0d	Folding, sorting and degradation	Genetic Information Processing
1	Other glycan degradation	KEGG PATHWAY	map00511	1/169	12/4331	0.380134	0.738547	LE01Gene04279	http://www.genome.jp/kegg-bin/show_pathway?map=map00511&multi_query=K15923+yellow,red%0d%0aK01192+yellow%0dK01190+yellow%0dK01191+yellow%0dK12373+yellow%0dK01206+yellow%0dK01227+yellow%0d	Glycan biosynthesis and metabolism	Metabolism
1	ABC transporters	KEGG PATHWAY	map02010	1/169	14/4331	0.427701	0.745735	LE01Gene04599	http://www.genome.jp/kegg-bin/show_pathway?map=map02010&multi_query=K09815+yellow,red%0d%0aK08712+yellow%0dK15628+yellow%0dK05661+yellow%0dK05663+yellow%0dK05665+yellow%0dK05658+yellow%0d	Membrane transport	Environmental Information Processing
1	Ascorbate and aldarate metabolism	KEGG PATHWAY	map00053	1/169	14/4331	0.427701	0.745735	LE01Gene07124	http://www.genome.jp/kegg-bin/show_pathway?map=map00053&multi_query=K00103+yellow,red%0d%0aK00128+yellow%0dK12447+yellow%0dK01053+yellow%0dK14085+yellow%0dK00012+yellow%0dK00469+yellow%0d	Carbohydrate metabolism	Metabolism
3	Glycine, serine and threonine metabolism	KEGG PATHWAY	map00260	3/169	44/4331	0.245258	0.75807	LE01Gene03882|LE01Gene06854|LE01Gene04977	http://www.genome.jp/kegg-bin/show_pathway?map=map00260&multi_query=K00306+yellow,red%0d%0aK00276+yellow,red%0d%0aK01754+yellow%0dK15918+yellow%0dK14085+yellow%0dK01620+yellow%0dK00600+yellow%0dK00605+yellow%0dK00830+yellow%0dK00831+yellow%0dK00872+yellow%0dK00058+yellow%0dK00281+yellow%0dK00643+yellow%0dK02437+yellow%0dK16066+yellow%0dK00382+yellow%0dK01694+yellow%0dK01697+yellow%0dK17989+yellow…	Amino acid metabolism	Metabolism
3	Glycerolipid metabolism	KEGG PATHWAY	map00561	3/169	44/4331	0.245258	0.75807	LE01Gene07162|LE01Gene04503|LE01Gene01844	http://www.genome.jp/kegg-bin/show_pathway?map=map00561&multi_query=K18097+yellow,red%0d%0aK07407+yellow,red%0d%0aK00679+yellow%0dK14457+yellow%0dK15918+yellow%0dK17900+yellow%0dK01054+yellow%0dK18693+yellow%0dK00864+yellow%0dK13519+yellow%0dK01046+yellow%0dK13509+yellow%0dK14085+yellow%0dK00863+yellow%0dK15728+yellow%0dK13507+yellow%0dK00128+yellow%0d	Lipid metabolism	Metabolism
1	Arginine biosynthesis	KEGG PATHWAY	map00220	1/169	17/4331	0.492331	0.816548	LE01Gene07980	http://www.genome.jp/kegg-bin/show_pathway?map=map00220&multi_query=K01915+yellow,red%0d%0aK01755+yellow%0dK14455+yellow%0dK14454+yellow%0dK00262+yellow%0dK01941+yellow%0dK01940+yellow%0dK12659+yellow%0dK00611+yellow%0dK01476+yellow%0dK00814+yellow%0dK00818+yellow%0dK00618+yellow%0dK00620+yellow%0dK01427+yellow%0dK15371+yellow%0d	Amino acid metabolism	Metabolism
1	Ubiquinone and other terpenoid-quinone biosynthesis	KEGG PATHWAY	map00130	1/169	17/4331	0.492331	0.816548	LE01Gene04870	http://www.genome.jp/kegg-bin/show_pathway?map=map00130&multi_query=K06125+tomato,red%0d%0aK03809+yellow%0dK06126+yellow%0dK06134+yellow%0dK06127+yellow%0dK00457+yellow%0dK00568+yellow%0dK00838+yellow%0d	Metabolism of cofactors and vitamins	Metabolism
1	Propanoate metabolism	KEGG PATHWAY	map00640	1/169	21/4331	0.567353	0.838695	LE01Gene00018	http://www.genome.jp/kegg-bin/show_pathway?map=map00640&multi_query=K17741+yellow,red%0d%0aK00140+yellow%0dK01899+yellow%0dK05605+yellow%0dK00166+yellow%0dK00167+yellow%0dK00626+yellow%0dK00249+yellow%0dK01900+yellow%0dK00823+yellow%0dK01720+yellow%0dK00382+yellow%0dK07511+yellow%0dK01895+yellow%0dK11262+yellow%0dK09699+yellow%0dK18369+yellow%0d	Carbohydrate metabolism	Metabolism
2	Pyruvate metabolism	KEGG PATHWAY	map00620	2/169	51/4331	0.598223	0.865514	LE01Gene07108|LE01Gene00018	http://www.genome.jp/kegg-bin/show_pathway?map=map00620&multi_query=K17741+yellow,red%0d%0aK00026+yellow,red%0d%0aK01649+yellow%0dK14085+yellow%0dK00873+yellow%0dK11262+yellow%0dK00627+yellow%0dK00626+yellow%0dK01958+yellow%0dK17617+yellow%0dK01895+yellow%0dK01069+yellow%0dK01679+yellow%0dK01067+yellow%0dK01759+yellow%0dK01610+yellow%0dK01638+yellow%0dK01655+yellow%0dK00049+yellow%0dK00161+yellow…	Carbohydrate metabolism	Metabolism
1	Pantothenate and CoA biosynthesis	KEGG PATHWAY	map00770	1/169	20/4331	0.5497	0.869293	LE01Gene08952	http://www.genome.jp/kegg-bin/show_pathway?map=map00770&multi_query=K00077+yellow,red%0d%0aK01687+yellow%0dK00997+yellow%0dK00859+yellow%0dK00053+yellow%0dK00826+yellow%0dK02201+yellow%0dK09680+yellow%0dK00606+yellow%0dK01922+yellow%0dK01918+yellow%0dK01652+yellow%0dK01598+yellow%0d	Metabolism of cofactors and vitamins	Metabolism
1	Butanoate metabolism	KEGG PATHWAY	map00650	1/169	20/4331	0.5497	0.869293	LE01Gene02448	http://www.genome.jp/kegg-bin/show_pathway?map=map00650&multi_query=K01580+yellow,red%0d%0aK01027+yellow%0dK00135+yellow%0dK01641+yellow%0dK00823+yellow%0dK00074+yellow%0dK09522+yellow%0dK03366+yellow%0dK01907+yellow%0dK07511+yellow%0dK01640+yellow%0dK01652+yellow%0dK00626+yellow%0dK00100+yellow%0d	Carbohydrate metabolism	Metabolism
1	Biosynthesis of unsaturated fatty acids	KEGG PATHWAY	map01040	1/169	20/4331	0.5497	0.869293	LE01Gene14219	http://www.genome.jp/kegg-bin/show_pathway?map=map01040&multi_query=K00059+yellow,red%0d%0aK10703+yellow%0dK00232+yellow%0dK10258+yellow%0dK10256+yellow%0dK07513+yellow%0dK00507+yellow%0dK10251+yellow%0d	Lipid metabolism	Metabolism
3	Ribosome biogenesis in eukaryotes	KEGG PATHWAY	map03008	3/169	84/4331	0.643745	0.89336	LE01Gene03472|LE01Gene11558|LE01Gene01214	http://www.genome.jp/kegg-bin/show_pathway?map=map03008&multi_query=K03685+yellow,red%0d%0aK07179+yellow,red%0d%0aK03264+yellow,red%0d%0aK11108+yellow%0dK14546+yellow%0dK11128+yellow%0dK11129+yellow%0dK11883+yellow%0dK12845+yellow%0dK12619+yellow%0dK12618+yellow%0dK14572+yellow%0dK14573+yellow%0dK14570+yellow%0dK07562+yellow%0dK14558+yellow%0dK14559+yellow%0dK14574+yellow%0dK14575+yellow%0dK14554…	Translation	Genetic Information Processing
1	Methane metabolism	KEGG PATHWAY	map00680	1/169	25/4331	0.631344	0.894404	LE01Gene10868	http://www.genome.jp/kegg-bin/show_pathway?map=map00680&multi_query=K17066+yellow,red%0d%0aK03841+yellow%0dK00058+yellow%0dK01689+yellow%0dK01070+yellow%0dK01895+yellow%0dK00122+yellow%0dK15633+yellow%0dK00600+yellow%0dK00850+yellow%0dK01623+yellow%0dK01624+yellow%0dK00830+yellow%0dK00831+yellow%0dK00121+yellow%0dK00863+yellow%0dK15634+yellow%0d	Energy metabolism	Metabolism
1	Sphingolipid metabolism	KEGG PATHWAY	map00600	1/169	27/4331	0.659717	0.897215	LE01Gene01844	http://www.genome.jp/kegg-bin/show_pathway?map=map00600&multi_query=K07407+yellow,red%0d%0aK01190+yellow%0dK01634+yellow%0dK12350+yellow%0dK12351+yellow%0dK00654+yellow%0dK00720+yellow%0dK04713+yellow%0dK04712+yellow%0dK04711+yellow%0dK01130+yellow%0dK04718+yellow%0dK04708+yellow%0dK04709+yellow%0dK12349+yellow%0d	Lipid metabolism	Metabolism
3	MAPK signaling pathway - yeast	KEGG PATHWAY	map04011	3/169	111/4331	0.81591	0.924698	LE01Gene05225|LE01Gene04245|LE01Gene00018	http://www.genome.jp/kegg-bin/show_pathway?map=map04011&multi_query=K17741+yellow,red%0d%0aK03781+yellow,red%0d%0aK04371+yellow,red%0d%0aK11240+yellow%0dK11246+yellow%0dK04513+yellow%0dK11244+yellow%0dK04536+yellow%0dK09051+yellow%0dK11227+yellow%0dK11226+yellow%0dK04393+yellow%0dK15174+yellow%0dK02218+yellow%0dK11229+yellow%0dK11228+tomato%0dK10591+yellow%0dK00706+yellow%0dK19838+yellow%0dK19839…	Signal transduction	Environmental Information Processing
2	Peroxisome	KEGG PATHWAY	map04146	2/169	62/4331	0.703978	0.938637	LE01Gene03882|LE01Gene04245	http://www.genome.jp/kegg-bin/show_pathway?map=map04146&multi_query=K03781+yellow,red%0d%0aK00306+yellow,red%0d%0aK00273+yellow%0dK00830+yellow%0dK01640+yellow%0dK00624+yellow%0dK13348+yellow%0dK04564+yellow%0dK15628+yellow%0dK13237+yellow%0dK01897+yellow%0dK13239+yellow%0dK13342+yellow%0dK13343+yellow%0dK13344+yellow%0dK13346+yellow%0dK00031+yellow%0dK12663+yellow%0dK01796+yellow%0dK13341+yellow…	Transport and catabolism	Cellular Processes
2	Ubiquitin mediated proteolysis	KEGG PATHWAY	map04120	2/169	78/4331	0.815783	0.940224	LE01Gene06986|LE01Gene00650	http://www.genome.jp/kegg-bin/show_pathway?map=map04120&multi_query=K06689+yellow,red%0d%0aK10582+yellow,red%0d%0aK10601+yellow%0dK10597+yellow%0dK10590+yellow%0dK10591+yellow%0dK10592+yellow%0dK06688+yellow%0dK10576+yellow%0dK10577+tomato%0dK10575+yellow%0dK10598+yellow%0dK10573+yellow%0dK10259+yellow%0dK03352+yellow%0dK03868+yellow%0dK04649+yellow%0dK10579+yellow%0dK04706+yellow%0dK08285+yellow…	Folding, sorting and degradation	Genetic Information Processing
1	Phagosome	KEGG PATHWAY	map04145	1/169	49/4331	0.859345	0.942507	LE01Gene10649	http://www.genome.jp/kegg-bin/show_pathway?map=map04145&multi_query=K02148+yellow,red%0d%0aK08517+yellow%0dK00914+yellow%0dK07889+yellow%0dK04392+yellow%0dK02155+yellow%0dK02154+yellow%0dK02153+yellow%0dK02152+yellow%0dK02151+yellow%0dK02150+yellow%0dK09481+yellow%0dK10956+yellow%0dK08488+yellow%0dK07374+yellow%0dK07375+yellow%0dK12478+yellow%0dK08008+yellow%0dK05692+yellow%0dK03661+yellow%0dK009…	Transport and catabolism	Cellular Processes
1	Citrate cycle (TCA cycle)	KEGG PATHWAY	map00020	1/169	32/4331	0.721507	0.943509	LE01Gene07108	http://www.genome.jp/kegg-bin/show_pathway?map=map00020&multi_query=K00026+yellow,red%0d%0aK00236+yellow%0dK01958+yellow%0dK00658+yellow%0dK00164+yellow%0dK01610+yellow%0dK01679+yellow%0dK00382+yellow%0dK00161+yellow%0dK00162+yellow%0dK01681+yellow%0dK01900+yellow%0dK01648+yellow%0dK00234+yellow%0dK00235+yellow%0dK01899+yellow%0dK00237+yellow%0dK00627+yellow%0dK01647+yellow%0dK00030+yellow%0dK000…	Carbohydrate metabolism	Metabolism
1	Proteasome	KEGG PATHWAY	map03050	1/169	48/4331	0.853567	0.951517	LE01Gene06159	http://www.genome.jp/kegg-bin/show_pathway?map=map03050&multi_query=K06699+yellow,red%0d%0aK03064+yellow%0dK03065+yellow%0dK03066+yellow%0dK03061+yellow%0dK03062+yellow%0dK10881+yellow%0dK03028+yellow%0dK03029+yellow%0dK03063+yellow%0dK02728+yellow%0dK02729+yellow%0dK02725+yellow%0dK02726+yellow%0dK02727+yellow%0dK06691+yellow%0dK06698+yellow%0dK03039+yellow%0dK03038+yellow%0dK03037+yellow%0dK030…	Folding, sorting and degradation	Genetic Information Processing
1	Lysine degradation	KEGG PATHWAY	map00310	1/169	34/4331	0.742975	0.95325	LE01Gene03882	http://www.genome.jp/kegg-bin/show_pathway?map=map00310&multi_query=K00306+yellow,red%0d%0aK07511+yellow%0dK00143+yellow%0dK00135+yellow%0dK11419+yellow%0dK00658+yellow%0dK11423+yellow%0dK00164+yellow%0dK14157+yellow%0dK00293+yellow%0dK00290+yellow%0dK00128+yellow%0dK11422+yellow%0dK00474+yellow%0dK11430+yellow%0dK14085+yellow%0dK00252+yellow%0dK11427+yellow%0dK11429+yellow%0dK00626+yellow%0dK018…	Amino acid metabolism	Metabolism
1	Homologous recombination	KEGG PATHWAY	map03440	1/169	34/4331	0.742975	0.95325	LE01Gene11295	http://www.genome.jp/kegg-bin/show_pathway?map=map03440&multi_query=K10870+yellow,red%0d%0aK10882+yellow%0dK10740+yellow%0dK10881+yellow%0dK03165+yellow%0dK10879+yellow%0dK10958+yellow%0dK04482+yellow%0dK10873+yellow%0dK10871+yellow%0dK08775+yellow%0dK10875+yellow%0dK10739+yellow%0dK02327+yellow%0dK02328+yellow%0dK08991+yellow%0dK10901+yellow%0dK10865+yellow%0dK10866+yellow%0dK03654+yellow%0dK074…	Replication and repair	Genetic Information Processing
1	AGE-RAGE signaling pathway in diabetic complications	KEGG PATHWAY	map04933	1/169	42/4331	0.813596	0.953871	LE01Gene05225	http://www.genome.jp/kegg-bin/show_pathway?map=map04933&multi_query=K04371+yellow,red%0d%0aK19719+yellow%0dK05740+yellow%0dK02677+yellow%0dK05857+yellow%0dK04441+yellow%0dK19720+yellow%0dK04392+yellow%0dK04445+yellow%0dK08008+yellow%0dK04393+yellow%0dK07827+yellow%0dK06236+yellow%0dK06237+yellow%0dK06068+yellow%0d	Endocrine and metabolic disease	Human Diseases
1	Longevity regulating pathway - multiple species	KEGG PATHWAY	map04213	1/169	37/4331	0.77213	0.954634	LE01Gene04245	http://www.genome.jp/kegg-bin/show_pathway?map=map04213&multi_query=K03781+yellow,red%0d%0aK04345+yellow%0dK03695+yellow%0dK11121+yellow%0dK19584+yellow%0dK08339+yellow%0dK07200+yellow%0dK06067+yellow%0dK07203+yellow%0dK07204+yellow%0dK04564+yellow%0dK01768+yellow%0dK07827+yellow%0dK19800+yellow%0dK12767+yellow%0dK03283+yellow%0d	Aging	Organismal Systems
2	Purine metabolism	KEGG PATHWAY	map00230	2/169	103/4331	0.916625	0.958931	LE01Gene05021|LE01Gene09790	http://www.genome.jp/kegg-bin/show_pathway?map=map00230&multi_query=K00088+yellow,red%0d%0aK01835+yellow,red%0d%0aK00856+yellow%0dK19572+yellow%0dK00939+yellow%0dK18422+yellow%0dK10807+yellow%0dK02327+yellow%0dK06966+yellow%0dK03006+yellow%0dK00958+yellow%0dK11788+yellow%0dK03005+yellow%0dK03024+yellow%0dK03025+yellow%0dK03000+yellow%0dK03027+yellow%0dK00873+yellow%0dK01923+yellow%0dK01427+yellow…	Nucleotide metabolism	Metabolism
1	Mitophagy - yeast	KEGG PATHWAY	map04139	1/169	39/4331	0.789716	0.958941	LE01Gene04483	http://www.genome.jp/kegg-bin/show_pathway?map=map04139&multi_query=K11644+yellow,red%0d%0aK17764+yellow%0dK17765+yellow%0dK08955+yellow%0dK11244+yellow%0dK02677+yellow%0dK11227+yellow%0dK11229+yellow%0dK02332+yellow%0dK11088+yellow%0dK08341+yellow%0dK04441+yellow%0dK17535+yellow%0dK00889+yellow%0dK17775+yellow%0dK17774+yellow%0dK03097+yellow%0dK04464+yellow%0dK11841+yellow%0dK17800+yellow%0dK112…	Transport and catabolism	Cellular Processes
1	Arginine and proline metabolism	KEGG PATHWAY	map00330	1/169	39/4331	0.789716	0.958941	LE01Gene01150	http://www.genome.jp/kegg-bin/show_pathway?map=map00330&multi_query=K01259+yellow,red%0d%0aK01611+yellow%0dK00128+yellow%0dK00318+yellow%0dK14454+yellow%0dK00273+yellow%0dK01426+yellow%0dK00294+yellow%0dK00286+yellow%0dK14455+yellow%0dK01750+yellow%0dK11142+yellow%0dK01476+yellow%0dK01581+yellow%0dK01485+yellow%0dK18384+yellow%0dK00819+yellow%0dK14085+yellow%0dK01480+yellow%0dK00931+yellow%0dK001…	Amino acid metabolism	Metabolism
2	Protein processing in endoplasmic reticulum	KEGG PATHWAY	map04141	2/169	96/4331	0.895356	0.966416	LE01Gene00650|LE01Gene07204	http://www.genome.jp/kegg-bin/show_pathway?map=map04141&multi_query=K06689+yellow,red%0d%0aK13993+yellow,red%0d%0aK16196+yellow%0dK10601+yellow%0dK12670+yellow%0dK10578+yellow%0dK13989+yellow%0dK13984+yellow%0dK10575+yellow%0dK04555+yellow%0dK04554+yellow%0dK08852+yellow%0dK10597+yellow%0dK09518+yellow%0dK09027+yellow%0dK13719+yellow%0dK09486+yellow%0dK09487+yellow%0dK03868+yellow%0dK14022+yellow…	Folding, sorting and degradation	Genetic Information Processing
1	mRNA surveillance pathway	KEGG PATHWAY	map03015	1/169	60/4331	0.909727	0.966585	LE01Gene12751	http://www.genome.jp/kegg-bin/show_pathway?map=map03015&multi_query=K14399+yellow,red%0d%0aK14397+yellow%0dK06965+yellow%0dK03267+yellow%0dK14328+yellow%0dK14327+yellow%0dK14326+yellow%0dK14325+yellow%0dK14324+yellow%0dK04354+yellow%0dK06100+yellow%0dK13171+yellow%0dK12881+yellow%0dK12882+yellow%0dK12883+yellow%0dK14284+yellow%0dK14285+yellow%0dK13025+yellow%0dK15541+yellow%0dK15542+yellow%0dK144…	Translation	Genetic Information Processing
1	Pyrimidine metabolism	KEGG PATHWAY	map00240	1/169	91/4331	0.974293	0.988835	LE01Gene00345	http://www.genome.jp/kegg-bin/show_pathway?map=map00240&multi_query=K01493+yellow,red%0d%0aK01519+yellow%0dK03026+yellow%0dK16330+yellow%0dK02327+yellow%0dK01591+yellow%0dK06966+yellow%0dK01240+yellow%0dK03006+yellow%0dK03021+yellow%0dK03004+yellow%0dK03005+yellow%0dK03002+yellow%0dK03025+yellow%0dK03000+yellow%0dK03027+yellow%0dK01937+yellow%0dK00876+yellow%0dK03008+yellow%0dK13800+yellow%0dK037…	Nucleotide metabolism	Metabolism
1	Oxidative phosphorylation	KEGG PATHWAY	map00190	1/169	81/4331	0.961411	0.990545	LE01Gene10649	http://www.genome.jp/kegg-bin/show_pathway?map=map00190&multi_query=K02148+yellow,red%0d%0aK02257+yellow%0dK03950+yellow%0dK01507+yellow%0dK02258+yellow%0dK02259+yellow%0dK02139+yellow%0dK02138+yellow%0dK03939+yellow%0dK02260+yellow%0dK02272+yellow%0dK02133+yellow%0dK02154+yellow%0dK02153+yellow%0dK02152+yellow%0dK02137+yellow%0dK02136+yellow%0dK03949+yellow%0dK03948+yellow%0dK03965+yellow%0dK039…	Energy metabolism	Metabolism
1	RNA transport	KEGG PATHWAY	map03013	1/169	132/4331	0.995188	0.995188	LE01Gene05457	http://www.genome.jp/kegg-bin/show_pathway?map=map03013&multi_query=K03680+yellow,red%0d%0aK00974+yellow%0dK14301+yellow%0dK14300+yellow%0dK14303+yellow%0dK14304+yellow%0dK14307+yellow%0dK14306+yellow%0dK14309+yellow%0dK14308+yellow%0dK12881+yellow%0dK12882+yellow%0dK12883+yellow%0dK13126+yellow%0dK03537+yellow%0dK03239+yellow%0dK13025+yellow%0dK12812+yellow%0dK03231+yellow%0dK03237+yellow%0dK032…	Translation	Genetic Information Processing

## Sheet: K1VSK3 up
#Study_num	Term	Database	ID	Ratio_in_study	Ratio_in_pop	P-Value	Corrected P-Value	Genes	Hyperlink	typeII	typeI
13	Pentose phosphate pathway	KEGG PATHWAY	map00030	13/565	23/4331	9.10769e-07	9.38092e-05	LE01Gene06597|LE01Gene12996|LE01Gene04296|LE01Gene01623|LE01Gene11106|LE01Gene03058|LE01Gene10632|LE01Gene10629|LE01Gene05567|LE01Gene06330|LE01Gene06393|LE01Gene02725|LE01Gene09790	http://www.genome.jp/kegg-bin/show_pathway?map=map00030&multi_query=K00852+yellow,red%0d%0aK01835+yellow,red%0d%0aK00948+yellow,red%0d%0aK01623+yellow,red%0d%0aK01057+yellow,red%0d%0aK00616+yellow,red%0d%0aK01810+yellow,red%0d%0aK00036+yellow,red%0d%0aK01783+yellow,red%0d%0aK01624+yellow,red%0d%0aK01619+yellow,red%0d%0aK00033+yellow,red%0d%0aK03841+yellow%0dK00850+yellow%0dK00615+yellow%0dK01807+…	Carbohydrate metabolism	Metabolism
6	Thiamine metabolism	KEGG PATHWAY	map00730	6/565	8/4331	0.00010666	0.00549298	LE01Gene07928|LE01Gene06967|LE01Gene02135|LE01Gene03342|LE01Gene05139|LE01Gene12315	http://www.genome.jp/kegg-bin/show_pathway?map=map00730&multi_query=K20896+yellow,red%0d%0aK03146+yellow,red%0d%0aK03707+yellow,red%0d%0aK14154+yellow,red%0d%0aK00877+yellow,red%0d%0aK14394+yellow,red%0d%0aK04487+yellow%0dK00949+yellow%0d	Metabolism of cofactors and vitamins	Metabolism
11	Fructose and mannose metabolism	KEGG PATHWAY	map00051	11/565	26/4331	0.000204729	0.00702902	LE01Gene13706|LE01Gene06597|LE01Gene11783|LE01Gene04296|LE01Gene09605|LE01Gene03019|LE01Gene02581|LE01Gene11222|LE01Gene11898|LE01Gene08397|LE01Gene03017	http://www.genome.jp/kegg-bin/show_pathway?map=map00051&multi_query=K19030+yellow,red%0d%0aK01809+yellow,red%0d%0aK19029+yellow,red%0d%0aK18339+yellow,red%0d%0aK01803+yellow,red%0d%0aK00009+yellow,red%0d%0aK00008+yellow,red%0d%0aK01623+yellow,red%0d%0aK01624+yellow,red%0d%0aK18334+yellow,red%0d%0aK00844+yellow,red%0d%0aK00971+yellow%0dK03841+yellow%0dK02377+yellow%0dK12661+yellow%0dK18337+yellow%…	Carbohydrate metabolism	Metabolism
14	Glutathione metabolism	KEGG PATHWAY	map00480	14/565	40/4331	0.000314407	0.00809597	LE01Gene04062|LE01Gene14318|LE01Gene06519|LE01Gene01623|LE01Gene08774|LE01Gene10823|LE01Gene08145|LE01Gene01886|LE01Gene05870|LE01Gene05244|LE01Gene08254|LE01Gene13915|LE01Gene10632|LE01Gene14055	http://www.genome.jp/kegg-bin/show_pathway?map=map00480&multi_query=K01920+yellow,red%0d%0aK01469+yellow,red%0d%0aK00799+yellow,red%0d%0aK15428+yellow,red%0d%0aK18592+yellow,red%0d%0aK20838+yellow,red%0d%0aK00681+yellow,red%0d%0aK10808+yellow,red%0d%0aK00036+yellow,red%0d%0aK11204+yellow,red%0d%0aK00033+yellow,red%0d%0aK18309+yellow%0dK00432+yellow%0dK11142+yellow%0dK01581+yellow%0dK00383+yellow%…	Metabolism of other amino acids	Metabolism
10	Galactose metabolism	KEGG PATHWAY	map00052	10/565	24/4331	0.000464577	0.00957029	LE01Gene05323|LE01Gene05216|LE01Gene08914|LE01Gene12018|LE01Gene03019|LE01Gene09429|LE01Gene11685|LE01Gene12953|LE01Gene01844|LE01Gene09790	http://www.genome.jp/kegg-bin/show_pathway?map=map00052&multi_query=K00965+yellow,red%0d%0aK01187+yellow,red%0d%0aK01835+yellow,red%0d%0aK01684+yellow,red%0d%0aK00844+yellow,red%0d%0aK01785+yellow,red%0d%0aK01784+yellow,red%0d%0aK07407+yellow,red%0d%0aK01190+yellow%0dK00850+yellow%0dK00963+yellow%0dK12447+yellow%0dK00849+yellow%0d	Carbohydrate metabolism	Metabolism
17	Amino sugar and nucleotide sugar metabolism	KEGG PATHWAY	map00520	17/565	59/4331	0.000995946	0.0170971	LE01Gene04192|LE01Gene02188|LE01Gene06046|LE01Gene08914|LE01Gene07656|LE01Gene12054|LE01Gene02645|LE01Gene12018|LE01Gene06303|LE01Gene03019|LE01Gene05567|LE01Gene01502|LE01Gene07163|LE01Gene09790|LE01Gene03017|LE01Gene10124|LE01Gene10125	http://www.genome.jp/kegg-bin/show_pathway?map=map00520&multi_query=K12373+yellow,red%0d%0aK02564+yellow,red%0d%0aK01810+yellow,red%0d%0aK00621+yellow,red%0d%0aK01183+yellow,red%0d%0aK01835+yellow,red%0d%0aK01233+yellow,red%0d%0aK00965+yellow,red%0d%0aK01809+yellow,red%0d%0aK01784+yellow,red%0d%0aK01207+yellow,red%0d%0aK01209+yellow,red%0d%0aK00844+yellow,red%0d%0aK00972+yellow%0dK00971+yellow%0d…	Carbohydrate metabolism	Metabolism
7	Folate biosynthesis	KEGG PATHWAY	map00790	7/565	15/4331	0.00154649	0.0199111	LE01Gene09703|LE01Gene00278|LE01Gene02517|LE01Gene00347|LE01Gene02988|LE01Gene03112|LE01Gene02025	http://www.genome.jp/kegg-bin/show_pathway?map=map00790&multi_query=K03635+yellow,red%0d%0aK20967+yellow,red%0d%0aK06897+yellow,red%0d%0aK01113+yellow,red%0d%0aK03639+yellow,red%0d%0aK13939+yellow,red%0d%0aK13950+yellow,red%0d%0aK15376+yellow,red%0d%0aK01930+yellow,red%0d%0aK00287+yellow%0dK01495+yellow%0d	Metabolism of cofactors and vitamins	Metabolism
5	Vitamin B6 metabolism	KEGG PATHWAY	map00750	5/565	8/4331	0.00148109	0.0217931	LE01Gene08459|LE01Gene01976|LE01Gene00408|LE01Gene10035|LE01Gene05579	http://www.genome.jp/kegg-bin/show_pathway?map=map00750&multi_query=K08681+yellow,red%0d%0aK06215+yellow,red%0d%0aK13248+yellow,red%0d%0aK05275+yellow,red%0d%0aK00868+yellow%0dK01733+yellow%0dK00831+yellow%0d	Metabolism of cofactors and vitamins	Metabolism
13	Glycolysis / Gluconeogenesis	KEGG PATHWAY	map00010	13/565	45/4331	0.00374386	0.0385618	LE01Gene08873|LE01Gene06597|LE01Gene10357|LE01Gene03183|LE01Gene03184|LE01Gene05481|LE01Gene04296|LE01Gene03019|LE01Gene12323|LE01Gene11222|LE01Gene11685|LE01Gene05567|LE01Gene09790	http://www.genome.jp/kegg-bin/show_pathway?map=map00010&multi_query=K01810+yellow,red%0d%0aK01623+yellow,red%0d%0aK01624+yellow,red%0d%0aK00627+yellow,red%0d%0aK01835+yellow,red%0d%0aK00844+yellow,red%0d%0aK01792+yellow,red%0d%0aK01803+yellow,red%0d%0aK00128+yellow,red%0d%0aK01785+yellow,red%0d%0aK00121+yellow,red%0d%0aK15634+yellow,red%0d%0aK00850+yellow%0dK01689+yellow%0dK14085+yellow%0dK00873+…	Carbohydrate metabolism	Metabolism
10	Alanine, aspartate and glutamate metabolism	KEGG PATHWAY	map00250	10/565	30/4331	0.00342664	0.039216	LE01Gene05615|LE01Gene04056|LE01Gene07671|LE01Gene07980|LE01Gene12537|LE01Gene13517|LE01Gene02448|LE01Gene06507|LE01Gene10014|LE01Gene14055	http://www.genome.jp/kegg-bin/show_pathway?map=map00250&multi_query=K00814+yellow,red%0d%0aK01580+yellow,red%0d%0aK01915+yellow,red%0d%0aK00262+yellow,red%0d%0aK00135+yellow,red%0d%0aK00264+yellow,red%0d%0aK18309+yellow,red%0d%0aK01756+yellow,red%0d%0aK00272+yellow,red%0d%0aK00830+yellow%0dK18422+yellow%0dK14455+yellow%0dK14454+yellow%0dK01956+yellow%0dK01955+yellow%0dK01953+yellow%0dK11541+yello…	Amino acid metabolism	Metabolism
6	Nitrogen metabolism	KEGG PATHWAY	map00910	6/565	14/4331	0.00570334	0.053404	LE01Gene05615|LE01Gene07980|LE01Gene04653|LE01Gene13517|LE01Gene11953|LE01Gene12490	http://www.genome.jp/kegg-bin/show_pathway?map=map00910&multi_query=K01673+yellow,red%0d%0aK00262+yellow,red%0d%0aK00264+yellow,red%0d%0aK01915+yellow,red%0d%0aK00459+yellow,red%0d%0aK01455+yellow,red%0d%0aK01725+yellow%0dK15371+yellow%0d	Energy metabolism	Metabolism
18	Starch and sucrose metabolism	KEGG PATHWAY	map00500	18/565	78/4331	0.0099324	0.0852531	LE01Gene05224|LE01Gene04799|LE01Gene09188|LE01Gene04191|LE01Gene05567|LE01Gene12203|LE01Gene02578|LE01Gene11040|LE01Gene12151|LE01Gene03019|LE01Gene09429|LE01Gene11039|LE01Gene03020|LE01Gene10512|LE01Gene04829|LE01Gene04133|LE01Gene05940|LE01Gene09790	http://www.genome.jp/kegg-bin/show_pathway?map=map00500&multi_query=K01176+yellow,red%0d%0aK01178+yellow,red%0d%0aK01810+yellow,red%0d%0aK01187+yellow,red%0d%0aK01210+yellow,red%0d%0aK00844+yellow,red%0d%0aK01196+yellow,red%0d%0aK19668+yellow,red%0d%0aK01835+yellow,red%0d%0aK01225+yellow,red%0d%0aK05349+yellow,red%0d%0aK01179+yellow%0dK16055+yellow%0dK01184+yellow%0dK00700+yellow%0dK01188+yellow%…	Carbohydrate metabolism	Metabolism
10	Pentose and glucuronate interconversions	KEGG PATHWAY	map00040	10/565	36/4331	0.01405	0.103368	LE01Gene08820|LE01Gene00332|LE01Gene11783|LE01Gene10357|LE01Gene03058|LE01Gene13817|LE01Gene04060|LE01Gene05940|LE01Gene03020|LE01Gene07252	http://www.genome.jp/kegg-bin/show_pathway?map=map00040&multi_query=K17743+yellow,red%0d%0aK01213+yellow,red%0d%0aK00008+yellow,red%0d%0aK18107+yellow,red%0d%0aK18106+yellow,red%0d%0aK01783+yellow,red%0d%0aK17818+yellow,red%0d%0aK00854+yellow%0dK00128+yellow%0dK00065+yellow%0dK01184+yellow%0dK00963+yellow%0dK01051+yellow%0dK05351+yellow%0dK12447+yellow%0dK00012+yellow%0dK01728+yellow%0d	Carbohydrate metabolism	Metabolism
5	Sulfur relay system	KEGG PATHWAY	map04122	5/565	12/4331	0.0133676	0.105913	LE01Gene02832|LE01Gene00278|LE01Gene10614|LE01Gene03112|LE01Gene10305	http://www.genome.jp/kegg-bin/show_pathway?map=map04122&multi_query=K03635+yellow,red%0d%0aK14171+yellow,red%0d%0aK03639+yellow,red%0d%0aK12161+yellow,red%0d%0aK11996+yellow,red%0d%0aK20967+yellow%0dK01011+yellow%0dK21232+yellow%0dK00566+yellow%0dK04487+yellow%0dK14169+yellow%0dK14168+yellow%0d	Folding, sorting and degradation	Genetic Information Processing
4	Taurine and hypotaurine metabolism	KEGG PATHWAY	map00430	4/565	10/4331	0.0315001	0.216301	LE01Gene12537|LE01Gene05244|LE01Gene02448|LE01Gene06519	http://www.genome.jp/kegg-bin/show_pathway?map=map00430&multi_query=K00681+yellow,red%0d%0aK01580+yellow,red%0d%0aK18592+yellow,red%0d%0aK15371+yellow%0d	Metabolism of other amino acids	Metabolism
4	Glycosphingolipid biosynthesis - globo and isoglobo series	KEGG PATHWAY	map00603	4/565	10/4331	0.0315001	0.216301	LE01Gene05323|LE01Gene12953|LE01Gene02645|LE01Gene01844	http://www.genome.jp/kegg-bin/show_pathway?map=map00603&multi_query=K07407+yellow,red%0d%0aK12373+yellow,red%0d%0a	Glycan biosynthesis and metabolism	Metabolism
7	Methane metabolism	KEGG PATHWAY	map00680	7/565	25/4331	0.0360527	0.218437	LE01Gene14241|LE01Gene06597|LE01Gene08135|LE01Gene05481|LE01Gene00476|LE01Gene12323|LE01Gene04296	http://www.genome.jp/kegg-bin/show_pathway?map=map00680&multi_query=K01070+yellow,red%0d%0aK00122+yellow,red%0d%0aK01623+yellow,red%0d%0aK01624+yellow,red%0d%0aK00121+yellow,red%0d%0aK00863+yellow,red%0d%0aK15634+yellow,red%0d%0aK03841+yellow%0dK00058+yellow%0dK01689+yellow%0dK01895+yellow%0dK15633+yellow%0dK00600+yellow%0dK00850+yellow%0dK00830+yellow%0dK00831+yellow%0dK17066+yellow%0d	Energy metabolism	Metabolism
8	Tyrosine metabolism	KEGG PATHWAY	map00350	8/565	31/4331	0.0408083	0.233514	LE01Gene04205|LE01Gene04977|LE01Gene07671|LE01Gene06854|LE01Gene05481|LE01Gene02456|LE01Gene06390|LE01Gene06391	http://www.genome.jp/kegg-bin/show_pathway?map=map00350&multi_query=K00135+yellow,red%0d%0aK00276+yellow,red%0d%0aK02510+yellow,red%0d%0aK01557+yellow,red%0d%0aK00121+yellow,red%0d%0aK01593+yellow,red%0d%0aK14455+yellow%0dK14454+yellow%0dK00451+yellow%0dK00817+yellow%0dK00129+yellow%0dK00457+yellow%0dK13953+yellow%0dK00505+yellow%0dK00838+yellow%0d	Amino acid metabolism	Metabolism
2	Cutin, suberine and wax biosynthesis	KEGG PATHWAY	map00073	2/565	3/4331	0.046557	0.239769	LE01Gene05847|LE01Gene07360	http://www.genome.jp/kegg-bin/show_pathway?map=map00073&multi_query=K17991+yellow,red%0d%0aK15400+yellow,red%0d%0aK13065+yellow%0d	Lipid metabolism	Metabolism
10	Glycerolipid metabolism	KEGG PATHWAY	map00561	10/565	44/4331	0.0528337	0.247358	LE01Gene05323|LE01Gene14241|LE01Gene09077|LE01Gene10357|LE01Gene00636|LE01Gene06123|LE01Gene07162|LE01Gene04503|LE01Gene12953|LE01Gene01844	http://www.genome.jp/kegg-bin/show_pathway?map=map00561&multi_query=K17900+yellow,red%0d%0aK18693+yellow,red%0d%0aK18097+yellow,red%0d%0aK07407+yellow,red%0d%0aK00863+yellow,red%0d%0aK00128+yellow,red%0d%0aK00679+yellow%0dK14457+yellow%0dK15918+yellow%0dK01054+yellow%0dK00864+yellow%0dK13519+yellow%0dK01046+yellow%0dK13509+yellow%0dK14085+yellow%0dK15728+yellow%0dK13507+yellow%0d	Lipid metabolism	Metabolism
6	beta-Alanine metabolism	KEGG PATHWAY	map00410	6/565	21/4331	0.0465063	0.252113	LE01Gene04977|LE01Gene10357|LE01Gene03602|LE01Gene06854|LE01Gene12537|LE01Gene02448	http://www.genome.jp/kegg-bin/show_pathway?map=map00410&multi_query=K00128+yellow,red%0d%0aK00276+yellow,red%0d%0aK01580+yellow,red%0d%0aK01918+yellow,red%0d%0aK05605+yellow%0dK00140+yellow%0dK00249+yellow%0dK00129+yellow%0dK00823+yellow%0dK14085+yellow%0dK07511+yellow%0d	Metabolism of other amino acids	Metabolism
3	Arachidonic acid metabolism	KEGG PATHWAY	map00590	3/565	7/4331	0.0515756	0.252966	LE01Gene05244|LE01Gene08455|LE01Gene12083	http://www.genome.jp/kegg-bin/show_pathway?map=map00590&multi_query=K01254+yellow,red%0d%0aK08726+yellow,red%0d%0aK18592+yellow,red%0d%0aK00432+yellow%0d	Lipid metabolism	Metabolism
5	Arginine biosynthesis	KEGG PATHWAY	map00220	5/565	17/4331	0.0601941	0.258333	LE01Gene07980|LE01Gene12292|LE01Gene02601|LE01Gene10014|LE01Gene13517	http://www.genome.jp/kegg-bin/show_pathway?map=map00220&multi_query=K00262+yellow,red%0d%0aK00814+yellow,red%0d%0aK01915+yellow,red%0d%0aK00618+yellow,red%0d%0aK01427+yellow,red%0d%0aK01755+yellow%0dK14455+yellow%0dK14454+yellow%0dK01941+yellow%0dK01940+yellow%0dK12659+yellow%0dK00611+yellow%0dK01476+yellow%0dK00818+yellow%0dK00620+yellow%0dK15371+yellow%0d	Amino acid metabolism	Metabolism
9	Tryptophan metabolism	KEGG PATHWAY	map00380	9/565	39/4331	0.0592435	0.265308	LE01Gene08192|LE01Gene11927|LE01Gene04205|LE01Gene07156|LE01Gene10357|LE01Gene08693|LE01Gene04416|LE01Gene05302|LE01Gene04245	http://www.genome.jp/kegg-bin/show_pathway?map=map00380&multi_query=K03781+yellow,red%0d%0aK14265+yellow,red%0d%0aK00128+yellow,red%0d%0aK01593+yellow,red%0d%0aK00463+yellow,red%0d%0aK14338+yellow,red%0d%0aK01426+yellow,red%0d%0aK14264+yellow%0dK00164+yellow%0dK00486+yellow%0dK00452+yellow%0dK01556+yellow%0dK14085+yellow%0dK00252+yellow%0dK07511+yellow%0dK00626+yellow%0dK00838+yellow%0d	Amino acid metabolism	Metabolism
2	Monobactam biosynthesis	KEGG PATHWAY	map00261	2/565	4/4331	0.0851353	0.350758	LE01Gene02399|LE01Gene01937	http://www.genome.jp/kegg-bin/show_pathway?map=map00261&multi_query=K00133+yellow,red%0d%0aK00958+yellow,red%0d%0aK19113+yellow%0dK00928+yellow%0d	Biosynthesis of other secondary metabolites	Metabolism
2	Glycosaminoglycan degradation	KEGG PATHWAY	map00531	2/565	4/4331	0.0851353	0.350758	LE01Gene07163|LE01Gene02645	http://www.genome.jp/kegg-bin/show_pathway?map=map00531&multi_query=K12373+yellow,red%0d%0aK01207+yellow,red%0d%0a	Glycan biosynthesis and metabolism	Metabolism
5	Biosynthesis of unsaturated fatty acids	KEGG PATHWAY	map01040	5/565	20/4331	0.109016	0.415875	LE01Gene14219|LE01Gene07840|LE01Gene08082|LE01Gene02817|LE01Gene02816	http://www.genome.jp/kegg-bin/show_pathway?map=map01040&multi_query=K10256+yellow,red%0d%0aK00059+yellow%0dK10703+yellow%0dK00232+yellow%0dK10258+yellow%0dK07513+yellow%0dK00507+yellow%0dK10251+yellow%0d	Lipid metabolism	Metabolism
7	Inositol phosphate metabolism	KEGG PATHWAY	map00562	7/565	32/4331	0.114	0.419357	LE01Gene09161|LE01Gene10714|LE01Gene11077|LE01Gene01389|LE01Gene03571|LE01Gene11222|LE01Gene06122	http://www.genome.jp/kegg-bin/show_pathway?map=map00562&multi_query=K05857+yellow,red%0d%0aK01092+yellow,red%0d%0aK01110+yellow,red%0d%0aK01803+yellow,red%0d%0aK01099+yellow,red%0d%0aK01858+yellow,red%0d%0aK00469+yellow,red%0d%0aK00140+yellow%0dK01771+yellow%0dK00999+yellow%0dK00921+yellow%0dK10572+yellow%0dK00915+yellow%0dK00914+yellow%0dK18083+yellow%0dK13711+yellow%0dK01114+yellow%0dK20279+yel…	Carbohydrate metabolism	Metabolism
1	Penicillin and cephalosporin biosynthesis	KEGG PATHWAY	map00311	1/565	1/4331	0.130455	0.419902	LE01Gene10274	http://www.genome.jp/kegg-bin/show_pathway?map=map00311&multi_query=K00273+yellow,red%0d%0a	Biosynthesis of other secondary metabolites	Metabolism
1	beta-Lactam resistance	KEGG PATHWAY	map01501	1/565	1/4331	0.130455	0.419902	LE01Gene07163	http://www.genome.jp/kegg-bin/show_pathway?map=map01501&multi_query=K01207+yellow,red%0d%0a	Drug resistance: antimicrobial	Human Diseases
1	D-Arginine and D-ornithine metabolism	KEGG PATHWAY	map00472	1/565	1/4331	0.130455	0.419902	LE01Gene10274	http://www.genome.jp/kegg-bin/show_pathway?map=map00472&multi_query=K00273+yellow,red%0d%0a	Metabolism of other amino acids	Metabolism
8	Arginine and proline metabolism	KEGG PATHWAY	map00330	8/565	39/4331	0.126839	0.421433	LE01Gene10274|LE01Gene07156|LE01Gene10357|LE01Gene01797|LE01Gene01150|LE01Gene06726|LE01Gene05302|LE01Gene06329	http://www.genome.jp/kegg-bin/show_pathway?map=map00330&multi_query=K01611+yellow,red%0d%0aK00128+yellow,red%0d%0aK01259+yellow,red%0d%0aK00273+yellow,red%0d%0aK01426+yellow,red%0d%0aK01480+yellow,red%0d%0aK00931+yellow,red%0d%0aK00318+yellow%0dK14454+yellow%0dK00294+yellow%0dK00286+yellow%0dK14455+yellow%0dK01750+yellow%0dK11142+yellow%0dK01476+yellow%0dK01581+yellow%0dK01485+yellow%0dK18384+yel…	Amino acid metabolism	Metabolism
9	Cysteine and methionine metabolism	KEGG PATHWAY	map00270	9/565	45/4331	0.123467	0.423904	LE01Gene04998|LE01Gene04997|LE01Gene02192|LE01Gene14334|LE01Gene01797|LE01Gene01886|LE01Gene07108|LE01Gene02399|LE01Gene13915	http://www.genome.jp/kegg-bin/show_pathway?map=map00270&multi_query=K11204+yellow,red%0d%0aK00547+yellow,red%0d%0aK00826+yellow,red%0d%0aK01611+yellow,red%0d%0aK00133+yellow,red%0d%0aK01920+yellow,red%0d%0aK00026+yellow,red%0d%0aK00899+yellow%0dK01505+yellow%0dK01011+yellow%0dK00838+yellow%0dK14455+yellow%0dK14454+yellow%0dK00641+yellow%0dK00789+yellow%0dK00549+yellow%0dK08967+yellow%0dK08968+yel…	Amino acid metabolism	Metabolism
5	Cyanoamino acid metabolism	KEGG PATHWAY	map00460	5/565	22/4331	0.149545	0.427865	LE01Gene05244|LE01Gene12490|LE01Gene06519|LE01Gene02578|LE01Gene10512	http://www.genome.jp/kegg-bin/show_pathway?map=map00460&multi_query=K18592+yellow,red%0d%0aK00681+yellow,red%0d%0aK05349+yellow,red%0d%0aK01455+yellow,red%0d%0aK01188+yellow%0dK00600+yellow%0dK13035+yellow%0d	Metabolism of other amino acids	Metabolism
4	Riboflavin metabolism	KEGG PATHWAY	map00740	4/565	15/4331	0.121233	0.430587	LE01Gene00290|LE01Gene10024|LE01Gene11249|LE01Gene12315	http://www.genome.jp/kegg-bin/show_pathway?map=map00740&multi_query=K00793+yellow,red%0d%0aK11752+yellow,red%0d%0aK00794+yellow,red%0d%0aK14394+yellow,red%0d%0aK14654+yellow%0dK02858+yellow%0dK00861+yellow%0dK00953+yellow%0dK01497+yellow%0dK00505+yellow%0d	Metabolism of cofactors and vitamins	Metabolism
6	Histidine metabolism	KEGG PATHWAY	map00340	6/565	28/4331	0.148717	0.437654	LE01Gene04205|LE01Gene01404|LE01Gene10357|LE01Gene04195|LE01Gene13771|LE01Gene10585	http://www.genome.jp/kegg-bin/show_pathway?map=map00340&multi_query=K00128+yellow,red%0d%0aK20247+yellow,red%0d%0aK20246+yellow,red%0d%0aK04486+yellow%0dK14085+yellow%0dK19787+yellow%0dK01663+yellow%0dK00765+yellow%0dK14152+yellow%0dK01693+yellow%0dK00129+yellow%0dK07008+yellow%0dK01814+yellow%0dK01593+yellow%0dK00817+yellow%0d	Amino acid metabolism	Metabolism
5	Phenylalanine metabolism	KEGG PATHWAY	map00360	5/565	23/4331	0.171871	0.478452	LE01Gene07156|LE01Gene05302|LE01Gene04205|LE01Gene06854|LE01Gene04977	http://www.genome.jp/kegg-bin/show_pathway?map=map00360&multi_query=K00276+yellow,red%0d%0aK01593+yellow,red%0d%0aK01426+yellow,red%0d%0aK14455+yellow%0dK14454+yellow%0dK00074+yellow%0dK00457+yellow%0dK00129+yellow%0dK00817+yellow%0dK00838+yellow%0dK10775+yellow%0d	Amino acid metabolism	Metabolism
3	Other glycan degradation	KEGG PATHWAY	map00511	3/565	12/4331	0.198958	0.539281	LE01Gene05191|LE01Gene02645|LE01Gene04279	http://www.genome.jp/kegg-bin/show_pathway?map=map00511&multi_query=K15923+yellow,red%0d%0aK12373+yellow,red%0d%0aK01192+yellow%0dK01190+yellow%0dK01191+yellow%0dK01206+yellow%0dK01227+yellow%0d	Glycan biosynthesis and metabolism	Metabolism
8	Glycine, serine and threonine metabolism	KEGG PATHWAY	map00260	8/565	44/4331	0.207991	0.549309	LE01Gene02399|LE01Gene10274|LE01Gene04977|LE01Gene06854|LE01Gene13764|LE01Gene12323|LE01Gene10653|LE01Gene03882	http://www.genome.jp/kegg-bin/show_pathway?map=map00260&multi_query=K01620+yellow,red%0d%0aK00133+yellow,red%0d%0aK00273+yellow,red%0d%0aK00306+yellow,red%0d%0aK00276+yellow,red%0d%0aK00108+yellow,red%0d%0aK15634+yellow,red%0d%0aK01754+yellow%0dK15918+yellow%0dK14085+yellow%0dK00600+yellow%0dK00605+yellow%0dK00830+yellow%0dK00831+yellow%0dK00872+yellow%0dK00058+yellow%0dK00281+yellow%0dK00643+yel…	Amino acid metabolism	Metabolism
5	Phosphatidylinositol signaling system	KEGG PATHWAY	map04070	5/565	25/4331	0.219931	0.566322	LE01Gene03571|LE01Gene09161|LE01Gene04299|LE01Gene01389|LE01Gene10714	http://www.genome.jp/kegg-bin/show_pathway?map=map04070&multi_query=K05857+yellow,red%0d%0aK02183+yellow,red%0d%0aK01092+yellow,red%0d%0aK01110+yellow,red%0d%0aK01099+yellow,red%0d%0aK00999+yellow%0dK00921+yellow%0dK02677+yellow%0dK10572+yellow%0dK00981+yellow%0dK00915+yellow%0dK00914+yellow%0dK18083+yellow%0dK13711+yellow%0dK20279+yellow%0dK07756+yellow%0dK00889+yellow%0dK00888+yellow%0d	Signal transduction	Environmental Information Processing
2	Biotin metabolism	KEGG PATHWAY	map00780	2/565	8/4331	0.280848	0.590353	LE01Gene14219|LE01Gene08082	http://www.genome.jp/kegg-bin/show_pathway?map=map00780&multi_query=K00059+yellow,red%0d%0aK19562+yellow%0dK00652+yellow%0dK01012+yellow%0dK01942+yellow%0d	Metabolism of cofactors and vitamins	Metabolism
3	ABC transporters	KEGG PATHWAY	map02010	3/565	14/4331	0.27245	0.597072	LE01Gene11797|LE01Gene04599|LE01Gene04409	http://www.genome.jp/kegg-bin/show_pathway?map=map02010&multi_query=K08712+yellow,red%0d%0aK09815+yellow,red%0d%0aK05658+yellow,red%0d%0aK15628+yellow%0dK05661+yellow%0dK05663+yellow%0dK05665+yellow%0d	Membrane transport	Environmental Information Processing
6	Lysine degradation	KEGG PATHWAY	map00310	6/565	34/4331	0.278361	0.597317	LE01Gene12267|LE01Gene10357|LE01Gene07671|LE01Gene04063|LE01Gene04034|LE01Gene03882	http://www.genome.jp/kegg-bin/show_pathway?map=map00310&multi_query=K00135+yellow,red%0d%0aK00306+yellow,red%0d%0aK00290+yellow,red%0d%0aK00128+yellow,red%0d%0aK11430+yellow,red%0d%0aK07511+yellow%0dK00143+yellow%0dK11419+yellow%0dK00658+yellow%0dK11423+yellow%0dK00164+yellow%0dK14157+yellow%0dK00293+yellow%0dK11422+yellow%0dK00474+yellow%0dK14085+yellow%0dK00252+yellow%0dK11427+yellow%0dK11429+y…	Amino acid metabolism	Metabolism
5	Glyoxylate and dicarboxylate metabolism	KEGG PATHWAY	map00630	5/565	27/4331	0.271489	0.6079	LE01Gene07980|LE01Gene12490|LE01Gene07108|LE01Gene08135|LE01Gene04245	http://www.genome.jp/kegg-bin/show_pathway?map=map00630&multi_query=K03781+yellow,red%0d%0aK01915+yellow,red%0d%0aK01455+yellow,red%0d%0aK00026+yellow,red%0d%0aK00122+yellow,red%0d%0aK00049+yellow%0dK01647+yellow%0dK00830+yellow%0dK15918+yellow%0dK00281+yellow%0dK01681+yellow%0dK00600+yellow%0dK02437+yellow%0dK00605+yellow%0dK00382+yellow%0dK01638+yellow%0dK01637+yellow%0dK00626+yellow%0d	Carbohydrate metabolism	Metabolism
9	Glycerophospholipid metabolism	KEGG PATHWAY	map00564	9/565	53/4331	0.248452	0.6093	LE01Gene08530|LE01Gene09333|LE01Gene07632|LE01Gene11894|LE01Gene07630|LE01Gene11388|LE01Gene03694|LE01Gene07629|LE01Gene00636	http://www.genome.jp/kegg-bin/show_pathway?map=map00564&multi_query=K01115+yellow,red%0d%0aK01126+yellow,red%0d%0aK00968+yellow,red%0d%0aK01613+yellow,red%0d%0aK13333+yellow,red%0d%0aK18693+yellow,red%0d%0aK00999+yellow%0dK00995+yellow%0dK00993+yellow%0dK15728+yellow%0dK08730+yellow%0dK13535+yellow%0dK06123+yellow%0dK13519+yellow%0dK13511+yellow%0dK14676+yellow%0dK00111+yellow%0dK16369+yellow%0dK…	Lipid metabolism	Metabolism
1	Carbapenem biosynthesis	KEGG PATHWAY	map00332	1/565	2/4331	0.243917	0.612768	LE01Gene06329	http://www.genome.jp/kegg-bin/show_pathway?map=map00332&multi_query=K00931+yellow,red%0d%0aK00147+yellow%0d	Biosynthesis of other secondary metabolites	Metabolism
4	Butanoate metabolism	KEGG PATHWAY	map00650	4/565	20/4331	0.259126	0.620698	LE01Gene12537|LE01Gene02448|LE01Gene07671|LE01Gene06512	http://www.genome.jp/kegg-bin/show_pathway?map=map00650&multi_query=K00135+yellow,red%0d%0aK03366+yellow,red%0d%0aK01580+yellow,red%0d%0aK01027+yellow%0dK01641+yellow%0dK00823+yellow%0dK00074+yellow%0dK09522+yellow%0dK01907+yellow%0dK07511+yellow%0dK01640+yellow%0dK01652+yellow%0dK00626+yellow%0dK00100+yellow%0d	Carbohydrate metabolism	Metabolism
4	Pantothenate and CoA biosynthesis	KEGG PATHWAY	map00770	4/565	20/4331	0.259126	0.620698	LE01Gene00121|LE01Gene08952|LE01Gene03602|LE01Gene02192	http://www.genome.jp/kegg-bin/show_pathway?map=map00770&multi_query=K00077+yellow,red%0d%0aK00826+yellow,red%0d%0aK01918+yellow,red%0d%0aK01598+yellow,red%0d%0aK01687+yellow%0dK00997+yellow%0dK00859+yellow%0dK00053+yellow%0dK02201+yellow%0dK09680+yellow%0dK00606+yellow%0dK01922+yellow%0dK01652+yellow%0d	Metabolism of cofactors and vitamins	Metabolism
4	Phenylalanine, tyrosine and tryptophan biosynthesis	KEGG PATHWAY	map00400	4/565	20/4331	0.259126	0.620698	LE01Gene02893|LE01Gene07012|LE01Gene06195|LE01Gene06881	http://www.genome.jp/kegg-bin/show_pathway?map=map00400&multi_query=K01626+yellow,red%0d%0aK00766+yellow,red%0d%0aK09484+yellow%0dK13501+yellow%0dK14455+yellow%0dK01694+yellow%0dK00817+yellow%0dK01736+yellow%0dK00838+yellow%0dK13830+yellow%0dK00211+yellow%0dK01850+yellow%0dK01657+yellow%0dK14454+yellow%0d	Amino acid metabolism	Metabolism
6	Aminoacyl-tRNA biosynthesis	KEGG PATHWAY	map00970	6/565	35/4331	0.302239	0.622613	LE01Gene01963|LE01Gene01304|LE01Gene01438|LE01Gene01520|LE01Gene04519|LE01Gene00166	http://www.genome.jp/kegg-bin/show_pathway?map=map00970&multi_query=K01870+yellow,red%0d%0aK01874+yellow,red%0d%0aK01893+yellow,red%0d%0aK01890+yellow,red%0d%0aK01886+yellow,red%0d%0aK01887+yellow,red%0d%0aK01873+yellow%0dK01872+yellow%0dK01875+yellow%0dK01876+yellow%0dK02434+yellow%0dK04567+yellow%0dK02433+yellow%0dK01892+yellow%0dK01866+yellow%0dK01867+yellow%0dK01868+yellow%0dK01869+yellow%0dK…	Translation	Genetic Information Processing
3	Lysine biosynthesis	KEGG PATHWAY	map00300	3/565	15/4331	0.310254	0.626592	LE01Gene12267|LE01Gene04063|LE01Gene02399	http://www.genome.jp/kegg-bin/show_pathway?map=map00300&multi_query=K00143+yellow,red%0d%0aK00290+yellow,red%0d%0aK00133+yellow,red%0d%0aK00003+yellow%0dK00293+yellow%0dK17450+yellow%0dK05824+yellow%0dK14085+yellow%0dK00928+yellow%0dK01705+yellow%0dK01655+yellow%0dK00838+yellow%0d	Amino acid metabolism	Metabolism
2	Selenocompound metabolism	KEGG PATHWAY	map00450	2/565	9/4331	0.332072	0.657758	LE01Gene01937|LE01Gene00166	http://www.genome.jp/kegg-bin/show_pathway?map=map00450&multi_query=K00958+yellow,red%0d%0aK01874+yellow,red%0d%0aK01758+yellow%0dK00384+yellow%0dK00549+yellow%0dK01739+yellow%0d	Metabolism of other amino acids	Metabolism
8	Pyruvate metabolism	KEGG PATHWAY	map00620	8/565	51/4331	0.345354	0.65873	LE01Gene00018|LE01Gene05292|LE01Gene10357|LE01Gene01364|LE01Gene07108|LE01Gene08873|LE01Gene05228|LE01Gene04157	http://www.genome.jp/kegg-bin/show_pathway?map=map00620&multi_query=K17741+yellow,red%0d%0aK01649+yellow,red%0d%0aK00627+yellow,red%0d%0aK01958+yellow,red%0d%0aK01679+yellow,red%0d%0aK00128+yellow,red%0d%0aK00026+yellow,red%0d%0aK00101+yellow,red%0d%0aK14085+yellow%0dK00873+yellow%0dK11262+yellow%0dK00626+yellow%0dK17617+yellow%0dK01895+yellow%0dK01069+yellow%0dK01067+yellow%0dK01759+yellow%0dK01…	Carbohydrate metabolism	Metabolism
1	Atrazine degradation	KEGG PATHWAY	map00791	1/565	3/4331	0.342598	0.665803	LE01Gene02601	http://www.genome.jp/kegg-bin/show_pathway?map=map00791&multi_query=K01427+yellow,red%0d%0aK06035+yellow%0dK01941+yellow%0d	Xenobiotics biodegradation and metabolism	Metabolism
15	Purine metabolism	KEGG PATHWAY	map00230	15/565	103/4331	0.364715	0.683011	LE01Gene01937|LE01Gene00950|LE01Gene02434|LE01Gene13132|LE01Gene00352|LE01Gene06507|LE01Gene02601|LE01Gene02230|LE01Gene08254|LE01Gene11714|LE01Gene13263|LE01Gene06330|LE01Gene02546|LE01Gene10241|LE01Gene09790	http://www.genome.jp/kegg-bin/show_pathway?map=map00230&multi_query=K03006+yellow,red%0d%0aK00958+yellow,red%0d%0aK01427+yellow,red%0d%0aK03783+yellow,red%0d%0aK01835+yellow,red%0d%0aK00601+yellow,red%0d%0aK01519+yellow,red%0d%0aK01756+yellow,red%0d%0aK10808+yellow,red%0d%0aK00940+yellow,red%0d%0aK01466+yellow,red%0d%0aK01487+yellow,red%0d%0aK11808+yellow,red%0d%0aK07127+yellow,red%0d%0aK00948+ye…	Nucleotide metabolism	Metabolism
15	MAPK signaling pathway - yeast	KEGG PATHWAY	map04011	15/565	111/4331	0.484353	0.845565	LE01Gene03398|LE01Gene09373|LE01Gene10065|LE01Gene00018|LE01Gene14663|LE01Gene04173|LE01Gene03083|LE01Gene10622|LE01Gene03574|LE01Gene04118|LE01Gene00920|LE01Gene05225|LE01Gene04245|LE01Gene13406|LE01Gene10521	http://www.genome.jp/kegg-bin/show_pathway?map=map04011&multi_query=K17741+yellow,red%0d%0aK11244+yellow,red%0d%0aK11226+yellow,red%0d%0aK11229+yellow,red%0d%0aK11228+tomato,red%0d%0aK03781+yellow,red%0d%0aK04371+yellow,red%0d%0aK02516+yellow,red%0d%0aK04464+yellow,red%0d%0aK11236+yellow,red%0d%0aK19860+yellow,red%0d%0aK11232+yellow,red%0d%0aK11240+yellow%0dK11246+yellow%0dK04513+yellow%0dK04536+…	Signal transduction	Environmental Information Processing
2	One carbon pool by folate	KEGG PATHWAY	map00670	2/565	12/4331	0.476959	0.847014	LE01Gene04860|LE01Gene13263	http://www.genome.jp/kegg-bin/show_pathway?map=map00670&multi_query=K00601+yellow,red%0d%0aK00295+yellow,red%0d%0aK00288+yellow%0dK00297+yellow%0dK00287+yellow%0dK00560+yellow%0dK00600+yellow%0dK00602+yellow%0dK00605+yellow%0dK00604+yellow%0dK01934+yellow%0d	Metabolism of cofactors and vitamins	Metabolism
4	Sphingolipid metabolism	KEGG PATHWAY	map00600	4/565	27/4331	0.476252	0.860595	LE01Gene05323|LE01Gene12953|LE01Gene13055|LE01Gene01844	http://www.genome.jp/kegg-bin/show_pathway?map=map00600&multi_query=K07407+yellow,red%0d%0aK12349+yellow,red%0d%0aK01190+yellow%0dK01634+yellow%0dK12350+yellow%0dK12351+yellow%0dK00654+yellow%0dK00720+yellow%0dK04713+yellow%0dK04712+yellow%0dK04711+yellow%0dK01130+yellow%0dK04718+yellow%0dK04708+yellow%0dK04709+yellow%0d	Lipid metabolism	Metabolism
1	Phosphonate and phosphinate metabolism	KEGG PATHWAY	map00440	1/565	5/4331	0.503053	0.863574	LE01Gene03694	http://www.genome.jp/kegg-bin/show_pathway?map=map00440&multi_query=K00968+yellow,red%0d%0aK21196+yellow%0dK00993+yellow%0dK21195+yellow%0d	Metabolism of other amino acids	Metabolism
6	AGE-RAGE signaling pathway in diabetic complications	KEGG PATHWAY	map04933	6/565	42/4331	0.473497	0.870896	LE01Gene03398|LE01Gene03571|LE01Gene10622|LE01Gene03084|LE01Gene05225|LE01Gene10521	http://www.genome.jp/kegg-bin/show_pathway?map=map04933&multi_query=K05857+yellow,red%0d%0aK08008+yellow,red%0d%0aK04371+yellow,red%0d%0aK19719+yellow%0dK05740+yellow%0dK02677+yellow%0dK04441+yellow%0dK19720+yellow%0dK04392+yellow%0dK04445+yellow%0dK04393+yellow%0dK07827+yellow%0dK06236+yellow%0dK06237+yellow%0dK06068+yellow%0d	Endocrine and metabolic disease	Human Diseases
2	Fatty acid biosynthesis	KEGG PATHWAY	map00061	2/565	13/4331	0.520916	0.87958	LE01Gene14219|LE01Gene08082	http://www.genome.jp/kegg-bin/show_pathway?map=map00061&multi_query=K00059+yellow,red%0d%0aK01897+yellow%0dK11262+yellow%0dK00668+yellow%0d	Lipid metabolism	Metabolism
4	Fatty acid degradation	KEGG PATHWAY	map00071	4/565	31/4331	0.589964	0.90696	LE01Gene08192|LE01Gene04416|LE01Gene10357|LE01Gene05481	http://www.genome.jp/kegg-bin/show_pathway?map=map00071&multi_query=K00128+yellow,red%0d%0aK14338+yellow,red%0d%0aK00121+yellow,red%0d%0aK07511+yellow%0dK00249+yellow%0dK01897+yellow%0dK00232+yellow%0dK13239+yellow%0dK14085+yellow%0dK00252+yellow%0dK13953+yellow%0dK07513+yellow%0dK00626+yellow%0d	Lipid metabolism	Metabolism
10	Ubiquitin mediated proteolysis	KEGG PATHWAY	map04120	10/565	78/4331	0.575279	0.911596	LE01Gene06986|LE01Gene07347|LE01Gene10267|LE01Gene01446|LE01Gene00493|LE01Gene00879|LE01Gene00650|LE01Gene14519|LE01Gene08786|LE01Gene11817	http://www.genome.jp/kegg-bin/show_pathway?map=map04120&multi_query=K10590+yellow,red%0d%0aK03868+yellow,red%0d%0aK06689+yellow,red%0d%0aK04649+yellow,red%0d%0aK10582+yellow,red%0d%0aK10581+yellow,red%0d%0aK03361+yellow,red%0d%0aK03360+yellow,red%0d%0aK10686+yellow,red%0d%0aK10601+yellow%0dK10597+yellow%0dK10591+yellow%0dK10592+yellow%0dK06688+yellow%0dK10576+yellow%0dK10577+tomato%0dK10575+yello…	Folding, sorting and degradation	Genetic Information Processing
8	Peroxisome	KEGG PATHWAY	map04146	8/565	62/4331	0.570907	0.918804	LE01Gene10274|LE01Gene04056|LE01Gene07908|LE01Gene03205|LE01Gene10767|LE01Gene08455|LE01Gene03882|LE01Gene04245	http://www.genome.jp/kegg-bin/show_pathway?map=map04146&multi_query=K00273+yellow,red%0d%0aK00624+yellow,red%0d%0aK03781+yellow,red%0d%0aK04564+yellow,red%0d%0aK13237+yellow,red%0d%0aK08726+yellow,red%0d%0aK00272+yellow,red%0d%0aK00306+yellow,red%0d%0aK00830+yellow%0dK01640+yellow%0dK13348+yellow%0dK15628+yellow%0dK01897+yellow%0dK13239+yellow%0dK13342+yellow%0dK13343+yellow%0dK13344+yellow%0dK13…	Transport and catabolism	Cellular Processes
5	Mitophagy - yeast	KEGG PATHWAY	map04139	5/565	39/4331	0.588767	0.918833	LE01Gene11975|LE01Gene13406|LE01Gene04483|LE01Gene03083|LE01Gene04173	http://www.genome.jp/kegg-bin/show_pathway?map=map04139&multi_query=K11244+yellow,red%0d%0aK11229+yellow,red%0d%0aK04464+yellow,red%0d%0aK11841+yellow,red%0d%0aK11644+yellow,red%0d%0aK17764+yellow%0dK17765+yellow%0dK08955+yellow%0dK02677+yellow%0dK11227+yellow%0dK02332+yellow%0dK11088+yellow%0dK08341+yellow%0dK04441+yellow%0dK17535+yellow%0dK00889+yellow%0dK17775+yellow%0dK17774+yellow%0dK03097+y…	Transport and catabolism	Cellular Processes
4	Citrate cycle (TCA cycle)	KEGG PATHWAY	map00020	4/565	32/4331	0.616043	0.933124	LE01Gene05292|LE01Gene07108|LE01Gene08873|LE01Gene05228	http://www.genome.jp/kegg-bin/show_pathway?map=map00020&multi_query=K01958+yellow,red%0d%0aK01679+yellow,red%0d%0aK00026+yellow,red%0d%0aK00627+yellow,red%0d%0aK00236+yellow%0dK00658+yellow%0dK00164+yellow%0dK01610+yellow%0dK00382+yellow%0dK00161+yellow%0dK00162+yellow%0dK01681+yellow%0dK01900+yellow%0dK01648+yellow%0dK00234+yellow%0dK00235+yellow%0dK01899+yellow%0dK00237+yellow%0dK01647+yellow%0…	Carbohydrate metabolism	Metabolism
2	Valine, leucine and isoleucine biosynthesis	KEGG PATHWAY	map00290	2/565	14/4331	0.562327	0.934189	LE01Gene01364|LE01Gene02192	http://www.genome.jp/kegg-bin/show_pathway?map=map00290&multi_query=K01649+yellow,red%0d%0aK00826+yellow,red%0d%0aK01754+yellow%0dK01687+yellow%0dK17989+yellow%0dK00052+yellow%0dK00053+yellow%0dK01652+yellow%0dK01702+yellow%0d	Amino acid metabolism	Metabolism
2	Ascorbate and aldarate metabolism	KEGG PATHWAY	map00053	2/565	14/4331	0.562327	0.934189	LE01Gene10357|LE01Gene06122	http://www.genome.jp/kegg-bin/show_pathway?map=map00053&multi_query=K00128+yellow,red%0d%0aK00469+yellow,red%0d%0aK12447+yellow%0dK01053+yellow%0dK14085+yellow%0dK00012+yellow%0dK00103+yellow%0d	Carbohydrate metabolism	Metabolism
4	Base excision repair	KEGG PATHWAY	map03410	4/565	33/4331	0.641064	0.956951	LE01Gene11766|LE01Gene01923|LE01Gene04218|LE01Gene02184	http://www.genome.jp/kegg-bin/show_pathway?map=map03410&multi_query=K10771+yellow,red%0d%0aK10747+yellow,red%0d%0aK01247+yellow,red%0d%0aK03575+yellow,red%0d%0aK10773+yellow%0dK03512+yellow%0dK10798+yellow%0dK10772+yellow%0dK10563+yellow%0dK03506+yellow%0dK04802+yellow%0dK02324+yellow%0dK04799+yellow%0dK02326+yellow%0dK02327+yellow%0dK02328+yellow%0dK03649+yellow%0dK03648+yellow%0dK03660+yellow%0…	Replication and repair	Genetic Information Processing
2	Ubiquinone and other terpenoid-quinone biosynthesis	KEGG PATHWAY	map00130	2/565	17/4331	0.670749	0.986959	LE01Gene07511|LE01Gene11602	http://www.genome.jp/kegg-bin/show_pathway?map=map00130&multi_query=K06125+tomato,red%0d%0aK03809+yellow%0dK06126+yellow%0dK06134+yellow%0dK06127+yellow%0dK00457+yellow%0dK00568+yellow%0dK00838+yellow%0d	Metabolism of cofactors and vitamins	Metabolism
2	Nicotinate and nicotinamide metabolism	KEGG PATHWAY	map00760	2/565	17/4331	0.670749	0.986959	LE01Gene13132|LE01Gene10345	http://www.genome.jp/kegg-bin/show_pathway?map=map00760&multi_query=K03783+yellow,red%0d%0aK00763+yellow,red%0d%0aK00323+yellow%0dK06210+yellow%0dK19785+yellow%0dK00858+yellow%0dK01240+yellow%0dK01950+yellow%0dK00767+yellow%0dK03426+yellow%0dK11121+yellow%0dK10524+yellow%0dK18551+yellow%0d	Metabolism of cofactors and vitamins	Metabolism
2	Ribosome	KEGG PATHWAY	map03010	2/565	111/4331	0.999997	0.999997	LE01Gene02854|LE01Gene08565	http://www.genome.jp/kegg-bin/show_pathway?map=map03010&multi_query=K02955+yellow,red%0d%0aK02936+yellow,red%0d%0aK02957+yellow%0dK02956+yellow%0dK02889+yellow%0dK02952+yellow%0dK02951+yellow%0dK02950+yellow%0dK02885+yellow%0dK02880+yellow%0dK02883+yellow%0dK02958+yellow%0dK02922+yellow%0dK02923+yellow%0dK02921+yellow%0dK02926+yellow%0dK02927+tomato%0dK02925+yellow%0dK02929+yellow%0dK02931+yellow…	Translation	Genetic Information Processing
2	Porphyrin and chlorophyll metabolism	KEGG PATHWAY	map00860	2/565	18/4331	0.701707	1	LE01Gene10457|LE01Gene05509	http://www.genome.jp/kegg-bin/show_pathway?map=map00860&multi_query=K01719+yellow,red%0d%0aK01599+yellow,red%0d%0aK02257+yellow%0dK01698+yellow%0dK01749+yellow%0dK02259+yellow%0dK00643+yellow%0dK00231+yellow%0dK02304+yellow%0dK01885+yellow%0dK00228+yellow%0dK01772+yellow%0dK00510+yellow%0dK00589+yellow%0dK01764+yellow%0d	Metabolism of cofactors and vitamins	Metabolism
4	Autophagy - yeast	KEGG PATHWAY	map04138	4/565	38/4331	0.749568	1	LE01Gene00831|LE01Gene05178|LE01Gene03425|LE01Gene00832	http://www.genome.jp/kegg-bin/show_pathway?map=map04138&multi_query=K01381+yellow,red%0d%0aK20195+yellow,red%0d%0aK17906+yellow,red%0d%0aK06902+yellow%0dK18584+yellow%0dK21141+yellow%0dK12479+yellow%0dK14209+yellow%0dK20179+yellow%0dK20178+yellow%0dK20177+yellow%0dK01336+yellow%0dK07756+yellow%0dK17260+yellow%0dK20180+yellow%0dK20367+yellow%0dK20184+yellow%0dK04345+yellow%0dK17908+yellow%0dK19584…	Transport and catabolism	Cellular Processes
2	Steroid biosynthesis	KEGG PATHWAY	map00100	2/565	20/4331	0.756364	1	LE01Gene11223|LE01Gene12027	http://www.genome.jp/kegg-bin/show_pathway?map=map00100&multi_query=K05917+yellow,red%0d%0aK07748+yellow,red%0d%0aK00223+yellow%0dK00227+yellow%0dK01052+yellow%0dK09831+yellow%0dK00511+yellow%0dK01852+yellow%0dK07750+yellow%0dK00637+yellow%0dK00559+yellow%0dK00222+yellow%0dK00801+yellow%0dK09829+yellow%0d	Lipid metabolism	Metabolism
2	Propanoate metabolism	KEGG PATHWAY	map00640	2/565	21/4331	0.780301	1	LE01Gene09663|LE01Gene00018	http://www.genome.jp/kegg-bin/show_pathway?map=map00640&multi_query=K17741+yellow,red%0d%0aK00166+yellow,red%0d%0aK00140+yellow%0dK01899+yellow%0dK05605+yellow%0dK00167+yellow%0dK00626+yellow%0dK00249+yellow%0dK01900+yellow%0dK00823+yellow%0dK01720+yellow%0dK00382+yellow%0dK07511+yellow%0dK01895+yellow%0dK11262+yellow%0dK09699+yellow%0dK18369+yellow%0d	Carbohydrate metabolism	Metabolism
1	Ether lipid metabolism	KEGG PATHWAY	map00565	1/565	11/4331	0.785521	1	LE01Gene11388	http://www.genome.jp/kegg-bin/show_pathway?map=map00565&multi_query=K01115+yellow,red%0d%0aK13519+yellow%0dK01062+yellow%0dK06123+yellow%0dK01114+yellow%0dK16794+yellow%0dK00993+yellow%0d	Lipid metabolism	Metabolism
1	Other types of O-glycan biosynthesis	KEGG PATHWAY	map00514	1/565	12/4331	0.813572	1	LE01Gene02724	http://www.genome.jp/kegg-bin/show_pathway?map=map00514&multi_query=K10967+yellow,red%0d%0aK00728+yellow%0d	Glycan biosynthesis and metabolism	Metabolism
1	Non-homologous end-joining	KEGG PATHWAY	map03450	1/565	12/4331	0.813572	1	LE01Gene02111	http://www.genome.jp/kegg-bin/show_pathway?map=map03450&multi_query=K03513+yellow,red%0d%0aK10884+yellow%0dK10885+yellow%0dK10777+yellow%0dK10865+yellow%0dK10866+yellow%0dK04799+yellow%0dK03512+yellow%0d	Replication and repair	Genetic Information Processing
9	Pyrimidine metabolism	KEGG PATHWAY	map00240	9/565	91/4331	0.85723	1	LE01Gene08229|LE01Gene02434|LE01Gene13132|LE01Gene12254|LE01Gene00345|LE01Gene13510|LE01Gene08254|LE01Gene11714|LE01Gene10241	http://www.genome.jp/kegg-bin/show_pathway?map=map00240&multi_query=K03006+yellow,red%0d%0aK03783+yellow,red%0d%0aK00757+yellow,red%0d%0aK01493+yellow,red%0d%0aK00940+yellow,red%0d%0aK00762+yellow,red%0d%0aK00761+yellow,red%0d%0aK10808+yellow,red%0d%0aK01519+yellow%0dK03026+yellow%0dK16330+yellow%0dK02327+yellow%0dK01591+yellow%0dK06966+yellow%0dK01240+yellow%0dK03021+yellow%0dK03004+yellow%0dK03…	Nucleotide metabolism	Metabolism
3	Valine, leucine and isoleucine degradation	KEGG PATHWAY	map00280	3/565	39/4331	0.900115	1	LE01Gene09663|LE01Gene10357|LE01Gene02192	http://www.genome.jp/kegg-bin/show_pathway?map=map00280&multi_query=K00826+yellow,red%0d%0aK00166+yellow,red%0d%0aK00128+yellow,red%0d%0aK14085+yellow%0dK01640+yellow%0dK01641+yellow%0dK00626+yellow%0dK00249+yellow%0dK01027+yellow%0dK01907+yellow%0dK07511+yellow%0dK01969+yellow%0dK01968+yellow%0dK00140+yellow%0dK05607+yellow%0dK05605+yellow%0dK00167+yellow%0dK09522+yellow%0dK00382+yellow%0dK00253…	Amino acid metabolism	Metabolism
1	Sulfur metabolism	KEGG PATHWAY	map00920	1/565	19/4331	0.930182	1	LE01Gene01937	http://www.genome.jp/kegg-bin/show_pathway?map=map00920&multi_query=K00958+yellow,red%0d%0aK08738+yellow%0dK01011+yellow%0dK17218+yellow%0dK00390+yellow%0dK17069+yellow%0dK00381+yellow%0dK00860+yellow%0dK01082+yellow%0dK00387+yellow%0dK00380+yellow%0dK01738+yellow%0dK01739+yellow%0d	Energy metabolism	Metabolism
1	Glycosylphosphatidylinositol (GPI)-anchor biosynthesis	KEGG PATHWAY	map00563	1/565	19/4331	0.930182	1	LE01Gene01769	http://www.genome.jp/kegg-bin/show_pathway?map=map00563&multi_query=K07542+yellow,red%0d%0aK09658+yellow%0dK03434+yellow%0dK03857+yellow%0dK03859+yellow%0dK03858+yellow%0dK05289+yellow%0dK03860+yellow%0dK03861+yellow%0dK05283+yellow%0dK05288+yellow%0dK05286+yellow%0dK05287+yellow%0dK05285+yellow%0dK05291+yellow%0dK05290+yellow%0dK05293+yellow%0dK05292+yellow%0d	Glycan biosynthesis and metabolism	Metabolism
1	Various types of N-glycan biosynthesis	KEGG PATHWAY	map00513	1/565	20/4331	0.93933	1	LE01Gene04560	http://www.genome.jp/kegg-bin/show_pathway?map=map00513&multi_query=K03847+yellow,red%0d%0aK03842+yellow%0dK03843+yellow%0dK12666+yellow%0dK12670+yellow%0dK03846+yellow%0dK07432+yellow%0dK03844+yellow%0dK03845+yellow%0dK12668+yellow%0dK12669+yellow%0dK07151+yellow%0dK12667+yellow%0dK01230+yellow%0dK07441+yellow%0d	Glycan biosynthesis and metabolism	Metabolism
2	N-Glycan biosynthesis	KEGG PATHWAY	map00510	2/565	34/4331	0.947996	1	LE01Gene04560|LE01Gene00714	http://www.genome.jp/kegg-bin/show_pathway?map=map00510&multi_query=K07252+yellow,red%0d%0aK03847+yellow,red%0d%0aK12670+yellow%0dK03842+yellow%0dK03843+yellow%0dK07441+yellow%0dK03846+yellow%0dK03844+yellow%0dK03845+yellow%0dK03848+yellow%0dK03849+yellow%0dK00721+yellow%0dK07151+yellow%0dK05546+yellow%0dK01230+yellow%0dK01001+yellow%0dK12666+yellow%0dK12667+yellow%0dK12668+yellow%0dK12669+yellow…	Glycan biosynthesis and metabolism	Metabolism
2	Longevity regulating pathway - multiple species	KEGG PATHWAY	map04213	2/565	37/4331	0.963392	1	LE01Gene04245|LE01Gene10767	http://www.genome.jp/kegg-bin/show_pathway?map=map04213&multi_query=K03781+yellow,red%0d%0aK04564+yellow,red%0d%0aK04345+yellow%0dK03695+yellow%0dK11121+yellow%0dK19584+yellow%0dK08339+yellow%0dK07200+yellow%0dK06067+yellow%0dK07203+yellow%0dK07204+yellow%0dK01768+yellow%0dK07827+yellow%0dK19800+yellow%0dK12767+yellow%0dK03283+yellow%0d	Aging	Organismal Systems
1	Terpenoid backbone biosynthesis	KEGG PATHWAY	map00900	1/565	24/4331	0.965419	1	LE01Gene03147	http://www.genome.jp/kegg-bin/show_pathway?map=map00900&multi_query=K01823+yellow,red%0d%0aK05906+yellow%0dK11778+yellow%0dK06013+yellow%0dK01641+yellow%0dK15888+yellow%0dK19177+yellow%0dK00787+yellow%0dK08658+yellow%0dK05955+yellow%0dK01597+tomato%0dK00587+yellow%0dK00938+yellow%0dK05355+yellow%0dK00804+yellow%0dK00021+yellow%0dK00626+yellow%0dK05954+yellow%0d	Metabolism of terpenoids and polyketides	Metabolism
6	Ribosome biogenesis in eukaryotes	KEGG PATHWAY	map03008	6/565	84/4331	0.971409	1	LE01Gene09057|LE01Gene03472|LE01Gene00894|LE01Gene14228|LE01Gene06115|LE01Gene11558	http://www.genome.jp/kegg-bin/show_pathway?map=map03008&multi_query=K12619+yellow,red%0d%0aK14572+yellow,red%0d%0aK14557+yellow,red%0d%0aK07936+yellow,red%0d%0aK03685+yellow,red%0d%0aK07179+yellow,red%0d%0aK11108+yellow%0dK14546+yellow%0dK11128+yellow%0dK11129+yellow%0dK11883+yellow%0dK12845+yellow%0dK12618+yellow%0dK14573+yellow%0dK14570+yellow%0dK07562+yellow%0dK14558+yellow%0dK14559+yellow%0dK…	Translation	Genetic Information Processing
2	Nucleotide excision repair	KEGG PATHWAY	map03420	2/565	43/4331	0.982122	1	LE01Gene07347|LE01Gene01923	http://www.genome.jp/kegg-bin/show_pathway?map=map03420&multi_query=K10747+yellow,red%0d%0aK03868+yellow,red%0d%0aK03143+yellow%0dK03142+yellow%0dK10740+yellow%0dK03144+yellow%0dK03141+yellow%0dK04802+yellow%0dK19347+yellow%0dK07466+yellow%0dK10839+yellow%0dK10838+yellow%0dK06634+yellow%0dK10739+yellow%0dK10756+yellow%0dK10754+yellow%0dK10755+yellow%0dK10610+yellow%0dK02324+yellow%0dK02326+yellow…	Replication and repair	Genetic Information Processing
1	Mismatch repair	KEGG PATHWAY	map03430	1/565	29/4331	0.982887	1	LE01Gene01923	http://www.genome.jp/kegg-bin/show_pathway?map=map03430&multi_query=K10747+yellow,red%0d%0aK08735+yellow%0dK08734+yellow%0dK10746+yellow%0dK10756+yellow%0dK10740+yellow%0dK10858+yellow%0dK07466+yellow%0dK02327+yellow%0dK08739+yellow%0dK10754+yellow%0dK04802+yellow%0dK10755+yellow%0dK03657+yellow%0dK08736+yellow%0dK08737+yellow%0dK02328+yellow%0dK10739+yellow%0dK03505+yellow%0dK19347+yellow%0d	Replication and repair	Genetic Information Processing
1	Basal transcription factors	KEGG PATHWAY	map03022	1/565	30/4331	0.985134	1	LE01Gene05040	http://www.genome.jp/kegg-bin/show_pathway?map=map03022&multi_query=K03122+yellow,red%0d%0aK03143+yellow%0dK03142+yellow%0dK03141+yellow%0dK03144+yellow%0dK03125+yellow%0dK03124+yellow%0dK03127+yellow%0dK03126+yellow%0dK03120+yellow%0dK03123+yellow%0dK03128+yellow%0dK14651+yellow%0dK06634+yellow%0dK03136+yellow%0dK03137+yellow%0dK03134+yellow%0dK03135+yellow%0dK03132+yellow%0dK03133+yellow%0dK031…	Transcription	Genetic Information Processing
2	Proteasome	KEGG PATHWAY	map03050	2/565	48/4331	0.990282	1	LE01Gene08639|LE01Gene06159	http://www.genome.jp/kegg-bin/show_pathway?map=map03050&multi_query=K02726+yellow,red%0d%0aK06699+yellow,red%0d%0aK03064+yellow%0dK03065+yellow%0dK03066+yellow%0dK03061+yellow%0dK03062+yellow%0dK10881+yellow%0dK03028+yellow%0dK03029+yellow%0dK03063+yellow%0dK02728+yellow%0dK02729+yellow%0dK02725+yellow%0dK02727+yellow%0dK06691+yellow%0dK06698+yellow%0dK03039+yellow%0dK03038+yellow%0dK03037+yellow…	Folding, sorting and degradation	Genetic Information Processing
3	RNA degradation	KEGG PATHWAY	map03018	3/565	62/4331	0.99124	1	LE01Gene00691|LE01Gene09498|LE01Gene06115	http://www.genome.jp/kegg-bin/show_pathway?map=map03018&multi_query=K12619+yellow,red%0d%0aK03681+yellow,red%0d%0aK12587+yellow,red%0d%0aK03679+yellow%0dK03678+yellow%0dK00850+yellow%0dK12600+yellow%0dK01689+yellow%0dK12604+yellow%0dK12597+yellow%0dK12617+yellow%0dK12592+yellow%0dK12613+yellow%0dK12591+yellow%0dK12580+yellow%0dK12618+yellow%0dK12598+yellow%0dK12599+yellow%0dK04043+yellow%0dK12605…	Folding, sorting and degradation	Genetic Information Processing
5	Endocytosis	KEGG PATHWAY	map04144	5/565	88/4331	0.992922	1	LE01Gene11506|LE01Gene07331|LE01Gene11388|LE01Gene09144|LE01Gene10086	http://www.genome.jp/kegg-bin/show_pathway?map=map04144&multi_query=K01115+yellow,red%0d%0aK12200+yellow,red%0d%0aK05747+yellow,red%0d%0aK10364+yellow,red%0d%0aK10591+yellow%0dK04513+yellow%0dK10396+yellow%0dK12195+yellow%0dK07889+yellow%0dK12471+yellow%0dK12472+yellow%0dK19366+yellow%0dK12492+yellow%0dK12479+yellow%0dK12478+yellow%0dK19476+yellow%0dK17919+yellow%0dK17918+yellow%0dK12190+yellow%0…	Transport and catabolism	Cellular Processes
1	RNA polymerase	KEGG PATHWAY	map03020	1/565	36/4331	0.993618	1	LE01Gene11714	http://www.genome.jp/kegg-bin/show_pathway?map=map03020&multi_query=K03006+yellow,red%0d%0aK03000+yellow%0dK03020+yellow%0dK03021+yellow%0dK03004+yellow%0dK03023+yellow%0dK03002+yellow%0dK03025+yellow%0dK03026+yellow%0dK03027+yellow%0dK03008+yellow%0dK03009+yellow%0dK02999+yellow%0dK14721+yellow%0dK03015+yellow%0dK03014+yellow%0dK03017+yellow%0dK03016+yellow%0dK03011+yellow%0dK03010+yellow%0dK030…	Transcription	Genetic Information Processing
4	Cell cycle - yeast	KEGG PATHWAY	map04111	4/565	92/4331	0.998727	1	LE01Gene01446|LE01Gene00920|LE01Gene07347|LE01Gene08786	http://www.genome.jp/kegg-bin/show_pathway?map=map04111&multi_query=K02516+yellow,red%0d%0aK03868+yellow,red%0d%0aK03361+yellow,red%0d%0aK03360+yellow,red%0d%0aK02216+yellow%0dK06685+yellow%0dK18669+yellow%0dK06682+yellow%0dK06680+yellow%0dK02210+yellow%0dK02212+yellow%0dK02213+yellow%0dK02214+yellow%0dK10259+yellow%0dK02219+yellow%0dK02179+yellow%0dK02178+yellow%0dK06672+yellow%0dK06670+yellow%0…	Cell growth and death	Cellular Processes
2	Meiosis - yeast	KEGG PATHWAY	map04113	2/565	65/4331	0.99885	1	LE01Gene02129|LE01Gene00422	http://www.genome.jp/kegg-bin/show_pathway?map=map04113&multi_query=K10872+yellow,red%0d%0aK10878+yellow,red%0d%0aK02210+yellow%0dK01768+yellow%0dK02212+yellow%0dK02213+yellow%0dK02214+yellow%0dK02216+yellow%0dK02178+yellow%0dK06671+yellow%0dK06269+yellow%0dK06679+yellow%0dK03352+yellow%0dK03353+yellow%0dK03350+yellow%0dK03351+yellow%0dK03357+yellow%0dK06639+yellow%0dK06636+yellow%0dK03358+yellow…	Cell growth and death	Cellular Processes
1	Phagosome	KEGG PATHWAY	map04145	1/565	49/4331	0.998983	1	LE01Gene03084	http://www.genome.jp/kegg-bin/show_pathway?map=map04145&multi_query=K08517+yellow%0dK00914+yellow%0dK07889+yellow%0dK04392+yellow%0dK02155+yellow%0dK02154+yellow%0dK02153+yellow%0dK02152+yellow%0dK02151+yellow%0dK02150+yellow%0dK09481+yellow%0dK10956+yellow%0dK08488+yellow%0dK07374+yellow%0dK07375+yellow%0dK12478+yellow%0dK08008+yellow,red%0d%0aK05692+yellow%0dK03661+yellow%0dK00921+yellow%0dK021…	Transport and catabolism	Cellular Processes
1	DNA replication	KEGG PATHWAY	map03030	1/565	49/4331	0.998983	1	LE01Gene01923	http://www.genome.jp/kegg-bin/show_pathway?map=map03030&multi_query=K10747+yellow,red%0d%0aK10745+yellow%0dK03469+yellow%0dK10740+yellow%0dK10743+yellow%0dK10744+yellow%0dK02210+yellow%0dK04802+yellow%0dK02212+yellow%0dK19347+yellow%0dK07466+yellow%0dK10742+yellow%0dK10739+yellow%0dK10756+yellow%0dK10754+yellow%0dK10755+yellow%0dK02685+yellow%0dK02684+yellow%0dK02320+yellow%0dK02321+yellow%0dK023…	Replication and repair	Genetic Information Processing
7	RNA transport	KEGG PATHWAY	map03013	7/565	132/4331	0.999103	1	LE01Gene02404|LE01Gene04846|LE01Gene00894|LE01Gene13936|LE01Gene00920|LE01Gene03512|LE01Gene05457	http://www.genome.jp/kegg-bin/show_pathway?map=map03013&multi_query=K14300+yellow,red%0d%0aK02516+yellow,red%0d%0aK13151+yellow,red%0d%0aK00784+yellow,red%0d%0aK03680+yellow,red%0d%0aK03249+yellow,red%0d%0aK07936+yellow,red%0d%0aK00974+yellow%0dK14301+yellow%0dK14303+yellow%0dK14304+yellow%0dK14307+yellow%0dK14306+yellow%0dK14309+yellow%0dK14308+yellow%0dK12881+yellow%0dK12882+yellow%0dK12883+yel…	Translation	Genetic Information Processing
1	mRNA surveillance pathway	KEGG PATHWAY	map03015	1/565	60/4331	0.999786	1	LE01Gene01496	http://www.genome.jp/kegg-bin/show_pathway?map=map03015&multi_query=K06965+yellow,red%0d%0aK14397+yellow%0dK03267+yellow%0dK14328+yellow%0dK14327+yellow%0dK14326+yellow%0dK14325+yellow%0dK14324+yellow%0dK04354+yellow%0dK06100+yellow%0dK13171+yellow%0dK12881+yellow%0dK12882+yellow%0dK12883+yellow%0dK14284+yellow%0dK14285+yellow%0dK13025+yellow%0dK15541+yellow%0dK15542+yellow%0dK14416+yellow%0dK115…	Translation	Genetic Information Processing
3	Protein processing in endoplasmic reticulum	KEGG PATHWAY	map04141	3/565	96/4331	0.999844	1	LE01Gene05859|LE01Gene07347|LE01Gene00650	http://www.genome.jp/kegg-bin/show_pathway?map=map04141&multi_query=K03868+yellow,red%0d%0aK06689+yellow,red%0d%0aK13993+yellow,red%0d%0aK16196+yellow%0dK10601+yellow%0dK12670+yellow%0dK10578+yellow%0dK13989+yellow%0dK13984+yellow%0dK10575+yellow%0dK04555+yellow%0dK04554+yellow%0dK08852+yellow%0dK10597+yellow%0dK09518+yellow%0dK09027+yellow%0dK13719+yellow%0dK09486+yellow%0dK09487+yellow%0dK14022…	Folding, sorting and degradation	Genetic Information Processing
4	Spliceosome	KEGG PATHWAY	map03040	4/565	112/4331	0.999872	1	LE01Gene07636|LE01Gene05007|LE01Gene09635|LE01Gene10314	http://www.genome.jp/kegg-bin/show_pathway?map=map03040&multi_query=K12859+yellow,red%0d%0aK12823+yellow,red%0d%0aK12820+yellow,red%0d%0aK12813+yellow,red%0d%0aK10599+yellow%0dK12733+yellow%0dK11984+yellow%0dK12881+yellow%0dK12882+yellow%0dK12883+yellow%0dK11098+yellow%0dK11099+yellow%0dK12817+yellow%0dK12816+yellow%0dK12815+yellow%0dK09567+yellow%0dK12812+yellow%0dK12811+yellow%0dK09564+yellow%0…	Transcription	Genetic Information Processing

## Sheet: K2VSK3 up
#Study_num	Term	Database	ID	Ratio_in_study	Ratio_in_pop	P-Value	Corrected P-Value	Genes	Hyperlink	typeII	typeI
7	Arginine biosynthesis	KEGG PATHWAY	map00220	7/261	17/4331	3.07373e-05	0.0025512	LE01Gene12270|LE01Gene01546|LE01Gene04875|LE01Gene12292|LE01Gene02601|LE01Gene10014|LE01Gene05426	http://www.genome.jp/kegg-bin/show_pathway?map=map00220&multi_query=K12659+yellow,red%0d%0aK00814+yellow,red%0d%0aK01915+yellow,red%0d%0aK00818+yellow,red%0d%0aK00618+yellow,red%0d%0aK00620+yellow,red%0d%0aK01427+yellow,red%0d%0aK01755+yellow%0dK14455+yellow%0dK14454+yellow%0dK00262+yellow%0dK01941+yellow%0dK01940+yellow%0dK00611+yellow%0dK01476+yellow%0dK15371+yellow%0d	Amino acid metabolism	Metabolism
12	Amino sugar and nucleotide sugar metabolism	KEGG PATHWAY	map00520	12/261	59/4331	0.000155918	0.00647058	LE01Gene00963|LE01Gene02264|LE01Gene06046|LE01Gene06303|LE01Gene08914|LE01Gene12054|LE01Gene02107|LE01Gene04192|LE01Gene07163|LE01Gene03017|LE01Gene10124|LE01Gene10125	http://www.genome.jp/kegg-bin/show_pathway?map=map00520&multi_query=K02564+yellow,red%0d%0aK01443+yellow,red%0d%0aK00621+yellow,red%0d%0aK01183+yellow,red%0d%0aK01233+yellow,red%0d%0aK00965+yellow,red%0d%0aK00849+yellow,red%0d%0aK01711+yellow,red%0d%0aK01809+yellow,red%0d%0aK01207+yellow,red%0d%0aK01209+yellow,red%0d%0aK00972+yellow%0dK00971+yellow%0dK02377+yellow%0dK12373+yellow%0dK01810+yellow%…	Carbohydrate metabolism	Metabolism
8	Glutathione metabolism	KEGG PATHWAY	map00480	8/261	40/4331	0.00221922	0.0613984	LE01Gene06519|LE01Gene05244|LE01Gene08774|LE01Gene10823|LE01Gene08145|LE01Gene13069|LE01Gene08254|LE01Gene04096	http://www.genome.jp/kegg-bin/show_pathway?map=map00480&multi_query=K01469+yellow,red%0d%0aK00799+yellow,red%0d%0aK18592+yellow,red%0d%0aK00681+yellow,red%0d%0aK10808+yellow,red%0d%0aK01920+yellow%0dK15428+yellow%0dK18309+yellow%0dK00432+yellow%0dK20838+yellow%0dK11142+yellow%0dK01581+yellow%0dK00383+yellow%0dK00036+yellow%0dK10807+yellow%0dK11204+yellow%0dK00033+yellow%0dK00031+yellow%0d	Metabolism of other amino acids	Metabolism
6	Fructose and mannose metabolism	KEGG PATHWAY	map00051	6/261	26/4331	0.00373873	0.0775786	LE01Gene00963|LE01Gene13706|LE01Gene11783|LE01Gene11222|LE01Gene04296|LE01Gene03017	http://www.genome.jp/kegg-bin/show_pathway?map=map00051&multi_query=K01809+yellow,red%0d%0aK19029+yellow,red%0d%0aK01803+yellow,red%0d%0aK00008+yellow,red%0d%0aK01711+yellow,red%0d%0aK01624+yellow,red%0d%0aK19030+yellow%0dK00971+yellow%0dK03841+yellow%0dK02377+yellow%0dK12661+yellow%0dK18337+yellow%0dK19355+yellow%0dK18339+yellow%0dK00009+yellow%0dK00850+yellow%0dK01623+yellow%0dK18334+yellow%0dK…	Carbohydrate metabolism	Metabolism
7	Pentose and glucuronate interconversions	KEGG PATHWAY	map00040	7/261	36/4331	0.00491247	0.081547	LE01Gene02354|LE01Gene00332|LE01Gene11783|LE01Gene10357|LE01Gene04060|LE01Gene01526|LE01Gene07252	http://www.genome.jp/kegg-bin/show_pathway?map=map00040&multi_query=K00854+yellow,red%0d%0aK17743+yellow,red%0d%0aK00008+yellow,red%0d%0aK18106+yellow,red%0d%0aK05351+yellow,red%0d%0aK17818+yellow,red%0d%0aK00128+yellow%0dK00065+yellow%0dK01184+yellow%0dK00963+yellow%0dK01213+yellow%0dK18107+yellow%0dK01051+yellow%0dK01783+yellow%0dK12447+yellow%0dK00012+yellow%0dK01728+yellow%0d	Carbohydrate metabolism	Metabolism
5	Cyanoamino acid metabolism	KEGG PATHWAY	map00460	5/261	22/4331	0.00862732	0.0895084	LE01Gene05244|LE01Gene12490|LE01Gene06519|LE01Gene02578|LE01Gene10512	http://www.genome.jp/kegg-bin/show_pathway?map=map00460&multi_query=K18592+yellow,red%0d%0aK00681+yellow,red%0d%0aK05349+yellow,red%0d%0aK01455+yellow,red%0d%0aK01188+yellow%0dK00600+yellow%0dK13035+yellow%0d	Metabolism of other amino acids	Metabolism
6	Alanine, aspartate and glutamate metabolism	KEGG PATHWAY	map00250	6/261	30/4331	0.00787339	0.0933559	LE01Gene01546|LE01Gene05615|LE01Gene07671|LE01Gene12537|LE01Gene06507|LE01Gene10014	http://www.genome.jp/kegg-bin/show_pathway?map=map00250&multi_query=K00814+yellow,red%0d%0aK01580+yellow,red%0d%0aK01915+yellow,red%0d%0aK00135+yellow,red%0d%0aK00264+yellow,red%0d%0aK01756+yellow,red%0d%0aK00830+yellow%0dK18422+yellow%0dK00262+yellow%0dK14455+yellow%0dK14454+yellow%0dK01956+yellow%0dK01955+yellow%0dK18309+yellow%0dK01953+yellow%0dK11541+yellow%0dK15371+yellow%0dK01755+yellow%0dK…	Amino acid metabolism	Metabolism
7	Tryptophan metabolism	KEGG PATHWAY	map00380	7/261	39/4331	0.00775629	0.107295	LE01Gene11927|LE01Gene04205|LE01Gene10357|LE01Gene08693|LE01Gene07156|LE01Gene05302|LE01Gene11867	http://www.genome.jp/kegg-bin/show_pathway?map=map00380&multi_query=K14265+yellow,red%0d%0aK00128+yellow,red%0d%0aK00452+yellow,red%0d%0aK01593+yellow,red%0d%0aK00463+yellow,red%0d%0aK01426+yellow,red%0d%0aK03781+yellow%0dK14264+yellow%0dK00164+yellow%0dK00486+yellow%0dK01556+yellow%0dK14085+yellow%0dK00252+yellow%0dK07511+yellow%0dK14338+yellow%0dK00626+yellow%0dK00838+yellow%0d	Amino acid metabolism	Metabolism
5	Galactose metabolism	KEGG PATHWAY	map00052	5/261	24/4331	0.012618	0.116366	LE01Gene05323|LE01Gene02264|LE01Gene05216|LE01Gene12953|LE01Gene08914	http://www.genome.jp/kegg-bin/show_pathway?map=map00052&multi_query=K00965+yellow,red%0d%0aK01684+yellow,red%0d%0aK07407+yellow,red%0d%0aK00849+yellow,red%0d%0aK01190+yellow%0dK00850+yellow%0dK01187+yellow%0dK00963+yellow%0dK01835+yellow%0dK00844+yellow%0dK01785+yellow%0dK01784+yellow%0dK12447+yellow%0d	Carbohydrate metabolism	Metabolism
3	Taurine and hypotaurine metabolism	KEGG PATHWAY	map00430	3/261	10/4331	0.0189173	0.157014	LE01Gene12537|LE01Gene05244|LE01Gene06519	http://www.genome.jp/kegg-bin/show_pathway?map=map00430&multi_query=K00681+yellow,red%0d%0aK01580+yellow,red%0d%0aK18592+yellow,red%0d%0aK15371+yellow%0d	Metabolism of other amino acids	Metabolism
5	Histidine metabolism	KEGG PATHWAY	map00340	5/261	28/4331	0.0239808	0.180946	LE01Gene13771|LE01Gene10585|LE01Gene10357|LE01Gene04205|LE01Gene01404	http://www.genome.jp/kegg-bin/show_pathway?map=map00340&multi_query=K00128+yellow,red%0d%0aK20247+yellow,red%0d%0aK04486+yellow%0dK14085+yellow%0dK19787+yellow%0dK01663+yellow%0dK00765+yellow%0dK14152+yellow%0dK01693+yellow%0dK00129+yellow%0dK07008+yellow%0dK01814+yellow%0dK01593+yellow%0dK00817+yellow%0dK20246+yellow%0d	Amino acid metabolism	Metabolism
3	Sulfur relay system	KEGG PATHWAY	map04122	3/261	12/4331	0.0317177	0.188041	LE01Gene00278|LE01Gene10614|LE01Gene10305	http://www.genome.jp/kegg-bin/show_pathway?map=map04122&multi_query=K14171+yellow,red%0d%0aK03639+yellow,red%0d%0aK11996+yellow,red%0d%0aK03635+yellow%0dK20967+yellow%0dK01011+yellow%0dK21232+yellow%0dK12161+yellow%0dK00566+yellow%0dK04487+yellow%0dK14169+yellow%0dK14168+yellow%0d	Folding, sorting and degradation	Genetic Information Processing
5	Tyrosine metabolism	KEGG PATHWAY	map00350	5/261	31/4331	0.0358217	0.198214	LE01Gene02634|LE01Gene07671|LE01Gene04205|LE01Gene05481|LE01Gene06391	http://www.genome.jp/kegg-bin/show_pathway?map=map00350&multi_query=K00135+yellow,red%0d%0aK00451+yellow,red%0d%0aK02510+yellow,red%0d%0aK00121+yellow,red%0d%0aK01593+yellow,red%0d%0aK14455+yellow%0dK14454+yellow%0dK00817+yellow%0dK00276+yellow%0dK00129+yellow%0dK01557+yellow%0dK00457+yellow%0dK13953+yellow%0dK00505+yellow%0dK00838+yellow%0d	Amino acid metabolism	Metabolism
4	Pantothenate and CoA biosynthesis	KEGG PATHWAY	map00770	4/261	20/4331	0.0290405	0.200863	LE01Gene00121|LE01Gene08952|LE01Gene02192|LE01Gene01423	http://www.genome.jp/kegg-bin/show_pathway?map=map00770&multi_query=K00077+yellow,red%0d%0aK00826+yellow,red%0d%0aK00606+yellow,red%0d%0aK01598+yellow,red%0d%0aK01687+yellow%0dK00997+yellow%0dK00859+yellow%0dK00053+yellow%0dK02201+yellow%0dK09680+yellow%0dK01922+yellow%0dK01918+yellow%0dK01652+yellow%0d	Metabolism of cofactors and vitamins	Metabolism
4	Biosynthesis of unsaturated fatty acids	KEGG PATHWAY	map01040	4/261	20/4331	0.0290405	0.200863	LE01Gene07840|LE01Gene08082|LE01Gene02815|LE01Gene02816	http://www.genome.jp/kegg-bin/show_pathway?map=map01040&multi_query=K10256+yellow,red%0d%0aK00059+yellow%0dK10703+yellow%0dK00232+yellow%0dK10258+yellow%0dK07513+yellow%0dK00507+yellow%0dK10251+yellow%0d	Lipid metabolism	Metabolism
5	Inositol phosphate metabolism	KEGG PATHWAY	map00562	5/261	32/4331	0.0404439	0.209803	LE01Gene03571|LE01Gene09161|LE01Gene11251|LE01Gene06122|LE01Gene11222	http://www.genome.jp/kegg-bin/show_pathway?map=map00562&multi_query=K05857+yellow,red%0d%0aK01771+yellow,red%0d%0aK01092+yellow,red%0d%0aK01803+yellow,red%0d%0aK00469+yellow,red%0d%0aK00140+yellow%0dK00999+yellow%0dK00921+yellow%0dK01110+yellow%0dK10572+yellow%0dK01099+yellow%0dK00915+yellow%0dK00914+yellow%0dK01858+yellow%0dK18083+yellow%0dK13711+yellow%0dK01114+yellow%0dK20279+yellow%0dK00889+y…	Carbohydrate metabolism	Metabolism
3	Nitrogen metabolism	KEGG PATHWAY	map00910	3/261	14/4331	0.0480223	0.221436	LE01Gene01546|LE01Gene05615|LE01Gene12490	http://www.genome.jp/kegg-bin/show_pathway?map=map00910&multi_query=K00264+yellow,red%0d%0aK01915+yellow,red%0d%0aK01455+yellow,red%0d%0aK01673+yellow%0dK00262+yellow%0dK01725+yellow%0dK00459+yellow%0dK15371+yellow%0d	Energy metabolism	Metabolism
6	Glycolysis / Gluconeogenesis	KEGG PATHWAY	map00010	6/261	45/4331	0.0509952	0.222769	LE01Gene10357|LE01Gene03183|LE01Gene08873|LE01Gene05481|LE01Gene11222|LE01Gene04296	http://www.genome.jp/kegg-bin/show_pathway?map=map00010&multi_query=K01624+yellow,red%0d%0aK00627+yellow,red%0d%0aK01792+yellow,red%0d%0aK01803+yellow,red%0d%0aK00128+yellow,red%0d%0aK00121+yellow,red%0d%0aK00850+yellow%0dK01689+yellow%0dK01810+yellow%0dK01623+yellow%0dK14085+yellow%0dK00873+yellow%0dK03841+yellow%0dK01835+yellow%0dK01895+yellow%0dK00844+yellow%0dK00134+yellow%0dK01610+yellow%0dK…	Carbohydrate metabolism	Metabolism
4	Pentose phosphate pathway	KEGG PATHWAY	map00030	4/261	23/4331	0.0461078	0.225115	LE01Gene04296|LE01Gene12996|LE01Gene06330|LE01Gene02725	http://www.genome.jp/kegg-bin/show_pathway?map=map00030&multi_query=K00948+yellow,red%0d%0aK00616+yellow,red%0d%0aK01624+yellow,red%0d%0aK03841+yellow%0dK00850+yellow%0dK00852+yellow%0dK01835+yellow%0dK00615+yellow%0dK01807+yellow%0dK01053+yellow%0dK01623+yellow%0dK01057+yellow%0dK01810+yellow%0dK00036+yellow%0dK01783+yellow%0dK01619+yellow%0dK00033+yellow%0d	Carbohydrate metabolism	Metabolism
1	Penicillin and cephalosporin biosynthesis	KEGG PATHWAY	map00311	1/261	1/4331	0.0602632	0.238183	LE01Gene10274	http://www.genome.jp/kegg-bin/show_pathway?map=map00311&multi_query=K00273+yellow,red%0d%0a	Biosynthesis of other secondary metabolites	Metabolism
1	beta-Lactam resistance	KEGG PATHWAY	map01501	1/261	1/4331	0.0602632	0.238183	LE01Gene07163	http://www.genome.jp/kegg-bin/show_pathway?map=map01501&multi_query=K01207+yellow,red%0d%0a	Drug resistance: antimicrobial	Human Diseases
1	D-Arginine and D-ornithine metabolism	KEGG PATHWAY	map00472	1/261	1/4331	0.0602632	0.238183	LE01Gene10274	http://www.genome.jp/kegg-bin/show_pathway?map=map00472&multi_query=K00273+yellow,red%0d%0a	Metabolism of other amino acids	Metabolism
3	Folate biosynthesis	KEGG PATHWAY	map00790	3/261	15/4331	0.0574359	0.238359	LE01Gene09703|LE01Gene02025|LE01Gene00278	http://www.genome.jp/kegg-bin/show_pathway?map=map00790&multi_query=K20967+yellow,red%0d%0aK06897+yellow,red%0d%0aK03639+yellow,red%0d%0aK01930+yellow,red%0d%0aK03635+yellow%0dK01113+yellow%0dK00287+yellow%0dK13939+yellow%0dK13950+yellow%0dK15376+yellow%0dK01495+yellow%0d	Metabolism of cofactors and vitamins	Metabolism
5	Mitophagy - yeast	KEGG PATHWAY	map04139	5/261	39/4331	0.0825394	0.274031	LE01Gene03083|LE01Gene13406|LE01Gene04173|LE01Gene10615|LE01Gene11975	http://www.genome.jp/kegg-bin/show_pathway?map=map04139&multi_query=K11244+yellow,red%0d%0aK11229+yellow,red%0d%0aK04464+yellow,red%0d%0aK11841+yellow,red%0d%0aK17764+yellow%0dK17765+yellow%0dK08955+yellow%0dK02677+yellow%0dK11227+yellow%0dK02332+yellow%0dK11088+yellow%0dK08341+yellow%0dK04441+yellow%0dK17535+yellow%0dK00889+yellow%0dK17775+yellow%0dK17774+yellow%0dK03097+yellow%0dK17800+yellow%0…	Transport and catabolism	Cellular Processes
5	Arginine and proline metabolism	KEGG PATHWAY	map00330	5/261	39/4331	0.0825394	0.274031	LE01Gene06726|LE01Gene10357|LE01Gene05302|LE01Gene10274|LE01Gene07156	http://www.genome.jp/kegg-bin/show_pathway?map=map00330&multi_query=K00128+yellow,red%0d%0aK00273+yellow,red%0d%0aK01426+yellow,red%0d%0aK01480+yellow,red%0d%0aK01611+yellow%0dK00318+yellow%0dK01259+yellow%0dK14454+yellow%0dK00294+yellow%0dK00286+yellow%0dK14455+yellow%0dK01750+yellow%0dK11142+yellow%0dK01476+yellow%0dK01581+yellow%0dK01485+yellow%0dK18384+yellow%0dK00819+yellow%0dK14085+yellow%0…	Amino acid metabolism	Metabolism
2	Thiamine metabolism	KEGG PATHWAY	map00730	2/261	8/4331	0.0796173	0.275343	LE01Gene12315|LE01Gene07928	http://www.genome.jp/kegg-bin/show_pathway?map=map00730&multi_query=K00877+yellow,red%0d%0aK14394+yellow,red%0d%0aK20896+yellow%0dK04487+yellow%0dK03146+yellow%0dK03707+yellow%0dK00949+yellow%0dK14154+yellow%0d	Metabolism of cofactors and vitamins	Metabolism
3	Sulfur metabolism	KEGG PATHWAY	map00920	3/261	19/4331	0.102683	0.315655	LE01Gene08228|LE01Gene10319|LE01Gene01937	http://www.genome.jp/kegg-bin/show_pathway?map=map00920&multi_query=K00958+yellow,red%0d%0aK00387+yellow,red%0d%0aK00380+yellow,red%0d%0aK08738+yellow%0dK01011+yellow%0dK17218+yellow%0dK00390+yellow%0dK17069+yellow%0dK00381+yellow%0dK00860+yellow%0dK01082+yellow%0dK01738+yellow%0dK01739+yellow%0d	Energy metabolism	Metabolism
2	Glycosphingolipid biosynthesis - globo and isoglobo series	KEGG PATHWAY	map00603	2/261	10/4331	0.118281	0.338527	LE01Gene05323|LE01Gene12953	http://www.genome.jp/kegg-bin/show_pathway?map=map00603&multi_query=K07407+yellow,red%0d%0aK12373+yellow%0d	Glycan biosynthesis and metabolism	Metabolism
5	Glycerolipid metabolism	KEGG PATHWAY	map00561	5/261	44/4331	0.122729	0.339549	LE01Gene09077|LE01Gene10357|LE01Gene05323|LE01Gene12953|LE01Gene00636	http://www.genome.jp/kegg-bin/show_pathway?map=map00561&multi_query=K17900+yellow,red%0d%0aK18693+yellow,red%0d%0aK07407+yellow,red%0d%0aK00128+yellow,red%0d%0aK00679+yellow%0dK14457+yellow%0dK15918+yellow%0dK01054+yellow%0dK18097+yellow%0dK00864+yellow%0dK13519+yellow%0dK01046+yellow%0dK13509+yellow%0dK14085+yellow%0dK00863+yellow%0dK15728+yellow%0dK13507+yellow%0d	Lipid metabolism	Metabolism
3	Butanoate metabolism	KEGG PATHWAY	map00650	3/261	20/4331	0.115679	0.342905	LE01Gene12537|LE01Gene07671|LE01Gene06512	http://www.genome.jp/kegg-bin/show_pathway?map=map00650&multi_query=K00135+yellow,red%0d%0aK03366+yellow,red%0d%0aK01580+yellow,red%0d%0aK01027+yellow%0dK01641+yellow%0dK00823+yellow%0dK00074+yellow%0dK09522+yellow%0dK01907+yellow%0dK07511+yellow%0dK01640+yellow%0dK01652+yellow%0dK00626+yellow%0dK00100+yellow%0d	Carbohydrate metabolism	Metabolism
10	MAPK signaling pathway - yeast	KEGG PATHWAY	map04011	10/261	111/4331	0.129941	0.347906	LE01Gene09373|LE01Gene00018|LE01Gene13406|LE01Gene04173|LE01Gene10615|LE01Gene13220|LE01Gene03083|LE01Gene03574|LE01Gene04118|LE01Gene10729	http://www.genome.jp/kegg-bin/show_pathway?map=map04011&multi_query=K17741+yellow,red%0d%0aK11244+yellow,red%0d%0aK11229+yellow,red%0d%0aK04464+yellow,red%0d%0aK11236+yellow,red%0d%0aK19860+yellow,red%0d%0aK11232+yellow,red%0d%0aK11240+yellow%0dK11246+yellow%0dK04513+yellow%0dK04536+yellow%0dK09051+yellow%0dK11227+yellow%0dK11226+yellow%0dK04393+yellow%0dK15174+yellow%0dK02218+yellow%0dK11228+tom…	Signal transduction	Environmental Information Processing
3	Phenylalanine metabolism	KEGG PATHWAY	map00360	3/261	23/4331	0.157948	0.409679	LE01Gene07156|LE01Gene05302|LE01Gene04205	http://www.genome.jp/kegg-bin/show_pathway?map=map00360&multi_query=K01593+yellow,red%0d%0aK01426+yellow,red%0d%0aK00276+yellow%0dK14455+yellow%0dK14454+yellow%0dK00074+yellow%0dK00457+yellow%0dK00129+yellow%0dK00817+yellow%0dK00838+yellow%0dK10775+yellow%0d	Amino acid metabolism	Metabolism
1	Atrazine degradation	KEGG PATHWAY	map00791	1/261	3/4331	0.17015	0.427954	LE01Gene02601	http://www.genome.jp/kegg-bin/show_pathway?map=map00791&multi_query=K01427+yellow,red%0d%0aK06035+yellow%0dK01941+yellow%0d	Xenobiotics biodegradation and metabolism	Metabolism
5	Pyruvate metabolism	KEGG PATHWAY	map00620	5/261	51/4331	0.191111	0.453206	LE01Gene05292|LE01Gene10357|LE01Gene07108|LE01Gene08873|LE01Gene00018	http://www.genome.jp/kegg-bin/show_pathway?map=map00620&multi_query=K17741+yellow,red%0d%0aK00627+yellow,red%0d%0aK01679+yellow,red%0d%0aK00128+yellow,red%0d%0aK00026+yellow,red%0d%0aK01649+yellow%0dK14085+yellow%0dK00873+yellow%0dK11262+yellow%0dK00626+yellow%0dK01958+yellow%0dK17617+yellow%0dK01895+yellow%0dK01069+yellow%0dK01067+yellow%0dK01759+yellow%0dK01610+yellow%0dK01638+yellow%0dK01655+y…	Carbohydrate metabolism	Metabolism
3	Phosphatidylinositol signaling system	KEGG PATHWAY	map04070	3/261	25/4331	0.188373	0.459852	LE01Gene03571|LE01Gene09161|LE01Gene04299	http://www.genome.jp/kegg-bin/show_pathway?map=map04070&multi_query=K05857+yellow,red%0d%0aK02183+yellow,red%0d%0aK01092+yellow,red%0d%0aK00999+yellow%0dK00921+yellow%0dK02677+yellow%0dK01110+yellow%0dK10572+yellow%0dK01099+yellow%0dK00981+yellow%0dK00915+yellow%0dK00914+yellow%0dK18083+yellow%0dK13711+yellow%0dK20279+yellow%0dK07756+yellow%0dK00889+yellow%0dK00888+yellow%0d	Signal transduction	Environmental Information Processing
1	Glycosaminoglycan degradation	KEGG PATHWAY	map00531	1/261	4/4331	0.220194	0.468619	LE01Gene07163	http://www.genome.jp/kegg-bin/show_pathway?map=map00531&multi_query=K01207+yellow,red%0d%0aK12373+yellow%0d	Glycan biosynthesis and metabolism	Metabolism
1	Monobactam biosynthesis	KEGG PATHWAY	map00261	1/261	4/4331	0.220194	0.468619	LE01Gene01937	http://www.genome.jp/kegg-bin/show_pathway?map=map00261&multi_query=K00958+yellow,red%0d%0aK19113+yellow%0dK00928+yellow%0dK00133+yellow%0d	Biosynthesis of other secondary metabolites	Metabolism
2	Ascorbate and aldarate metabolism	KEGG PATHWAY	map00053	2/261	14/4331	0.204928	0.472473	LE01Gene10357|LE01Gene06122	http://www.genome.jp/kegg-bin/show_pathway?map=map00053&multi_query=K00128+yellow,red%0d%0aK00469+yellow,red%0d%0aK12447+yellow%0dK01053+yellow%0dK14085+yellow%0dK00012+yellow%0dK00103+yellow%0d	Carbohydrate metabolism	Metabolism
3	Glyoxylate and dicarboxylate metabolism	KEGG PATHWAY	map00630	3/261	27/4331	0.220144	0.493837	LE01Gene01546|LE01Gene12490|LE01Gene07108	http://www.genome.jp/kegg-bin/show_pathway?map=map00630&multi_query=K01915+yellow,red%0d%0aK01455+yellow,red%0d%0aK00026+yellow,red%0d%0aK03781+yellow%0dK00049+yellow%0dK01647+yellow%0dK00830+yellow%0dK15918+yellow%0dK00281+yellow%0dK01681+yellow%0dK00600+yellow%0dK02437+yellow%0dK00605+yellow%0dK00382+yellow%0dK01638+yellow%0dK01637+yellow%0dK00626+yellow%0dK00122+yellow%0d	Carbohydrate metabolism	Metabolism
3	Sphingolipid metabolism	KEGG PATHWAY	map00600	3/261	27/4331	0.220144	0.493837	LE01Gene05323|LE01Gene12953|LE01Gene13055	http://www.genome.jp/kegg-bin/show_pathway?map=map00600&multi_query=K07407+yellow,red%0d%0aK12349+yellow,red%0d%0aK01190+yellow%0dK01634+yellow%0dK12350+yellow%0dK12351+yellow%0dK00654+yellow%0dK00720+yellow%0dK04713+yellow%0dK04712+yellow%0dK04711+yellow%0dK01130+yellow%0dK04718+yellow%0dK04708+yellow%0dK04709+yellow%0d	Lipid metabolism	Metabolism
8	Purine metabolism	KEGG PATHWAY	map00230	8/261	103/4331	0.279885	0.540243	LE01Gene01937|LE01Gene02434|LE01Gene13132|LE01Gene06507|LE01Gene02601|LE01Gene08254|LE01Gene06330|LE01Gene10241	http://www.genome.jp/kegg-bin/show_pathway?map=map00230&multi_query=K00958+yellow,red%0d%0aK01427+yellow,red%0d%0aK03783+yellow,red%0d%0aK01519+yellow,red%0d%0aK01756+yellow,red%0d%0aK10808+yellow,red%0d%0aK00940+yellow,red%0d%0aK00948+yellow,red%0d%0aK00856+yellow%0dK19572+yellow%0dK00939+yellow%0dK18422+yellow%0dK00088+yellow%0dK10807+yellow%0dK02327+yellow%0dK06966+yellow%0dK03006+yellow%0dK11…	Nucleotide metabolism	Metabolism
2	Nicotinate and nicotinamide metabolism	KEGG PATHWAY	map00760	2/261	17/4331	0.273385	0.540262	LE01Gene13132|LE01Gene10345	http://www.genome.jp/kegg-bin/show_pathway?map=map00760&multi_query=K03783+yellow,red%0d%0aK00763+yellow,red%0d%0aK00323+yellow%0dK06210+yellow%0dK19785+yellow%0dK00858+yellow%0dK01240+yellow%0dK01950+yellow%0dK00767+yellow%0dK03426+yellow%0dK11121+yellow%0dK10524+yellow%0dK18551+yellow%0d	Metabolism of cofactors and vitamins	Metabolism
1	Phosphonate and phosphinate metabolism	KEGG PATHWAY	map00440	1/261	5/4331	0.267232	0.540981	LE01Gene06693	http://www.genome.jp/kegg-bin/show_pathway?map=map00440&multi_query=K21195+yellow,red%0d%0aK00968+yellow%0dK21196+yellow%0dK00993+yellow%0d	Metabolism of other amino acids	Metabolism
2	Porphyrin and chlorophyll metabolism	KEGG PATHWAY	map00860	2/261	18/4331	0.296269	0.558872	LE01Gene00423|LE01Gene10457	http://www.genome.jp/kegg-bin/show_pathway?map=map00860&multi_query=K00589+yellow,red%0d%0aK01719+yellow,red%0d%0aK02257+yellow%0dK01698+yellow%0dK01749+yellow%0dK02259+yellow%0dK00643+yellow%0dK00231+yellow%0dK02304+yellow%0dK01885+yellow%0dK00228+yellow%0dK01772+yellow%0dK00510+yellow%0dK01764+yellow%0dK01599+yellow%0d	Metabolism of cofactors and vitamins	Metabolism
3	Citrate cycle (TCA cycle)	KEGG PATHWAY	map00020	3/261	32/4331	0.303119	0.559087	LE01Gene05292|LE01Gene07108|LE01Gene08873	http://www.genome.jp/kegg-bin/show_pathway?map=map00020&multi_query=K01679+yellow,red%0d%0aK00026+yellow,red%0d%0aK00627+yellow,red%0d%0aK00236+yellow%0dK01958+yellow%0dK00658+yellow%0dK00164+yellow%0dK01610+yellow%0dK00382+yellow%0dK00161+yellow%0dK00162+yellow%0dK01681+yellow%0dK01900+yellow%0dK01648+yellow%0dK00234+yellow%0dK00235+yellow%0dK01899+yellow%0dK00237+yellow%0dK01647+yellow%0dK00030…	Carbohydrate metabolism	Metabolism
2	Phenylalanine, tyrosine and tryptophan biosynthesis	KEGG PATHWAY	map00400	2/261	20/4331	0.34164	0.590753	LE01Gene07012|LE01Gene06881	http://www.genome.jp/kegg-bin/show_pathway?map=map00400&multi_query=K01626+yellow,red%0d%0aK00766+yellow,red%0d%0aK09484+yellow%0dK13501+yellow%0dK14455+yellow%0dK01694+yellow%0dK00817+yellow%0dK01736+yellow%0dK00838+yellow%0dK13830+yellow%0dK00211+yellow%0dK01850+yellow%0dK01657+yellow%0dK14454+yellow%0d	Amino acid metabolism	Metabolism
6	Ubiquitin mediated proteolysis	KEGG PATHWAY	map04120	6/261	78/4331	0.329359	0.594278	LE01Gene08786|LE01Gene00493|LE01Gene00879|LE01Gene01446|LE01Gene14519|LE01Gene11817	http://www.genome.jp/kegg-bin/show_pathway?map=map04120&multi_query=K10590+yellow,red%0d%0aK10581+yellow,red%0d%0aK03361+yellow,red%0d%0aK03360+yellow,red%0d%0aK10686+yellow,red%0d%0aK10601+yellow%0dK10597+yellow%0dK10591+yellow%0dK10592+yellow%0dK06688+yellow%0dK10576+yellow%0dK10577+tomato%0dK10575+yellow%0dK10598+yellow%0dK10573+yellow%0dK10259+yellow%0dK03352+yellow%0dK03868+yellow%0dK06689+y…	Folding, sorting and degradation	Genetic Information Processing
3	Lysine degradation	KEGG PATHWAY	map00310	3/261	34/4331	0.336889	0.594932	LE01Gene04063|LE01Gene10357|LE01Gene07671	http://www.genome.jp/kegg-bin/show_pathway?map=map00310&multi_query=K00135+yellow,red%0d%0aK00128+yellow,red%0d%0aK07511+yellow%0dK00143+yellow%0dK11419+yellow%0dK00658+yellow%0dK11423+yellow%0dK00164+yellow%0dK00306+yellow%0dK14157+yellow%0dK00293+yellow%0dK00290+yellow%0dK11422+yellow%0dK00474+yellow%0dK11430+yellow%0dK14085+yellow%0dK00252+yellow%0dK11427+yellow%0dK11429+yellow%0dK00626+yellow…	Amino acid metabolism	Metabolism
1	Arachidonic acid metabolism	KEGG PATHWAY	map00590	1/261	7/4331	0.352994	0.597928	LE01Gene05244	http://www.genome.jp/kegg-bin/show_pathway?map=map00590&multi_query=K18592+yellow,red%0d%0aK00432+yellow%0dK01254+yellow%0dK08726+yellow%0d	Lipid metabolism	Metabolism
2	beta-Alanine metabolism	KEGG PATHWAY	map00410	2/261	21/4331	0.363997	0.604235	LE01Gene12537|LE01Gene10357	http://www.genome.jp/kegg-bin/show_pathway?map=map00410&multi_query=K00128+yellow,red%0d%0aK01580+yellow,red%0d%0aK00276+yellow%0dK05605+yellow%0dK00140+yellow%0dK00249+yellow%0dK00129+yellow%0dK00823+yellow%0dK14085+yellow%0dK07511+yellow%0dK01918+yellow%0d	Metabolism of other amino acids	Metabolism
2	Propanoate metabolism	KEGG PATHWAY	map00640	2/261	21/4331	0.363997	0.604235	LE01Gene09663|LE01Gene00018	http://www.genome.jp/kegg-bin/show_pathway?map=map00640&multi_query=K17741+yellow,red%0d%0aK00166+yellow,red%0d%0aK00140+yellow%0dK01899+yellow%0dK05605+yellow%0dK00167+yellow%0dK00626+yellow%0dK00249+yellow%0dK01900+yellow%0dK00823+yellow%0dK01720+yellow%0dK00382+yellow%0dK07511+yellow%0dK01895+yellow%0dK11262+yellow%0dK09699+yellow%0dK18369+yellow%0d	Carbohydrate metabolism	Metabolism
1	Vitamin B6 metabolism	KEGG PATHWAY	map00750	1/261	8/4331	0.392048	0.625768	LE01Gene00408	http://www.genome.jp/kegg-bin/show_pathway?map=map00750&multi_query=K05275+yellow,red%0d%0aK08681+yellow%0dK06215+yellow%0dK00868+yellow%0dK13248+yellow%0dK01733+yellow%0dK00831+yellow%0d	Metabolism of cofactors and vitamins	Metabolism
1	Biotin metabolism	KEGG PATHWAY	map00780	1/261	8/4331	0.392048	0.625768	LE01Gene08082	http://www.genome.jp/kegg-bin/show_pathway?map=map00780&multi_query=K00059+yellow,red%0d%0aK19562+yellow%0dK00652+yellow%0dK01012+yellow%0dK01942+yellow%0d	Metabolism of cofactors and vitamins	Metabolism
3	Valine, leucine and isoleucine degradation	KEGG PATHWAY	map00280	3/261	39/4331	0.420437	0.646227	LE01Gene09663|LE01Gene10357|LE01Gene02192	http://www.genome.jp/kegg-bin/show_pathway?map=map00280&multi_query=K00826+yellow,red%0d%0aK00166+yellow,red%0d%0aK00128+yellow,red%0d%0aK14085+yellow%0dK01640+yellow%0dK01641+yellow%0dK00626+yellow%0dK00249+yellow%0dK01027+yellow%0dK01907+yellow%0dK07511+yellow%0dK01969+yellow%0dK01968+yellow%0dK00140+yellow%0dK05607+yellow%0dK05605+yellow%0dK00167+yellow%0dK09522+yellow%0dK00382+yellow%0dK00253…	Amino acid metabolism	Metabolism
1	Selenocompound metabolism	KEGG PATHWAY	map00450	1/261	9/4331	0.428753	0.647027	LE01Gene01937	http://www.genome.jp/kegg-bin/show_pathway?map=map00450&multi_query=K00958+yellow,red%0d%0aK01758+yellow%0dK00384+yellow%0dK01874+yellow%0dK00549+yellow%0dK01739+yellow%0d	Metabolism of other amino acids	Metabolism
2	Methane metabolism	KEGG PATHWAY	map00680	2/261	25/4331	0.450068	0.667065	LE01Gene04296|LE01Gene05481	http://www.genome.jp/kegg-bin/show_pathway?map=map00680&multi_query=K01624+yellow,red%0d%0aK00121+yellow,red%0d%0aK03841+yellow%0dK00058+yellow%0dK01689+yellow%0dK01070+yellow%0dK01895+yellow%0dK00122+yellow%0dK15633+yellow%0dK00600+yellow%0dK00850+yellow%0dK01623+yellow%0dK00830+yellow%0dK00831+yellow%0dK00863+yellow%0dK17066+yellow%0dK15634+yellow%0d	Energy metabolism	Metabolism
6	Pyrimidine metabolism	KEGG PATHWAY	map00240	6/261	91/4331	0.471694	0.686853	LE01Gene08229|LE01Gene02434|LE01Gene13132|LE01Gene00345|LE01Gene08254|LE01Gene10241	http://www.genome.jp/kegg-bin/show_pathway?map=map00240&multi_query=K03783+yellow,red%0d%0aK01493+yellow,red%0d%0aK00940+yellow,red%0d%0aK00761+yellow,red%0d%0aK10808+yellow,red%0d%0aK01519+yellow%0dK03026+yellow%0dK16330+yellow%0dK02327+yellow%0dK01591+yellow%0dK06966+yellow%0dK01240+yellow%0dK03006+yellow%0dK03021+yellow%0dK03004+yellow%0dK03005+yellow%0dK03002+yellow%0dK03025+yellow%0dK03000+y…	Nucleotide metabolism	Metabolism
1	Other glycan degradation	KEGG PATHWAY	map00511	1/261	12/4331	0.526141	0.704349	LE01Gene05191	http://www.genome.jp/kegg-bin/show_pathway?map=map00511&multi_query=K15923+yellow,red%0d%0aK01192+yellow%0dK01190+yellow%0dK01191+yellow%0dK12373+yellow%0dK01206+yellow%0dK01227+yellow%0d	Glycan biosynthesis and metabolism	Metabolism
1	Non-homologous end-joining	KEGG PATHWAY	map03450	1/261	12/4331	0.526141	0.704349	LE01Gene02111	http://www.genome.jp/kegg-bin/show_pathway?map=map03450&multi_query=K03513+yellow,red%0d%0aK10884+yellow%0dK10885+yellow%0dK10777+yellow%0dK10865+yellow%0dK10866+yellow%0dK04799+yellow%0dK03512+yellow%0d	Replication and repair	Genetic Information Processing
4	Peroxisome	KEGG PATHWAY	map04146	4/261	62/4331	0.519193	0.706443	LE01Gene07908|LE01Gene10274|LE01Gene03205|LE01Gene09773	http://www.genome.jp/kegg-bin/show_pathway?map=map04146&multi_query=K00273+yellow,red%0d%0aK00624+yellow,red%0d%0aK13237+yellow,red%0d%0aK13341+yellow,red%0d%0aK00830+yellow%0dK01640+yellow%0dK03781+yellow%0dK13348+yellow%0dK04564+yellow%0dK15628+yellow%0dK01897+yellow%0dK13239+yellow%0dK13342+yellow%0dK13343+yellow%0dK13344+yellow%0dK13346+yellow%0dK00031+yellow%0dK12663+yellow%0dK01796+yellow%0…	Transport and catabolism	Cellular Processes
1	Ether lipid metabolism	KEGG PATHWAY	map00565	1/261	11/4331	0.495671	0.709322	LE01Gene03026	http://www.genome.jp/kegg-bin/show_pathway?map=map00565&multi_query=K16794+yellow,red%0d%0aK13519+yellow%0dK01062+yellow%0dK06123+yellow%0dK01114+yellow%0dK01115+yellow%0dK00993+yellow%0d	Lipid metabolism	Metabolism
3	Cysteine and methionine metabolism	KEGG PATHWAY	map00270	3/261	45/4331	0.515538	0.713161	LE01Gene07734|LE01Gene07108|LE01Gene02192	http://www.genome.jp/kegg-bin/show_pathway?map=map00270&multi_query=K01505+yellow,red%0d%0aK00826+yellow,red%0d%0aK00026+yellow,red%0d%0aK00899+yellow%0dK01011+yellow%0dK11204+yellow%0dK00838+yellow%0dK14455+yellow%0dK14454+yellow%0dK00641+yellow%0dK00547+yellow%0dK00789+yellow%0dK00549+yellow%0dK08967+yellow%0dK08968+yellow%0dK01251+yellow%0dK01697+yellow%0dK17989+yellow%0dK01758+yellow%0dK01611…	Amino acid metabolism	Metabolism
5	Starch and sucrose metabolism	KEGG PATHWAY	map00500	5/261	78/4331	0.51063	0.718343	LE01Gene02578|LE01Gene09188|LE01Gene04799|LE01Gene11039|LE01Gene10512	http://www.genome.jp/kegg-bin/show_pathway?map=map00500&multi_query=K01176+yellow,red%0d%0aK01210+yellow,red%0d%0aK19668+yellow,red%0d%0aK05349+yellow,red%0d%0aK01178+yellow%0dK01179+yellow%0dK16055+yellow%0dK01810+yellow%0dK01184+yellow%0dK01187+yellow%0dK00700+yellow%0dK01188+yellow%0dK00963+yellow%0dK00706+yellow%0dK00688+yellow%0dK01213+yellow%0dK08678+yellow%0dK00012+yellow%0dK15920+yellow%0…	Carbohydrate metabolism	Metabolism
1	Fatty acid biosynthesis	KEGG PATHWAY	map00061	1/261	13/4331	0.554776	0.719475	LE01Gene08082	http://www.genome.jp/kegg-bin/show_pathway?map=map00061&multi_query=K00059+yellow,red%0d%0aK01897+yellow%0dK11262+yellow%0dK00668+yellow%0d	Lipid metabolism	Metabolism
2	Fatty acid degradation	KEGG PATHWAY	map00071	2/261	31/4331	0.565786	0.722466	LE01Gene10357|LE01Gene05481	http://www.genome.jp/kegg-bin/show_pathway?map=map00071&multi_query=K00128+yellow,red%0d%0aK00121+yellow,red%0d%0aK07511+yellow%0dK00249+yellow%0dK01897+yellow%0dK00232+yellow%0dK14338+yellow%0dK13239+yellow%0dK14085+yellow%0dK00252+yellow%0dK13953+yellow%0dK07513+yellow%0dK00626+yellow%0d	Lipid metabolism	Metabolism
1	ABC transporters	KEGG PATHWAY	map02010	1/261	14/4331	0.581688	0.731516	LE01Gene11797	http://www.genome.jp/kegg-bin/show_pathway?map=map02010&multi_query=K05658+yellow,red%0d%0aK08712+yellow%0dK15628+yellow%0dK05661+yellow%0dK09815+yellow%0dK05663+yellow%0dK05665+yellow%0d	Membrane transport	Environmental Information Processing
1	Valine, leucine and isoleucine biosynthesis	KEGG PATHWAY	map00290	1/261	14/4331	0.581688	0.731516	LE01Gene02192	http://www.genome.jp/kegg-bin/show_pathway?map=map00290&multi_query=K00826+yellow,red%0d%0aK01754+yellow%0dK01687+yellow%0dK17989+yellow%0dK00052+yellow%0dK00053+yellow%0dK01649+yellow%0dK01652+yellow%0dK01702+yellow%0d	Amino acid metabolism	Metabolism
1	Riboflavin metabolism	KEGG PATHWAY	map00740	1/261	15/4331	0.606978	0.74087	LE01Gene12315	http://www.genome.jp/kegg-bin/show_pathway?map=map00740&multi_query=K14394+yellow,red%0d%0aK14654+yellow%0dK00793+yellow%0dK11752+yellow%0dK02858+yellow%0dK00861+yellow%0dK00953+yellow%0dK00794+yellow%0dK01497+yellow%0dK00505+yellow%0d	Metabolism of cofactors and vitamins	Metabolism
1	Lysine biosynthesis	KEGG PATHWAY	map00300	1/261	15/4331	0.606978	0.74087	LE01Gene04063	http://www.genome.jp/kegg-bin/show_pathway?map=map00300&multi_query=K00143+yellow,red%0d%0aK00003+yellow%0dK00293+yellow%0dK00290+yellow%0dK17450+yellow%0dK05824+yellow%0dK14085+yellow%0dK00928+yellow%0dK00133+yellow%0dK01705+yellow%0dK01655+yellow%0dK00838+yellow%0d	Amino acid metabolism	Metabolism
2	Glycine, serine and threonine metabolism	KEGG PATHWAY	map00260	2/261	44/4331	0.753506	0.893443	LE01Gene10274|LE01Gene10653	http://www.genome.jp/kegg-bin/show_pathway?map=map00260&multi_query=K01620+yellow,red%0d%0aK00273+yellow,red%0d%0aK01754+yellow%0dK15918+yellow%0dK14085+yellow%0dK00600+yellow%0dK00605+yellow%0dK00830+yellow%0dK00831+yellow%0dK00872+yellow%0dK00058+yellow%0dK00281+yellow%0dK00643+yellow%0dK02437+yellow%0dK16066+yellow%0dK00382+yellow%0dK01694+yellow%0dK01697+yellow%0dK17989+yellow%0dK01758+yellow…	Amino acid metabolism	Metabolism
1	Terpenoid backbone biosynthesis	KEGG PATHWAY	map00900	1/261	24/4331	0.775938	0.907083	LE01Gene03147	http://www.genome.jp/kegg-bin/show_pathway?map=map00900&multi_query=K01823+yellow,red%0d%0aK05906+yellow%0dK11778+yellow%0dK06013+yellow%0dK01641+yellow%0dK15888+yellow%0dK19177+yellow%0dK00787+yellow%0dK08658+yellow%0dK05955+yellow%0dK01597+tomato%0dK00587+yellow%0dK00938+yellow%0dK05355+yellow%0dK00804+yellow%0dK00021+yellow%0dK00626+yellow%0dK05954+yellow%0d	Metabolism of terpenoids and polyketides	Metabolism
2	Proteasome	KEGG PATHWAY	map03050	2/261	48/4331	0.795231	0.916725	LE01Gene11994|LE01Gene08639	http://www.genome.jp/kegg-bin/show_pathway?map=map03050&multi_query=K02726+yellow,red%0d%0aK03038+yellow,red%0d%0aK03064+yellow%0dK03065+yellow%0dK03066+yellow%0dK03061+yellow%0dK03062+yellow%0dK10881+yellow%0dK03028+yellow%0dK03029+yellow%0dK03063+yellow%0dK02728+yellow%0dK02729+yellow%0dK02725+yellow%0dK02727+yellow%0dK06691+yellow%0dK06698+yellow%0dK06699+yellow%0dK03039+yellow%0dK03037+yellow…	Folding, sorting and degradation	Genetic Information Processing
1	Ribosome	KEGG PATHWAY	map03010	1/261	111/4331	0.99908	0.99908	LE01Gene02854	http://www.genome.jp/kegg-bin/show_pathway?map=map03010&multi_query=K02936+yellow,red%0d%0aK02957+yellow%0dK02956+yellow%0dK02955+yellow%0dK02889+yellow%0dK02952+yellow%0dK02951+yellow%0dK02950+yellow%0dK02885+yellow%0dK02880+yellow%0dK02883+yellow%0dK02958+yellow%0dK02922+yellow%0dK02923+yellow%0dK02921+yellow%0dK02926+yellow%0dK02927+tomato%0dK02925+yellow%0dK02929+yellow%0dK02931+yellow%0dK029…	Translation	Genetic Information Processing
3	Ribosome biogenesis in eukaryotes	KEGG PATHWAY	map03008	3/261	84/4331	0.890416	1	LE01Gene14228|LE01Gene00894|LE01Gene11558	http://www.genome.jp/kegg-bin/show_pathway?map=map03008&multi_query=K14557+yellow,red%0d%0aK07936+yellow,red%0d%0aK03685+yellow,red%0d%0aK11108+yellow%0dK14546+yellow%0dK11128+yellow%0dK11129+yellow%0dK11883+yellow%0dK12845+yellow%0dK12619+yellow%0dK12618+yellow%0dK14572+yellow%0dK14573+yellow%0dK14570+yellow%0dK07562+yellow%0dK14558+yellow%0dK14559+yellow%0dK14574+yellow%0dK14575+yellow%0dK14554…	Translation	Genetic Information Processing
1	Autophagy - yeast	KEGG PATHWAY	map04138	1/261	38/4331	0.906741	1	LE01Gene00831	http://www.genome.jp/kegg-bin/show_pathway?map=map04138&multi_query=K17906+yellow,red%0d%0aK06902+yellow%0dK01381+yellow%0dK18584+yellow%0dK21141+yellow%0dK12479+yellow%0dK14209+yellow%0dK20179+yellow%0dK20178+yellow%0dK20195+yellow%0dK20177+yellow%0dK01336+yellow%0dK07756+yellow%0dK17260+yellow%0dK20180+yellow%0dK20367+yellow%0dK20184+yellow%0dK04345+yellow%0dK17908+yellow%0dK19584+yellow%0dK201…	Transport and catabolism	Cellular Processes
1	AGE-RAGE signaling pathway in diabetic complications	KEGG PATHWAY	map04933	1/261	42/4331	0.927442	1	LE01Gene03571	http://www.genome.jp/kegg-bin/show_pathway?map=map04933&multi_query=K05857+yellow,red%0d%0aK19719+yellow%0dK05740+yellow%0dK02677+yellow%0dK04441+yellow%0dK19720+yellow%0dK04392+yellow%0dK04445+yellow%0dK08008+yellow%0dK04371+yellow%0dK04393+yellow%0dK07827+yellow%0dK06236+yellow%0dK06237+yellow%0dK06068+yellow%0d	Endocrine and metabolic disease	Human Diseases
1	Glycerophospholipid metabolism	KEGG PATHWAY	map00564	1/261	53/4331	0.963659	1	LE01Gene00636	http://www.genome.jp/kegg-bin/show_pathway?map=map00564&multi_query=K18693+yellow,red%0d%0aK00999+yellow%0dK00995+yellow%0dK00993+yellow%0dK01115+yellow%0dK15728+yellow%0dK08730+yellow%0dK13535+yellow%0dK06123+yellow%0dK13519+yellow%0dK01126+yellow%0dK13511+yellow%0dK14676+yellow%0dK00111+yellow%0dK16369+yellow%0dK16368+yellow%0dK17103+yellow%0dK00968+yellow%0dK00981+yellow%0dK08744+yellow%0dK011…	Lipid metabolism	Metabolism
3	Spliceosome	KEGG PATHWAY	map03040	3/261	112/4331	0.969546	1	LE01Gene05007|LE01Gene09635|LE01Gene10314	http://www.genome.jp/kegg-bin/show_pathway?map=map03040&multi_query=K12859+yellow,red%0d%0aK12823+yellow,red%0d%0aK12820+yellow,red%0d%0aK10599+yellow%0dK12733+yellow%0dK11984+yellow%0dK12881+yellow%0dK12882+yellow%0dK12883+yellow%0dK11098+yellow%0dK11099+yellow%0dK12817+yellow%0dK12816+yellow%0dK12815+yellow%0dK09567+yellow%0dK12812+yellow%0dK12811+yellow%0dK09564+yellow%0dK12819+yellow%0dK12818…	Transcription	Genetic Information Processing
2	Cell cycle - yeast	KEGG PATHWAY	map04111	2/261	92/4331	0.978298	1	LE01Gene01446|LE01Gene08786	http://www.genome.jp/kegg-bin/show_pathway?map=map04111&multi_query=K03361+yellow,red%0d%0aK03360+yellow,red%0d%0aK02216+yellow%0dK06685+yellow%0dK18669+yellow%0dK06682+yellow%0dK06680+yellow%0dK02210+yellow%0dK02212+yellow%0dK02213+yellow%0dK02214+yellow%0dK10259+yellow%0dK02219+yellow%0dK02516+yellow%0dK02179+yellow%0dK02178+yellow%0dK06672+yellow%0dK06670+yellow%0dK06671+yellow%0dK03868+yellow…	Cell growth and death	Cellular Processes
1	RNA degradation	KEGG PATHWAY	map03018	1/261	62/4331	0.979389	1	LE01Gene09498	http://www.genome.jp/kegg-bin/show_pathway?map=map03018&multi_query=K03681+yellow,red%0d%0aK03679+yellow%0dK03678+yellow%0dK00850+yellow%0dK12600+yellow%0dK01689+yellow%0dK12604+yellow%0dK12597+yellow%0dK12617+yellow%0dK12592+yellow%0dK12613+yellow%0dK12591+yellow%0dK12580+yellow%0dK12619+yellow%0dK12618+yellow%0dK12598+yellow%0dK12599+yellow%0dK04043+yellow%0dK12605+yellow%0dK12622+yellow%0dK035…	Folding, sorting and degradation	Genetic Information Processing
3	RNA transport	KEGG PATHWAY	map03013	3/261	132/4331	0.988592	1	LE01Gene02404|LE01Gene00894|LE01Gene13936	http://www.genome.jp/kegg-bin/show_pathway?map=map03013&multi_query=K14300+yellow,red%0d%0aK00784+yellow,red%0d%0aK07936+yellow,red%0d%0aK00974+yellow%0dK14301+yellow%0dK14303+yellow%0dK14304+yellow%0dK14307+yellow%0dK14306+yellow%0dK14309+yellow%0dK14308+yellow%0dK12881+yellow%0dK12882+yellow%0dK12883+yellow%0dK13126+yellow%0dK03537+yellow%0dK03239+yellow%0dK13025+yellow%0dK12812+yellow%0dK03231…	Translation	Genetic Information Processing
1	Endocytosis	KEGG PATHWAY	map04144	1/261	88/4331	0.996023	1	LE01Gene07331	http://www.genome.jp/kegg-bin/show_pathway?map=map04144&multi_query=K05747+yellow,red%0d%0aK10591+yellow%0dK04513+yellow%0dK01115+yellow%0dK10396+yellow%0dK12195+yellow%0dK07889+yellow%0dK12471+yellow%0dK12472+yellow%0dK19366+yellow%0dK12492+yellow%0dK12479+yellow%0dK12478+yellow%0dK19476+yellow%0dK17919+yellow%0dK17918+yellow%0dK12190+yellow%0dK12191+yellow%0dK12196+yellow%0dK18443+yellow%0dK184…	Transport and catabolism	Cellular Processes
1	Protein processing in endoplasmic reticulum	KEGG PATHWAY	map04141	1/261	96/4331	0.997608	1	LE01Gene13122	http://www.genome.jp/kegg-bin/show_pathway?map=map04141&multi_query=K09503+yellow,red%0d%0aK16196+yellow%0dK10601+yellow%0dK12670+yellow%0dK10578+yellow%0dK13989+yellow%0dK13984+yellow%0dK10575+yellow%0dK04555+yellow%0dK04554+yellow%0dK08852+yellow%0dK10597+yellow%0dK09518+yellow%0dK09027+yellow%0dK13719+yellow%0dK09486+yellow%0dK09487+yellow%0dK03868+yellow%0dK06689+yellow%0dK14022+yellow%0dK109…	Folding, sorting and degradation	Genetic Information Processing

## Sheet: KVSK1 down
#Study_num	Term	Database	ID	Ratio_in_study	Ratio_in_pop	P-Value	Corrected P-Value	Genes	Hyperlink	typeII	typeI
10	Protein export	KEGG PATHWAY	map03060	10/534	23/4331	0.000190528	0.00876429	LE01Gene01011|LE01Gene08385|LE01Gene05196|LE01Gene08195|LE01Gene14686|LE01Gene07155|LE01Gene12896|LE01Gene00359|LE01Gene08253|LE01Gene07158	http://www.genome.jp/kegg-bin/show_pathway?map=map03060&multi_query=K09490+yellow,blue%0d%0aK03104+yellow,blue%0d%0aK09540+yellow,blue%0d%0aK12947+yellow,blue%0d%0aK12946+yellow,blue%0d%0aK07342+yellow,blue%0d%0aK12275+yellow,blue%0d%0aK03109+yellow,blue%0d%0aK09648+yellow,blue%0d%0aK03217+yellow%0dK09481+yellow%0dK13280+yellow%0dK12948+yellow%0dK12272+yellow%0dK03108+yellow%0dK03107+yellow%0dK03…	Folding, sorting and degradation	Genetic Information Processing
23	Ribosome biogenesis in eukaryotes	KEGG PATHWAY	map03008	23/534	84/4331	0.000131865	0.0121315	LE01Gene04954|LE01Gene01045|LE01Gene03879|LE01Gene07227|LE01Gene09619|LE01Gene00881|LE01Gene03472|LE01Gene07311|LE01Gene07879|LE01Gene03885|LE01Gene00336|LE01Gene01701|LE01Gene13002|LE01Gene01583|LE01Gene02379|LE01Gene06223|LE01Gene03236|LE01Gene08268|LE01Gene06815|LE01Gene10656|LE01Gene08045|LE01Gene09344|LE01Gene11838	http://www.genome.jp/kegg-bin/show_pathway?map=map03008&multi_query=K11108+yellow,blue%0d%0aK11128+yellow,blue%0d%0aK11883+yellow,blue%0d%0aK12845+yellow,blue%0d%0aK14559+yellow,blue%0d%0aK14556+yellow,blue%0d%0aK14552+yellow,blue%0d%0aK14553+yellow,blue%0d%0aK14538+yellow,blue%0d%0aK03538+yellow,blue%0d%0aK07179+yellow,blue%0d%0aK03097+yellow,blue%0d%0aK13288+yellow,blue%0d%0aK14549+yellow,blue%…	Translation	Genetic Information Processing
5	Selenocompound metabolism	KEGG PATHWAY	map00450	5/534	9/4331	0.00230246	0.0706087	LE01Gene10237|LE01Gene01937|LE01Gene03418|LE01Gene07612|LE01Gene01789	http://www.genome.jp/kegg-bin/show_pathway?map=map00450&multi_query=K01758+yellow,blue%0d%0aK00384+yellow,blue%0d%0aK00958+yellow,blue%0d%0aK01874+yellow,blue%0d%0aK01739+yellow,blue%0d%0aK00549+yellow%0d	Metabolism of other amino acids	Metabolism
8	Terpenoid backbone biosynthesis	KEGG PATHWAY	map00900	8/534	24/4331	0.00613742	0.0941071	LE01Gene08749|LE01Gene02211|LE01Gene05259|LE01Gene01390|LE01Gene03117|LE01Gene04019|LE01Gene00158|LE01Gene11373	http://www.genome.jp/kegg-bin/show_pathway?map=map00900&multi_query=K11778+yellow,blue%0d%0aK01641+yellow,blue%0d%0aK15888+yellow,blue%0d%0aK19177+yellow,blue%0d%0aK00787+yellow,blue%0d%0aK00938+yellow,blue%0d%0aK05355+yellow,blue%0d%0aK05906+yellow%0dK06013+yellow%0dK01823+yellow%0dK08658+yellow%0dK05955+yellow%0dK01597+tomato%0dK00587+yellow%0dK00804+yellow%0dK00021+yellow%0dK00626+yellow%0dK05…	Metabolism of terpenoids and polyketides	Metabolism
13	Proteasome	KEGG PATHWAY	map03050	13/534	48/4331	0.00420528	0.0967215	LE01Gene09162|LE01Gene06166|LE01Gene10155|LE01Gene03490|LE01Gene02351|LE01Gene10708|LE01Gene11808|LE01Gene11593|LE01Gene11595|LE01Gene08927|LE01Gene07947|LE01Gene08277|LE01Gene12617	http://www.genome.jp/kegg-bin/show_pathway?map=map03050&multi_query=K03064+yellow,blue%0d%0aK03061+yellow,blue%0d%0aK03028+yellow,blue%0d%0aK02729+yellow,blue%0d%0aK02726+yellow,blue%0d%0aK02727+yellow,blue%0d%0aK03037+yellow,blue%0d%0aK03036+yellow,blue%0d%0aK02738+yellow,blue%0d%0aK02732+yellow,blue%0d%0aK02731+yellow,blue%0d%0aK02737+yellow,blue%0d%0aK02736+yellow,blue%0d%0aK03065+yellow%0dK03…	Folding, sorting and degradation	Genetic Information Processing
7	Sulfur metabolism	KEGG PATHWAY	map00920	7/534	19/4331	0.00552742	0.101704	LE01Gene08228|LE01Gene04878|LE01Gene01937|LE01Gene07681|LE01Gene00848|LE01Gene03418|LE01Gene03870	http://www.genome.jp/kegg-bin/show_pathway?map=map00920&multi_query=K00958+yellow,blue%0d%0aK00390+yellow,blue%0d%0aK17069+yellow,blue%0d%0aK00387+yellow,blue%0d%0aK00380+yellow,blue%0d%0aK01738+yellow,blue%0d%0aK01739+yellow,blue%0d%0aK08738+yellow%0dK01011+yellow%0dK17218+yellow%0dK00381+yellow%0dK00860+yellow%0dK01082+yellow%0d	Energy metabolism	Metabolism
18	Oxidative phosphorylation	KEGG PATHWAY	map00190	18/534	81/4331	0.00836654	0.10996	LE01Gene13008|LE01Gene04038|LE01Gene05850|LE01Gene05110|LE01Gene09140|LE01Gene05252|LE01Gene05412|LE01Gene11671|LE01Gene03453|LE01Gene04824|LE01Gene08155|LE01Gene02248|LE01Gene07383|LE01Gene01120|LE01Gene08280|LE01Gene04292|LE01Gene11444|LE01Gene05220	http://www.genome.jp/kegg-bin/show_pathway?map=map00190&multi_query=K02139+yellow,blue%0d%0aK02272+yellow,blue%0d%0aK02153+yellow,blue%0d%0aK03948+yellow,blue%0d%0aK02135+yellow,blue%0d%0aK03946+yellow,blue%0d%0aK03959+yellow,blue%0d%0aK03661+yellow,blue%0d%0aK03963+yellow,blue%0d%0aK02143+yellow,blue%0d%0aK11353+yellow,blue%0d%0aK03955+yellow,blue%0d%0aK00418+yellow,blue%0d%0aK00419+yellow,blue%…	Energy metabolism	Metabolism
22	Spliceosome	KEGG PATHWAY	map03040	22/534	112/4331	0.0165965	0.19086	LE01Gene01341|LE01Gene01343|LE01Gene05391|LE01Gene04873|LE01Gene02266|LE01Gene01935|LE01Gene03611|LE01Gene07248|LE01Gene10048|LE01Gene01444|LE01Gene01031|LE01Gene06576|LE01Gene01582|LE01Gene03684|LE01Gene05142|LE01Gene00050|LE01Gene14068|LE01Gene08652|LE01Gene07885|LE01Gene08208|LE01Gene00201|LE01Gene09344	http://www.genome.jp/kegg-bin/show_pathway?map=map03040&multi_query=K12733+yellow,blue%0d%0aK12881+yellow,blue%0d%0aK12882+yellow,blue%0d%0aK11098+yellow,blue%0d%0aK12893+yellow,blue%0d%0aK12862+yellow,blue%0d%0aK12864+yellow,blue%0d%0aK12870+yellow,blue%0d%0aK12873+yellow,blue%0d%0aK12877+yellow,blue%0d%0aK12845+yellow,blue%0d%0aK12842+yellow,blue%0d%0aK11096+yellow,blue%0d%0aK11097+yellow,blue%…	Transcription	Genetic Information Processing
2	Linoleic acid metabolism	KEGG PATHWAY	map00591	2/534	3/4331	0.0418014	0.427303	LE01Gene05016|LE01Gene10937	http://www.genome.jp/kegg-bin/show_pathway?map=map00591&multi_query=K17862+yellow,blue%0d%0a	Lipid metabolism	Metabolism
9	Glutathione metabolism	KEGG PATHWAY	map00480	9/534	40/4331	0.0504696	0.46432	LE01Gene05094|LE01Gene11416|LE01Gene00445|LE01Gene05245|LE01Gene05244|LE01Gene04969|LE01Gene05147|LE01Gene08310|LE01Gene08254	http://www.genome.jp/kegg-bin/show_pathway?map=map00480&multi_query=K00799+yellow,blue%0d%0aK18592+yellow,blue%0d%0aK20838+yellow,blue%0d%0aK01581+yellow,blue%0d%0aK10808+yellow,blue%0d%0aK01920+yellow%0dK01469+yellow%0dK15428+yellow%0dK18309+yellow%0dK00432+yellow%0dK00681+yellow%0dK11142+yellow%0dK00383+yellow%0dK00036+yellow%0dK10807+yellow%0dK11204+yellow%0dK00033+yellow%0dK00031+yellow%0d	Metabolism of other amino acids	Metabolism
5	SNARE interactions in vesicular transport	KEGG PATHWAY	map04130	5/534	18/4331	0.0611625	0.511541	LE01Gene00273|LE01Gene08335|LE01Gene05460|LE01Gene10670|LE01Gene00450	http://www.genome.jp/kegg-bin/show_pathway?map=map04130&multi_query=K08495+yellow,blue%0d%0aK08490+yellow,blue%0d%0aK08504+yellow,blue%0d%0aK08517+yellow,blue%0d%0aK08496+yellow%0dK08497+yellow%0dK08492+yellow%0dK08493+yellow%0dK08489+yellow%0dK08488+yellow%0dK08498+yellow%0dK08502+yellow%0dK08513+yellow%0dK08501+yellow%0dK08515+yellow%0dK08516+yellow%0dK08486+yellow%0d	Folding, sorting and degradation	Genetic Information Processing
19	Ribosome	KEGG PATHWAY	map03010	19/534	111/4331	0.0837249	0.592515	LE01Gene03586|LE01Gene05499|LE01Gene12904|LE01Gene00865|LE01Gene08401|LE01Gene11931|LE01Gene03363|LE01Gene10309|LE01Gene07982|LE01Gene11500|LE01Gene00237|LE01Gene02296|LE01Gene03096|LE01Gene00830|LE01Gene02245|LE01Gene00147|LE01Gene13890|LE01Gene02986|LE01Gene08921	http://www.genome.jp/kegg-bin/show_pathway?map=map03010&multi_query=K02951+yellow,blue%0d%0aK02921+yellow,blue%0d%0aK02926+yellow,blue%0d%0aK02935+yellow,blue%0d%0aK02888+yellow,blue%0d%0aK02905+yellow,blue%0d%0aK02906+yellow,blue%0d%0aK02983+yellow,blue%0d%0aK02988+yellow,blue%0d%0aK02916+yellow,blue%0d%0aK02990+yellow,blue%0d%0aK02876+yellow,blue%0d%0aK02863+yellow,blue%0d%0aK02973+yellow,blue%…	Translation	Genetic Information Processing
18	Purine metabolism	KEGG PATHWAY	map00230	18/534	103/4331	0.077285	0.592519	LE01Gene02352|LE01Gene07689|LE01Gene06315|LE01Gene01937|LE01Gene03156|LE01Gene08837|LE01Gene04172|LE01Gene01815|LE01Gene11269|LE01Gene00352|LE01Gene05021|LE01Gene01337|LE01Gene08254|LE01Gene00847|LE01Gene08079|LE01Gene08287|LE01Gene07227|LE01Gene00429	http://www.genome.jp/kegg-bin/show_pathway?map=map00230&multi_query=K00939+yellow,blue%0d%0aK00088+yellow,blue%0d%0aK06966+yellow,blue%0d%0aK00958+yellow,blue%0d%0aK03004+yellow,blue%0d%0aK03020+yellow,blue%0d%0aK02999+yellow,blue%0d%0aK10808+yellow,blue%0d%0aK03015+yellow,blue%0d%0aK02324+yellow,blue%0d%0aK03012+yellow,blue%0d%0aK03014+yellow,blue%0d%0aK18532+yellow,blue%0d%0aK00759+yellow,blue%…	Nucleotide metabolism	Metabolism
5	Steroid biosynthesis	KEGG PATHWAY	map00100	5/534	20/4331	0.0902402	0.593007	LE01Gene07384|LE01Gene04255|LE01Gene05248|LE01Gene11394|LE01Gene09743	http://www.genome.jp/kegg-bin/show_pathway?map=map00100&multi_query=K07748+yellow,blue%0d%0aK00223+yellow,blue%0d%0aK00559+yellow,blue%0d%0aK09829+yellow,blue%0d%0aK05917+yellow%0dK00227+yellow%0dK01052+yellow%0dK09831+yellow%0dK00511+yellow%0dK01852+yellow%0dK07750+yellow%0dK00637+yellow%0dK00222+yellow%0dK00801+yellow%0d	Lipid metabolism	Metabolism
4	Folate biosynthesis	KEGG PATHWAY	map00790	4/534	15/4331	0.103291	0.593921	LE01Gene07856|LE01Gene03112|LE01Gene03137|LE01Gene02517	http://www.genome.jp/kegg-bin/show_pathway?map=map00790&multi_query=K03635+yellow,blue%0d%0aK01113+yellow,blue%0d%0aK00287+yellow,blue%0d%0aK15376+yellow,blue%0d%0aK20967+yellow%0dK06897+yellow%0dK03639+yellow%0dK13939+yellow%0dK13950+yellow%0dK01930+yellow%0dK01495+yellow%0d	Metabolism of cofactors and vitamins	Metabolism
7	Base excision repair	KEGG PATHWAY	map03410	7/534	33/4331	0.103143	0.632609	LE01Gene14533|LE01Gene10312|LE01Gene12179|LE01Gene00899|LE01Gene04172|LE01Gene04982|LE01Gene13982	http://www.genome.jp/kegg-bin/show_pathway?map=map03410&multi_query=K10771+yellow,blue%0d%0aK10772+yellow,blue%0d%0aK02324+yellow,blue%0d%0aK04799+yellow,blue%0d%0aK03649+yellow,blue%0d%0aK02330+yellow,blue%0d%0aK10747+yellow%0dK10773+yellow%0dK03512+yellow%0dK01247+yellow%0dK10798+yellow%0dK03575+yellow%0dK10563+yellow%0dK03506+yellow%0dK04802+yellow%0dK02326+yellow%0dK02327+yellow%0dK02328+yell…	Replication and repair	Genetic Information Processing
7	RNA polymerase	KEGG PATHWAY	map03020	7/534	36/4331	0.146928	0.750963	LE01Gene07689|LE01Gene02352|LE01Gene01815|LE01Gene11269|LE01Gene01337|LE01Gene08079|LE01Gene00429	http://www.genome.jp/kegg-bin/show_pathway?map=map03020&multi_query=K03020+yellow,blue%0d%0aK03004+yellow,blue%0d%0aK03002+yellow,blue%0d%0aK02999+yellow,blue%0d%0aK03015+yellow,blue%0d%0aK03014+yellow,blue%0d%0aK03012+yellow,blue%0d%0aK03000+yellow%0dK03021+yellow%0dK03023+yellow%0dK03025+yellow%0dK03026+yellow%0dK03027+yellow%0dK03008+yellow%0dK03009+yellow%0dK14721+yellow%0dK03017+yellow%0dK03…	Transcription	Genetic Information Processing
3	Non-homologous end-joining	KEGG PATHWAY	map03450	3/534	12/4331	0.176517	0.773312	LE01Gene13982|LE01Gene10312|LE01Gene05877	http://www.genome.jp/kegg-bin/show_pathway?map=map03450&multi_query=K10865+yellow,blue%0d%0aK04799+yellow,blue%0d%0aK10884+yellow%0dK10885+yellow%0dK10777+yellow%0dK10866+yellow%0dK03512+yellow%0dK03513+yellow%0d	Replication and repair	Genetic Information Processing
2	Synthesis and degradation of ketone bodies	KEGG PATHWAY	map00072	2/534	6/4331	0.162694	0.787781	LE01Gene08749|LE01Gene05774	http://www.genome.jp/kegg-bin/show_pathway?map=map00072&multi_query=K01640+yellow,blue%0d%0aK01641+yellow,blue%0d%0aK01027+yellow%0dK09522+yellow%0dK00626+yellow%0d	Lipid metabolism	Metabolism
2	Fatty acid elongation	KEGG PATHWAY	map00062	2/534	6/4331	0.162694	0.787781	LE01Gene04206|LE01Gene00953	http://www.genome.jp/kegg-bin/show_pathway?map=map00062&multi_query=K10258+yellow,blue%0d%0aK10251+yellow,blue%0d%0aK10703+yellow%0dK01074+yellow%0dK07511+yellow%0dK07512+yellow%0d	Lipid metabolism	Metabolism
15	Pyrimidine metabolism	KEGG PATHWAY	map00240	15/534	91/4331	0.145666	0.788309	LE01Gene07689|LE01Gene00847|LE01Gene02352|LE01Gene08837|LE01Gene10237|LE01Gene04172|LE01Gene01815|LE01Gene11269|LE01Gene01337|LE01Gene00345|LE01Gene03881|LE01Gene08254|LE01Gene00429|LE01Gene08079|LE01Gene01992	http://www.genome.jp/kegg-bin/show_pathway?map=map00240&multi_query=K06966+yellow,blue%0d%0aK03004+yellow,blue%0d%0aK03002+yellow,blue%0d%0aK01956+yellow,blue%0d%0aK01955+yellow,blue%0d%0aK03020+yellow,blue%0d%0aK01493+yellow,blue%0d%0aK02999+yellow,blue%0d%0aK02324+yellow,blue%0d%0aK03012+yellow,blue%0d%0aK03015+yellow,blue%0d%0aK03014+yellow,blue%0d%0aK10808+yellow,blue%0d%0aK01519+yellow%0dK03…	Nucleotide metabolism	Metabolism
2	Arachidonic acid metabolism	KEGG PATHWAY	map00590	2/534	7/4331	0.209951	0.877978	LE01Gene05245|LE01Gene05244	http://www.genome.jp/kegg-bin/show_pathway?map=map00590&multi_query=K18592+yellow,blue%0d%0aK00432+yellow%0dK01254+yellow%0dK08726+yellow%0d	Lipid metabolism	Metabolism
3	Nitrogen metabolism	KEGG PATHWAY	map00910	3/534	14/4331	0.244132	0.935839	LE01Gene11953|LE01Gene07980|LE01Gene06654	http://www.genome.jp/kegg-bin/show_pathway?map=map00910&multi_query=K01673+yellow,blue%0d%0aK01915+yellow,blue%0d%0aK00459+yellow,blue%0d%0aK00262+yellow%0dK00264+yellow%0dK01725+yellow%0dK01455+yellow%0dK15371+yellow%0d	Energy metabolism	Metabolism
6	N-Glycan biosynthesis	KEGG PATHWAY	map00510	6/534	34/4331	0.23573	0.942921	LE01Gene04560|LE01Gene02261|LE01Gene08264|LE01Gene00767|LE01Gene11536|LE01Gene01129	http://www.genome.jp/kegg-bin/show_pathway?map=map00510&multi_query=K07441+yellow,blue%0d%0aK03847+yellow,blue%0d%0aK03849+yellow,blue%0d%0aK09659+yellow,blue%0d%0aK09658+yellow,blue%0d%0aK00729+yellow,blue%0d%0aK12670+yellow%0dK07252+yellow%0dK03842+yellow%0dK03843+yellow%0dK03846+yellow%0dK03844+yellow%0dK03845+yellow%0dK03848+yellow%0dK00721+yellow%0dK07151+yellow%0dK05546+yellow%0dK01230+yell…	Glycan biosynthesis and metabolism	Metabolism
2	Cell cycle - yeast	KEGG PATHWAY	map04111	2/534	92/4331	0.999931	0.999931	LE01Gene05096|LE01Gene10135	http://www.genome.jp/kegg-bin/show_pathway?map=map04111&multi_query=K06677+yellow,blue%0d%0aK03355+yellow,blue%0d%0aK02216+yellow%0dK06685+yellow%0dK18669+yellow%0dK06682+yellow%0dK06680+yellow%0dK02210+yellow%0dK02212+yellow%0dK02213+yellow%0dK02214+yellow%0dK10259+yellow%0dK02219+yellow%0dK02516+yellow%0dK02179+yellow%0dK02178+yellow%0dK06672+yellow%0dK06670+yellow%0dK06671+yellow%0dK03868+yell…	Cell growth and death	Cellular Processes
4	Cyanoamino acid metabolism	KEGG PATHWAY	map00460	4/534	22/4331	0.283758	1	LE01Gene05245|LE01Gene05244|LE01Gene11660|LE01Gene13984	http://www.genome.jp/kegg-bin/show_pathway?map=map00460&multi_query=K01188+yellow,blue%0d%0aK18592+yellow,blue%0d%0aK05349+yellow,blue%0d%0aK00600+yellow%0dK00681+yellow%0dK13035+yellow%0dK01455+yellow%0d	Metabolism of other amino acids	Metabolism
14	Protein processing in endoplasmic reticulum	KEGG PATHWAY	map04141	14/534	96/4331	0.291369	1	LE01Gene12896|LE01Gene08385|LE01Gene05184|LE01Gene06400|LE01Gene06562|LE01Gene14686|LE01Gene11586|LE01Gene07155|LE01Gene09755|LE01Gene10123|LE01Gene01656|LE01Gene00359|LE01Gene07362|LE01Gene08286	http://www.genome.jp/kegg-bin/show_pathway?map=map04141&multi_query=K09518+yellow,blue%0d%0aK09486+yellow,blue%0d%0aK09487+yellow,blue%0d%0aK14002+yellow,blue%0d%0aK14003+yellow,blue%0d%0aK08288+yellow,blue%0d%0aK10084+yellow,blue%0d%0aK11718+yellow,blue%0d%0aK09490+yellow,blue%0d%0aK09540+yellow,blue%0d%0aK07342+yellow,blue%0d%0aK14018+yellow,blue%0d%0aK12275+yellow,blue%0d%0aK16196+yellow%0dK10…	Folding, sorting and degradation	Genetic Information Processing
7	Glycine, serine and threonine metabolism	KEGG PATHWAY	map00260	7/534	44/4331	0.295302	1	LE01Gene12855|LE01Gene03468|LE01Gene09147|LE01Gene07612|LE01Gene03093|LE01Gene00357|LE01Gene02528	http://www.genome.jp/kegg-bin/show_pathway?map=map00260&multi_query=K00605+yellow,blue%0d%0aK00058+yellow,blue%0d%0aK00281+yellow,blue%0d%0aK02437+yellow,blue%0d%0aK01758+yellow,blue%0d%0aK17103+yellow,blue%0d%0aK00108+yellow,blue%0d%0aK01754+yellow%0dK15918+yellow%0dK14085+yellow%0dK01620+yellow%0dK00600+yellow%0dK00830+yellow%0dK00831+yellow%0dK00872+yellow%0dK00643+yellow%0dK16066+yellow%0dK00…	Amino acid metabolism	Metabolism
1	Lipoic acid metabolism	KEGG PATHWAY	map00785	1/534	3/4331	0.326225	1	LE01Gene08536	http://www.genome.jp/kegg-bin/show_pathway?map=map00785&multi_query=K03801+yellow,blue%0d%0aK03644+yellow%0dK03800+yellow%0d	Metabolism of cofactors and vitamins	Metabolism
8	Glycerophospholipid metabolism	KEGG PATHWAY	map00564	8/534	53/4331	0.326899	1	LE01Gene04884|LE01Gene01209|LE01Gene07629|LE01Gene07878|LE01Gene07397|LE01Gene01826|LE01Gene02528|LE01Gene03658	http://www.genome.jp/kegg-bin/show_pathway?map=map00564&multi_query=K13519+yellow,blue%0d%0aK17103+yellow,blue%0d%0aK01114+yellow,blue%0d%0aK01613+yellow,blue%0d%0aK13621+yellow,blue%0d%0aK18694+yellow,blue%0d%0aK00550+yellow,blue%0d%0aK00999+yellow%0dK00995+yellow%0dK00993+yellow%0dK01115+yellow%0dK15728+yellow%0dK08730+yellow%0dK13535+yellow%0dK06123+yellow%0dK01126+yellow%0dK13511+yellow%0dK14…	Lipid metabolism	Metabolism
6	Mitophagy - yeast	KEGG PATHWAY	map04139	6/534	39/4331	0.347689	1	LE01Gene02266|LE01Gene01369|LE01Gene02509|LE01Gene08045|LE01Gene01745|LE01Gene03046	http://www.genome.jp/kegg-bin/show_pathway?map=map04139&multi_query=K11229+yellow,blue%0d%0aK11088+yellow,blue%0d%0aK03097+yellow,blue%0d%0aK17800+yellow,blue%0d%0aK19708+yellow,blue%0d%0aK17764+yellow%0dK17765+yellow%0dK08955+yellow%0dK11244+yellow%0dK02677+yellow%0dK11227+yellow%0dK02332+yellow%0dK08341+yellow%0dK04441+yellow%0dK17535+yellow%0dK00889+yellow%0dK17775+yellow%0dK17774+yellow%0dK04…	Transport and catabolism	Cellular Processes
2	Taurine and hypotaurine metabolism	KEGG PATHWAY	map00430	2/534	10/4331	0.354563	1	LE01Gene05245|LE01Gene05244	http://www.genome.jp/kegg-bin/show_pathway?map=map00430&multi_query=K18592+yellow,blue%0d%0aK00681+yellow%0dK01580+yellow%0dK15371+yellow%0d	Metabolism of other amino acids	Metabolism
2	Ether lipid metabolism	KEGG PATHWAY	map00565	2/534	11/4331	0.401139	1	LE01Gene04884|LE01Gene07397	http://www.genome.jp/kegg-bin/show_pathway?map=map00565&multi_query=K13519+yellow,blue%0d%0aK01114+yellow,blue%0d%0aK01062+yellow%0dK06123+yellow%0dK01115+yellow%0dK16794+yellow%0dK00993+yellow%0d	Lipid metabolism	Metabolism
1	alpha-Linolenic acid metabolism	KEGG PATHWAY	map00592	1/534	4/4331	0.409357	1	LE01Gene06317	http://www.genome.jp/kegg-bin/show_pathway?map=map00592&multi_query=K07513+yellow,blue%0d%0aK00232+yellow%0d	Lipid metabolism	Metabolism
1	Monobactam biosynthesis	KEGG PATHWAY	map00261	1/534	4/4331	0.409357	1	LE01Gene01937	http://www.genome.jp/kegg-bin/show_pathway?map=map00261&multi_query=K00958+yellow,blue%0d%0aK19113+yellow%0dK00928+yellow%0dK00133+yellow%0d	Biosynthesis of other secondary metabolites	Metabolism
4	Sphingolipid metabolism	KEGG PATHWAY	map00600	4/534	27/4331	0.43085	1	LE01Gene01688|LE01Gene05801|LE01Gene01567|LE01Gene00486	http://www.genome.jp/kegg-bin/show_pathway?map=map00600&multi_query=K00720+yellow,blue%0d%0aK04708+yellow,blue%0d%0aK04709+yellow,blue%0d%0aK01190+yellow%0dK01634+yellow%0dK12350+yellow%0dK12351+yellow%0dK00654+yellow%0dK04713+yellow%0dK04712+yellow%0dK04711+yellow%0dK01130+yellow%0dK07407+yellow%0dK04718+yellow%0dK12349+yellow%0d	Lipid metabolism	Metabolism
4	Glyoxylate and dicarboxylate metabolism	KEGG PATHWAY	map00630	4/534	27/4331	0.43085	1	LE01Gene12855|LE01Gene03468|LE01Gene07980|LE01Gene00357	http://www.genome.jp/kegg-bin/show_pathway?map=map00630&multi_query=K01915+yellow,blue%0d%0aK00281+yellow,blue%0d%0aK02437+yellow,blue%0d%0aK00605+yellow,blue%0d%0aK03781+yellow%0dK00049+yellow%0dK01647+yellow%0dK00830+yellow%0dK15918+yellow%0dK01681+yellow%0dK00600+yellow%0dK00382+yellow%0dK01638+yellow%0dK01637+yellow%0dK01455+yellow%0dK00026+yellow%0dK00626+yellow%0dK00122+yellow%0d	Carbohydrate metabolism	Metabolism
2	One carbon pool by folate	KEGG PATHWAY	map00670	2/534	12/4331	0.446063	1	LE01Gene12855|LE01Gene03137	http://www.genome.jp/kegg-bin/show_pathway?map=map00670&multi_query=K00287+yellow,blue%0d%0aK00605+yellow,blue%0d%0aK00601+yellow%0dK00288+yellow%0dK00297+yellow%0dK00295+yellow%0dK00560+yellow%0dK00600+yellow%0dK00602+yellow%0dK00604+yellow%0dK01934+yellow%0d	Metabolism of cofactors and vitamins	Metabolism
3	Pantothenate and CoA biosynthesis	KEGG PATHWAY	map00770	3/534	20/4331	0.455484	1	LE01Gene06023|LE01Gene00121|LE01Gene08313	http://www.genome.jp/kegg-bin/show_pathway?map=map00770&multi_query=K00997+yellow,blue%0d%0aK00053+yellow,blue%0d%0aK01598+yellow,blue%0d%0aK00077+yellow%0dK01687+yellow%0dK00859+yellow%0dK00826+yellow%0dK02201+yellow%0dK09680+yellow%0dK00606+yellow%0dK01922+yellow%0dK01918+yellow%0dK01652+yellow%0d	Metabolism of cofactors and vitamins	Metabolism
3	Biosynthesis of unsaturated fatty acids	KEGG PATHWAY	map01040	3/534	20/4331	0.455484	1	LE01Gene04206|LE01Gene06317|LE01Gene00953	http://www.genome.jp/kegg-bin/show_pathway?map=map01040&multi_query=K10258+yellow,blue%0d%0aK07513+yellow,blue%0d%0aK10251+yellow,blue%0d%0aK00059+yellow%0dK10703+yellow%0dK00232+yellow%0dK10256+yellow%0dK00507+yellow%0d	Lipid metabolism	Metabolism
3	Butanoate metabolism	KEGG PATHWAY	map00650	3/534	20/4331	0.455484	1	LE01Gene08749|LE01Gene05774|LE01Gene04023	http://www.genome.jp/kegg-bin/show_pathway?map=map00650&multi_query=K01641+yellow,blue%0d%0aK01907+yellow,blue%0d%0aK01640+yellow,blue%0d%0aK01027+yellow%0dK00135+yellow%0dK00823+yellow%0dK00074+yellow%0dK09522+yellow%0dK03366+yellow%0dK01580+yellow%0dK07511+yellow%0dK01652+yellow%0dK00626+yellow%0dK00100+yellow%0d	Carbohydrate metabolism	Metabolism
8	mRNA surveillance pathway	KEGG PATHWAY	map03015	8/534	60/4331	0.46443	1	LE01Gene13695|LE01Gene09739|LE01Gene08869|LE01Gene01031|LE01Gene05398|LE01Gene05142|LE01Gene00117|LE01Gene14068	http://www.genome.jp/kegg-bin/show_pathway?map=map03015&multi_query=K12881+yellow,blue%0d%0aK12882+yellow,blue%0d%0aK15541+yellow,blue%0d%0aK03265+yellow,blue%0d%0aK14962+yellow,blue%0d%0aK12877+yellow,blue%0d%0aK14405+yellow,blue%0d%0aK14396+yellow,blue%0d%0aK14397+yellow%0dK06965+yellow%0dK03267+yellow%0dK14328+yellow%0dK14327+yellow%0dK14326+yellow%0dK14325+yellow%0dK14324+yellow%0dK04354+yell…	Translation	Genetic Information Processing
2	Ascorbate and aldarate metabolism	KEGG PATHWAY	map00053	2/534	14/4331	0.529852	1	LE01Gene07124|LE01Gene13422	http://www.genome.jp/kegg-bin/show_pathway?map=map00053&multi_query=K00128+yellow,blue%0d%0aK00103+yellow,blue%0d%0aK12447+yellow%0dK01053+yellow%0dK14085+yellow%0dK00012+yellow%0dK00469+yellow%0d	Carbohydrate metabolism	Metabolism
5	Valine, leucine and isoleucine degradation	KEGG PATHWAY	map00280	5/534	39/4331	0.535621	1	LE01Gene06317|LE01Gene08749|LE01Gene13422|LE01Gene04023|LE01Gene05774	http://www.genome.jp/kegg-bin/show_pathway?map=map00280&multi_query=K01640+yellow,blue%0d%0aK01641+yellow,blue%0d%0aK01907+yellow,blue%0d%0aK00128+yellow,blue%0d%0aK07513+yellow,blue%0d%0aK14085+yellow%0dK00626+yellow%0dK00249+yellow%0dK01027+yellow%0dK00826+yellow%0dK07511+yellow%0dK01969+yellow%0dK01968+yellow%0dK00140+yellow%0dK05607+yellow%0dK05605+yellow%0dK00166+yellow%0dK00167+yellow%0dK09…	Amino acid metabolism	Metabolism
4	Fatty acid degradation	KEGG PATHWAY	map00071	4/534	31/4331	0.542659	1	LE01Gene06317|LE01Gene13422|LE01Gene04416|LE01Gene07495	http://www.genome.jp/kegg-bin/show_pathway?map=map00071&multi_query=K00128+yellow,blue%0d%0aK14338+yellow,blue%0d%0aK13953+yellow,blue%0d%0aK07513+yellow,blue%0d%0aK07511+yellow%0dK00249+yellow%0dK01897+yellow%0dK00232+yellow%0dK13239+yellow%0dK14085+yellow%0dK00252+yellow%0dK00121+yellow%0dK00626+yellow%0d	Lipid metabolism	Metabolism
2	Lysine biosynthesis	KEGG PATHWAY	map00300	2/534	15/4331	0.568392	1	LE01Gene05421|LE01Gene07302	http://www.genome.jp/kegg-bin/show_pathway?map=map00300&multi_query=K17450+yellow,blue%0d%0aK05824+yellow,blue%0d%0aK00143+yellow%0dK00003+yellow%0dK00293+yellow%0dK00290+yellow%0dK14085+yellow%0dK00928+yellow%0dK00133+yellow%0dK01705+yellow%0dK01655+yellow%0dK00838+yellow%0d	Amino acid metabolism	Metabolism
6	DNA replication	KEGG PATHWAY	map03030	6/534	49/4331	0.572881	1	LE01Gene10312|LE01Gene01263|LE01Gene04172|LE01Gene13982|LE01Gene08815|LE01Gene01946	http://www.genome.jp/kegg-bin/show_pathway?map=map03030&multi_query=K10740+yellow,blue%0d%0aK10744+yellow,blue%0d%0aK10756+yellow,blue%0d%0aK02324+yellow,blue%0d%0aK04799+yellow,blue%0d%0aK10745+yellow%0dK03469+yellow%0dK10747+yellow%0dK10743+yellow%0dK02210+yellow%0dK04802+yellow%0dK02212+yellow%0dK19347+yellow%0dK07466+yellow%0dK10742+yellow%0dK10739+yellow%0dK10754+yellow%0dK10755+yellow%0dK02…	Replication and repair	Genetic Information Processing
2	Ubiquinone and other terpenoid-quinone biosynthesis	KEGG PATHWAY	map00130	2/534	17/4331	0.63845	1	LE01Gene04870|LE01Gene10171	http://www.genome.jp/kegg-bin/show_pathway?map=map00130&multi_query=K03809+yellow,blue%0d%0aK06125+tomato,blue%0d%0aK06126+yellow%0dK06134+yellow%0dK06127+yellow%0dK00457+yellow%0dK00568+yellow%0dK00838+yellow%0d	Metabolism of cofactors and vitamins	Metabolism
4	Aminoacyl-tRNA biosynthesis	KEGG PATHWAY	map00970	4/534	35/4331	0.642089	1	LE01Gene01789|LE01Gene02241|LE01Gene11776|LE01Gene03503	http://www.genome.jp/kegg-bin/show_pathway?map=map00970&multi_query=K01870+yellow,blue%0d%0aK01874+yellow,blue%0d%0aK01893+yellow,blue%0d%0aK01866+yellow,blue%0d%0aK01873+yellow%0dK01872+yellow%0dK01875+yellow%0dK01876+yellow%0dK02434+yellow%0dK04567+yellow%0dK02433+yellow%0dK01892+yellow%0dK01890+yellow%0dK01867+yellow%0dK01868+yellow%0dK01869+yellow%0dK01880+yellow%0dK01881+yellow%0dK01883+yell…	Translation	Genetic Information Processing
1	Biotin metabolism	KEGG PATHWAY	map00780	1/534	8/4331	0.651322	1	LE01Gene08034	http://www.genome.jp/kegg-bin/show_pathway?map=map00780&multi_query=K01012+yellow,blue%0d%0aK19562+yellow%0dK00652+yellow%0dK00059+yellow%0dK01942+yellow%0d	Metabolism of cofactors and vitamins	Metabolism
5	Cysteine and methionine metabolism	KEGG PATHWAY	map00270	5/534	45/4331	0.666925	1	LE01Gene04878|LE01Gene13442|LE01Gene00848|LE01Gene07612|LE01Gene03418	http://www.genome.jp/kegg-bin/show_pathway?map=map00270&multi_query=K08968+yellow,blue%0d%0aK01758+yellow,blue%0d%0aK01738+yellow,blue%0d%0aK01739+yellow,blue%0d%0aK17069+yellow,blue%0d%0aK00899+yellow%0dK01505+yellow%0dK01011+yellow%0dK11204+yellow%0dK00838+yellow%0dK14455+yellow%0dK14454+yellow%0dK00641+yellow%0dK00547+yellow%0dK00789+yellow%0dK00549+yellow%0dK08967+yellow%0dK01251+yellow%0dK01…	Amino acid metabolism	Metabolism
15	RNA transport	KEGG PATHWAY	map03013	15/534	132/4331	0.674376	1	LE01Gene04764|LE01Gene10294|LE01Gene01701|LE01Gene01031|LE01Gene13005|LE01Gene03461|LE01Gene14598|LE01Gene03081|LE01Gene05142|LE01Gene00087|LE01Gene00633|LE01Gene09572|LE01Gene01275|LE01Gene00071|LE01Gene14068	http://www.genome.jp/kegg-bin/show_pathway?map=map03013&multi_query=K00974+yellow,blue%0d%0aK12881+yellow,blue%0d%0aK12882+yellow,blue%0d%0aK03236+yellow,blue%0d%0aK03538+yellow,blue%0d%0aK03113+yellow,blue%0d%0aK12877+yellow,blue%0d%0aK14299+yellow,blue%0d%0aK03245+yellow,blue%0d%0aK03247+yellow,blue%0d%0aK03249+yellow,blue%0d%0aK14312+yellow,blue%0d%0aK03257+yellow,blue%0d%0aK03254+yellow,blue%…	Translation	Genetic Information Processing
3	Mismatch repair	KEGG PATHWAY	map03430	3/534	29/4331	0.712327	1	LE01Gene00643|LE01Gene08815|LE01Gene01263	http://www.genome.jp/kegg-bin/show_pathway?map=map03430&multi_query=K10756+yellow,blue%0d%0aK10740+yellow,blue%0d%0aK08736+yellow,blue%0d%0aK08735+yellow%0dK08734+yellow%0dK10747+yellow%0dK10746+yellow%0dK10858+yellow%0dK07466+yellow%0dK02327+yellow%0dK08739+yellow%0dK10754+yellow%0dK04802+yellow%0dK10755+yellow%0dK03657+yellow%0dK08737+yellow%0dK02328+yellow%0dK10739+yellow%0dK03505+yellow%0dK19…	Replication and repair	Genetic Information Processing
4	Arginine and proline metabolism	KEGG PATHWAY	map00330	4/534	39/4331	0.726238	1	LE01Gene07156|LE01Gene00620|LE01Gene13422|LE01Gene04969	http://www.genome.jp/kegg-bin/show_pathway?map=map00330&multi_query=K00128+yellow,blue%0d%0aK01426+yellow,blue%0d%0aK00286+yellow,blue%0d%0aK01581+yellow,blue%0d%0aK01611+yellow%0dK00318+yellow%0dK01259+yellow%0dK14454+yellow%0dK00273+yellow%0dK00294+yellow%0dK14455+yellow%0dK01750+yellow%0dK11142+yellow%0dK01476+yellow%0dK01485+yellow%0dK18384+yellow%0dK00819+yellow%0dK14085+yellow%0dK01480+yell…	Amino acid metabolism	Metabolism
2	Various types of N-glycan biosynthesis	KEGG PATHWAY	map00513	2/534	20/4331	0.726343	1	LE01Gene04560|LE01Gene02261	http://www.genome.jp/kegg-bin/show_pathway?map=map00513&multi_query=K07441+yellow,blue%0d%0aK03847+yellow,blue%0d%0aK03842+yellow%0dK03843+yellow%0dK12666+yellow%0dK12670+yellow%0dK03846+yellow%0dK07432+yellow%0dK03844+yellow%0dK03845+yellow%0dK12668+yellow%0dK12669+yellow%0dK07151+yellow%0dK12667+yellow%0dK01230+yellow%0d	Glycan biosynthesis and metabolism	Metabolism
3	Alanine, aspartate and glutamate metabolism	KEGG PATHWAY	map00250	3/534	30/4331	0.734176	1	LE01Gene03881|LE01Gene07980|LE01Gene01992	http://www.genome.jp/kegg-bin/show_pathway?map=map00250&multi_query=K01915+yellow,blue%0d%0aK01956+yellow,blue%0d%0aK01955+yellow,blue%0d%0aK00830+yellow%0dK00814+yellow%0dK01580+yellow%0dK18422+yellow%0dK00262+yellow%0dK00135+yellow%0dK14455+yellow%0dK14454+yellow%0dK00264+yellow%0dK18309+yellow%0dK01953+yellow%0dK11541+yellow%0dK15371+yellow%0dK01755+yellow%0dK01756+yellow%0dK00820+yellow%0dK00…	Amino acid metabolism	Metabolism
5	Phagosome	KEGG PATHWAY	map04145	5/534	49/4331	0.739679	1	LE01Gene00359|LE01Gene01120|LE01Gene04038|LE01Gene11444|LE01Gene05460	http://www.genome.jp/kegg-bin/show_pathway?map=map04145&multi_query=K08517+yellow,blue%0d%0aK02155+yellow,blue%0d%0aK02153+yellow,blue%0d%0aK03661+yellow,blue%0d%0aK07342+yellow,blue%0d%0aK00914+yellow%0dK07889+yellow%0dK04392+yellow%0dK02154+yellow%0dK02152+yellow%0dK02151+yellow%0dK02150+yellow%0dK09481+yellow%0dK10956+yellow%0dK08488+yellow%0dK07374+yellow%0dK07375+yellow%0dK12478+yellow%0dK08…	Transport and catabolism	Cellular Processes
8	Starch and sucrose metabolism	KEGG PATHWAY	map00500	8/534	78/4331	0.762964	1	LE01Gene10050|LE01Gene01055|LE01Gene11040|LE01Gene11660|LE01Gene01999|LE01Gene13984|LE01Gene11039|LE01Gene12864	http://www.genome.jp/kegg-bin/show_pathway?map=map00500&multi_query=K01176+yellow,blue%0d%0aK01210+yellow,blue%0d%0aK01188+yellow,blue%0d%0aK00963+yellow,blue%0d%0aK19668+yellow,blue%0d%0aK01225+yellow,blue%0d%0aK05349+yellow,blue%0d%0aK01178+yellow%0dK01179+yellow%0dK16055+yellow%0dK01810+yellow%0dK01184+yellow%0dK01187+yellow%0dK00700+yellow%0dK00706+yellow%0dK00688+yellow%0dK01213+yellow%0dK08…	Carbohydrate metabolism	Metabolism
3	Inositol phosphate metabolism	KEGG PATHWAY	map00562	3/534	32/4331	0.773922	1	LE01Gene04884|LE01Gene08178|LE01Gene11077	http://www.genome.jp/kegg-bin/show_pathway?map=map00562&multi_query=K01858+yellow,blue%0d%0aK01114+yellow,blue%0d%0aK05857+yellow%0dK00140+yellow%0dK01771+yellow%0dK00999+yellow%0dK01092+yellow%0dK00921+yellow%0dK01110+yellow%0dK01803+yellow%0dK10572+yellow%0dK01099+yellow%0dK00915+yellow%0dK00914+yellow%0dK18083+yellow%0dK13711+yellow%0dK20279+yellow%0dK00469+yellow%0dK00889+yellow%0dK00888+yell…	Carbohydrate metabolism	Metabolism
6	RNA degradation	KEGG PATHWAY	map03018	6/534	62/4331	0.79391	1	LE01Gene00851|LE01Gene00850|LE01Gene00691|LE01Gene01444|LE01Gene03684|LE01Gene00200	http://www.genome.jp/kegg-bin/show_pathway?map=map03018&multi_query=K12592+yellow,blue%0d%0aK12622+yellow,blue%0d%0aK12587+yellow,blue%0d%0aK12626+yellow,blue%0d%0aK12608+yellow,blue%0d%0aK03679+yellow%0dK03678+yellow%0dK00850+yellow%0dK12600+yellow%0dK01689+yellow%0dK12604+yellow%0dK12597+yellow%0dK12617+yellow%0dK12613+yellow%0dK12591+yellow%0dK12580+yellow%0dK12619+yellow%0dK12618+yellow%0dK12…	Folding, sorting and degradation	Genetic Information Processing
1	Other types of O-glycan biosynthesis	KEGG PATHWAY	map00514	1/534	12/4331	0.794271	1	LE01Gene00748	http://www.genome.jp/kegg-bin/show_pathway?map=map00514&multi_query=K10967+yellow,blue%0d%0aK00728+yellow%0d	Glycan biosynthesis and metabolism	Metabolism
1	Sulfur relay system	KEGG PATHWAY	map04122	1/534	12/4331	0.794271	1	LE01Gene03112	http://www.genome.jp/kegg-bin/show_pathway?map=map04122&multi_query=K03635+yellow,blue%0d%0aK20967+yellow%0dK14171+yellow%0dK03639+yellow%0dK01011+yellow%0dK21232+yellow%0dK12161+yellow%0dK00566+yellow%0dK04487+yellow%0dK14169+yellow%0dK14168+yellow%0dK11996+yellow%0d	Folding, sorting and degradation	Genetic Information Processing
4	Nucleotide excision repair	KEGG PATHWAY	map03420	4/534	43/4331	0.794728	1	LE01Gene04172|LE01Gene08815|LE01Gene01263|LE01Gene07230	http://www.genome.jp/kegg-bin/show_pathway?map=map03420&multi_query=K10740+yellow,blue%0d%0aK06634+yellow,blue%0d%0aK10756+yellow,blue%0d%0aK02324+yellow,blue%0d%0aK03143+yellow%0dK03142+yellow%0dK10747+yellow%0dK03144+yellow%0dK03141+yellow%0dK04802+yellow%0dK19347+yellow%0dK03868+yellow%0dK07466+yellow%0dK10839+yellow%0dK10838+yellow%0dK10739+yellow%0dK10754+yellow%0dK10755+yellow%0dK10610+yell…	Replication and repair	Genetic Information Processing
2	Pentose phosphate pathway	KEGG PATHWAY	map00030	2/534	23/4331	0.795463	1	LE01Gene04247|LE01Gene03156	http://www.genome.jp/kegg-bin/show_pathway?map=map00030&multi_query=K01807+yellow,blue%0d%0aK00948+yellow,blue%0d%0aK03841+yellow%0dK00850+yellow%0dK00852+yellow%0dK01835+yellow%0dK00615+yellow%0dK01053+yellow%0dK01623+yellow%0dK01057+yellow%0dK00616+yellow%0dK01810+yellow%0dK00036+yellow%0dK01783+yellow%0dK01624+yellow%0dK01619+yellow%0dK00033+yellow%0d	Carbohydrate metabolism	Metabolism
3	Lysine degradation	KEGG PATHWAY	map00310	3/534	34/4331	0.808667	1	LE01Gene04035|LE01Gene04034|LE01Gene13422	http://www.genome.jp/kegg-bin/show_pathway?map=map00310&multi_query=K00128+yellow,blue%0d%0aK11430+yellow,blue%0d%0aK07511+yellow%0dK00143+yellow%0dK00135+yellow%0dK11419+yellow%0dK00658+yellow%0dK11423+yellow%0dK00164+yellow%0dK00306+yellow%0dK14157+yellow%0dK00293+yellow%0dK00290+yellow%0dK11422+yellow%0dK00474+yellow%0dK14085+yellow%0dK00252+yellow%0dK11427+yellow%0dK11429+yellow%0dK00626+yell…	Amino acid metabolism	Metabolism
4	Glycerolipid metabolism	KEGG PATHWAY	map00561	4/534	44/4331	0.80952	1	LE01Gene05151|LE01Gene07397|LE01Gene13422|LE01Gene04520	http://www.genome.jp/kegg-bin/show_pathway?map=map00561&multi_query=K01054+yellow,blue%0d%0aK13519+yellow,blue%0d%0aK00863+yellow,blue%0d%0aK00128+yellow,blue%0d%0aK00679+yellow%0dK14457+yellow%0dK15918+yellow%0dK17900+yellow%0dK18693+yellow%0dK18097+yellow%0dK00864+yellow%0dK01046+yellow%0dK13509+yellow%0dK14085+yellow%0dK07407+yellow%0dK15728+yellow%0dK13507+yellow%0d	Lipid metabolism	Metabolism
2	Methane metabolism	KEGG PATHWAY	map00680	2/534	25/4331	0.832523	1	LE01Gene03093|LE01Gene05151	http://www.genome.jp/kegg-bin/show_pathway?map=map00680&multi_query=K00058+yellow,blue%0d%0aK00863+yellow,blue%0d%0aK03841+yellow%0dK01689+yellow%0dK01070+yellow%0dK01895+yellow%0dK00122+yellow%0dK15633+yellow%0dK00600+yellow%0dK00850+yellow%0dK01623+yellow%0dK01624+yellow%0dK00830+yellow%0dK00831+yellow%0dK00121+yellow%0dK17066+yellow%0dK15634+yellow%0d	Energy metabolism	Metabolism
3	Pentose and glucuronate interconversions	KEGG PATHWAY	map00040	3/534	36/4331	0.8388	1	LE01Gene01999|LE01Gene13422|LE01Gene04946	http://www.genome.jp/kegg-bin/show_pathway?map=map00040&multi_query=K00963+yellow,blue%0d%0aK01728+yellow,blue%0d%0aK00854+yellow%0dK00128+yellow%0dK17743+yellow%0dK00065+yellow%0dK01184+yellow%0dK01213+yellow%0dK00008+yellow%0dK18107+yellow%0dK18106+yellow%0dK01051+yellow%0dK01783+yellow%0dK05351+yellow%0dK12447+yellow%0dK00012+yellow%0dK17818+yellow%0d	Carbohydrate metabolism	Metabolism
1	Valine, leucine and isoleucine biosynthesis	KEGG PATHWAY	map00290	1/534	14/4331	0.842003	1	LE01Gene06023	http://www.genome.jp/kegg-bin/show_pathway?map=map00290&multi_query=K00053+yellow,blue%0d%0aK01754+yellow%0dK01687+yellow%0dK17989+yellow%0dK00052+yellow%0dK01649+yellow%0dK00826+yellow%0dK01652+yellow%0dK01702+yellow%0d	Amino acid metabolism	Metabolism
2	Fructose and mannose metabolism	KEGG PATHWAY	map00051	2/534	26/4331	0.848685	1	LE01Gene03101|LE01Gene11268	http://www.genome.jp/kegg-bin/show_pathway?map=map00051&multi_query=K18337+yellow,blue%0d%0aK19355+yellow,blue%0d%0aK19030+yellow%0dK01809+yellow%0dK00971+yellow%0dK03841+yellow%0dK02377+yellow%0dK12661+yellow%0dK19029+yellow%0dK18339+yellow%0dK01803+yellow%0dK00009+yellow%0dK00008+yellow%0dK01711+yellow%0dK00850+yellow%0dK01623+yellow%0dK01624+yellow%0dK18334+yellow%0dK00844+yellow%0dK17497+yell…	Carbohydrate metabolism	Metabolism
3	Tryptophan metabolism	KEGG PATHWAY	map00380	3/534	39/4331	0.87629	1	LE01Gene04416|LE01Gene13422|LE01Gene07156	http://www.genome.jp/kegg-bin/show_pathway?map=map00380&multi_query=K00128+yellow,blue%0d%0aK14338+yellow,blue%0d%0aK01426+yellow,blue%0d%0aK03781+yellow%0dK14264+yellow%0dK00164+yellow%0dK14265+yellow%0dK00486+yellow%0dK00452+yellow%0dK01556+yellow%0dK01593+yellow%0dK00463+yellow%0dK14085+yellow%0dK00252+yellow%0dK07511+yellow%0dK00626+yellow%0dK00838+yellow%0d	Amino acid metabolism	Metabolism
2	Histidine metabolism	KEGG PATHWAY	map00340	2/534	28/4331	0.876825	1	LE01Gene13422|LE01Gene05169	http://www.genome.jp/kegg-bin/show_pathway?map=map00340&multi_query=K00128+yellow,blue%0d%0aK07008+yellow,blue%0d%0aK04486+yellow%0dK14085+yellow%0dK19787+yellow%0dK01663+yellow%0dK00765+yellow%0dK14152+yellow%0dK01693+yellow%0dK00129+yellow%0dK01814+yellow%0dK01593+yellow%0dK00817+yellow%0dK20247+yellow%0dK20246+yellow%0d	Amino acid metabolism	Metabolism
4	Pyruvate metabolism	KEGG PATHWAY	map00620	4/534	51/4331	0.890234	1	LE01Gene04966|LE01Gene09776|LE01Gene13422|LE01Gene01553	http://www.genome.jp/kegg-bin/show_pathway?map=map00620&multi_query=K01759+yellow,blue%0d%0aK00162+yellow,blue%0d%0aK00128+yellow,blue%0d%0aK00101+yellow,blue%0d%0aK17741+yellow%0dK01649+yellow%0dK14085+yellow%0dK00873+yellow%0dK11262+yellow%0dK00627+yellow%0dK00626+yellow%0dK01958+yellow%0dK17617+yellow%0dK01895+yellow%0dK01069+yellow%0dK01679+yellow%0dK01067+yellow%0dK01610+yellow%0dK01638+yell…	Carbohydrate metabolism	Metabolism
1	Arginine biosynthesis	KEGG PATHWAY	map00220	1/534	17/4331	0.893692	1	LE01Gene07980	http://www.genome.jp/kegg-bin/show_pathway?map=map00220&multi_query=K01915+yellow,blue%0d%0aK01755+yellow%0dK14455+yellow%0dK14454+yellow%0dK00262+yellow%0dK01941+yellow%0dK01940+yellow%0dK12659+yellow%0dK00611+yellow%0dK01476+yellow%0dK00814+yellow%0dK00818+yellow%0dK00618+yellow%0dK00620+yellow%0dK01427+yellow%0dK15371+yellow%0d	Amino acid metabolism	Metabolism
2	Basal transcription factors	KEGG PATHWAY	map03022	2/534	30/4331	0.900069	1	LE01Gene07230|LE01Gene06387	http://www.genome.jp/kegg-bin/show_pathway?map=map03022&multi_query=K06634+yellow,blue%0d%0aK03137+yellow,blue%0d%0aK03143+yellow%0dK03142+yellow%0dK03141+yellow%0dK03144+yellow%0dK03125+yellow%0dK03124+yellow%0dK03127+yellow%0dK03126+yellow%0dK03120+yellow%0dK03123+yellow%0dK03122+yellow%0dK03128+yellow%0dK14651+yellow%0dK03136+yellow%0dK03134+yellow%0dK03135+yellow%0dK03132+yellow%0dK03133+yell…	Transcription	Genetic Information Processing
1	Porphyrin and chlorophyll metabolism	KEGG PATHWAY	map00860	1/534	18/4331	0.906851	1	LE01Gene05509	http://www.genome.jp/kegg-bin/show_pathway?map=map00860&multi_query=K01599+yellow,blue%0d%0aK02257+yellow%0dK01698+yellow%0dK01749+yellow%0dK02259+yellow%0dK00643+yellow%0dK00231+yellow%0dK02304+yellow%0dK01885+yellow%0dK00228+yellow%0dK01772+yellow%0dK00510+yellow%0dK00589+yellow%0dK01764+yellow%0dK01719+yellow%0d	Metabolism of cofactors and vitamins	Metabolism
1	Glycosylphosphatidylinositol (GPI)-anchor biosynthesis	KEGG PATHWAY	map00563	1/534	19/4331	0.918384	1	LE01Gene00767	http://www.genome.jp/kegg-bin/show_pathway?map=map00563&multi_query=K09658+yellow,blue%0d%0aK03434+yellow%0dK03857+yellow%0dK03859+yellow%0dK03858+yellow%0dK05289+yellow%0dK03860+yellow%0dK03861+yellow%0dK05283+yellow%0dK05288+yellow%0dK07542+yellow%0dK05286+yellow%0dK05287+yellow%0dK05285+yellow%0dK05291+yellow%0dK05290+yellow%0dK05293+yellow%0dK05292+yellow%0d	Glycan biosynthesis and metabolism	Metabolism
3	Glycolysis / Gluconeogenesis	KEGG PATHWAY	map00010	3/534	45/4331	0.928864	1	LE01Gene13422|LE01Gene01553|LE01Gene07495	http://www.genome.jp/kegg-bin/show_pathway?map=map00010&multi_query=K13953+yellow,blue%0d%0aK00162+yellow,blue%0d%0aK00128+yellow,blue%0d%0aK00850+yellow%0dK01689+yellow%0dK01810+yellow%0dK01623+yellow%0dK01624+yellow%0dK14085+yellow%0dK00873+yellow%0dK00627+yellow%0dK03841+yellow%0dK01835+yellow%0dK01895+yellow%0dK00844+yellow%0dK01792+yellow%0dK00134+yellow%0dK01610+yellow%0dK00927+yellow%0dK01…	Carbohydrate metabolism	Metabolism
2	Homologous recombination	KEGG PATHWAY	map03440	2/534	34/4331	0.934805	1	LE01Gene08815|LE01Gene05877	http://www.genome.jp/kegg-bin/show_pathway?map=map03440&multi_query=K10740+yellow,blue%0d%0aK10865+yellow,blue%0d%0aK10882+yellow%0dK10881+yellow%0dK03165+yellow%0dK10879+yellow%0dK10958+yellow%0dK04482+yellow%0dK10873+yellow%0dK10871+yellow%0dK10870+yellow%0dK08775+yellow%0dK10875+yellow%0dK10739+yellow%0dK02327+yellow%0dK02328+yellow%0dK08991+yellow%0dK10901+yellow%0dK10866+yellow%0dK03654+yell…	Replication and repair	Genetic Information Processing
1	beta-Alanine metabolism	KEGG PATHWAY	map00410	1/534	21/4331	0.937349	1	LE01Gene13422	http://www.genome.jp/kegg-bin/show_pathway?map=map00410&multi_query=K00128+yellow,blue%0d%0aK00276+yellow%0dK05605+yellow%0dK00140+yellow%0dK00249+yellow%0dK00129+yellow%0dK01580+yellow%0dK00823+yellow%0dK14085+yellow%0dK07511+yellow%0dK01918+yellow%0d	Metabolism of other amino acids	Metabolism
1	Phenylalanine metabolism	KEGG PATHWAY	map00360	1/534	23/4331	0.951913	1	LE01Gene07156	http://www.genome.jp/kegg-bin/show_pathway?map=map00360&multi_query=K01426+yellow,blue%0d%0aK00276+yellow%0dK14455+yellow%0dK14454+yellow%0dK00074+yellow%0dK00457+yellow%0dK00129+yellow%0dK01593+yellow%0dK00817+yellow%0dK00838+yellow%0dK10775+yellow%0d	Amino acid metabolism	Metabolism
1	Galactose metabolism	KEGG PATHWAY	map00052	1/534	24/4331	0.957874	1	LE01Gene01999	http://www.genome.jp/kegg-bin/show_pathway?map=map00052&multi_query=K00963+yellow,blue%0d%0aK00965+yellow%0dK01190+yellow%0dK00850+yellow%0dK01187+yellow%0dK01835+yellow%0dK01684+yellow%0dK00844+yellow%0dK01785+yellow%0dK01784+yellow%0dK12447+yellow%0dK07407+yellow%0dK00849+yellow%0d	Carbohydrate metabolism	Metabolism
3	Amino sugar and nucleotide sugar metabolism	KEGG PATHWAY	map00520	3/534	59/4331	0.982223	1	LE01Gene05029|LE01Gene01999|LE01Gene13985	http://www.genome.jp/kegg-bin/show_pathway?map=map00520&multi_query=K00621+yellow,blue%0d%0aK01183+yellow,blue%0d%0aK00963+yellow,blue%0d%0aK00972+yellow%0dK00971+yellow%0dK02377+yellow%0dK12373+yellow%0dK02564+yellow%0dK01443+yellow%0dK01810+yellow%0dK01835+yellow%0dK01836+yellow%0dK01233+yellow%0dK00012+yellow%0dK17497+yellow%0dK00965+yellow%0dK18802+yellow%0dK15920+yellow%0dK00849+yellow%0dK01…	Carbohydrate metabolism	Metabolism
1	Tyrosine metabolism	KEGG PATHWAY	map00350	1/534	31/4331	0.983334	1	LE01Gene07495	http://www.genome.jp/kegg-bin/show_pathway?map=map00350&multi_query=K13953+yellow,blue%0d%0aK00135+yellow%0dK14455+yellow%0dK14454+yellow%0dK00451+yellow%0dK00817+yellow%0dK00276+yellow%0dK02510+yellow%0dK00129+yellow%0dK01557+yellow%0dK00457+yellow%0dK00121+yellow%0dK00505+yellow%0dK00838+yellow%0dK01593+yellow%0d	Amino acid metabolism	Metabolism
1	Citrate cycle (TCA cycle)	KEGG PATHWAY	map00020	1/534	32/4331	0.985404	1	LE01Gene01553	http://www.genome.jp/kegg-bin/show_pathway?map=map00020&multi_query=K00162+yellow,blue%0d%0aK00236+yellow%0dK01958+yellow%0dK00658+yellow%0dK00164+yellow%0dK01610+yellow%0dK01679+yellow%0dK00382+yellow%0dK00161+yellow%0dK01681+yellow%0dK01900+yellow%0dK01648+yellow%0dK00234+yellow%0dK00235+yellow%0dK01899+yellow%0dK00237+yellow%0dK00026+yellow%0dK00627+yellow%0dK01647+yellow%0dK00030+yellow%0dK00…	Carbohydrate metabolism	Metabolism
3	Peroxisome	KEGG PATHWAY	map04146	3/534	62/4331	0.986972	1	LE01Gene06317|LE01Gene05774|LE01Gene04828	http://www.genome.jp/kegg-bin/show_pathway?map=map04146&multi_query=K01640+yellow,blue%0d%0aK13348+yellow,blue%0d%0aK07513+yellow,blue%0d%0aK00273+yellow%0dK00830+yellow%0dK00624+yellow%0dK03781+yellow%0dK04564+yellow%0dK15628+yellow%0dK13237+yellow%0dK01897+yellow%0dK13239+yellow%0dK13342+yellow%0dK13343+yellow%0dK13344+yellow%0dK13346+yellow%0dK00031+yellow%0dK12663+yellow%0dK01796+yellow%0dK13…	Transport and catabolism	Cellular Processes
1	Autophagy - yeast	KEGG PATHWAY	map04138	1/534	38/4331	0.993417	1	LE01Gene02232	http://www.genome.jp/kegg-bin/show_pathway?map=map04138&multi_query=K21141+yellow,blue%0d%0aK06902+yellow%0dK01381+yellow%0dK18584+yellow%0dK12479+yellow%0dK14209+yellow%0dK20179+yellow%0dK20178+yellow%0dK20195+yellow%0dK20177+yellow%0dK01336+yellow%0dK07756+yellow%0dK17260+yellow%0dK20180+yellow%0dK20367+yellow%0dK20184+yellow%0dK04345+yellow%0dK17908+yellow%0dK19584+yellow%0dK20181+yellow%0dK20…	Transport and catabolism	Cellular Processes
1	AGE-RAGE signaling pathway in diabetic complications	KEGG PATHWAY	map04933	1/534	42/4331	0.996131	1	LE01Gene10521	http://www.genome.jp/kegg-bin/show_pathway?map=map04933&multi_query=K04371+yellow,blue%0d%0aK19719+yellow%0dK05740+yellow%0dK02677+yellow%0dK05857+yellow%0dK04441+yellow%0dK19720+yellow%0dK04392+yellow%0dK04445+yellow%0dK08008+yellow%0dK04393+yellow%0dK07827+yellow%0dK06236+yellow%0dK06237+yellow%0dK06068+yellow%0d	Endocrine and metabolic disease	Human Diseases
3	Endocytosis	KEGG PATHWAY	map04144	3/534	88/4331	0.999235	1	LE01Gene01429|LE01Gene09144|LE01Gene03037	http://www.genome.jp/kegg-bin/show_pathway?map=map04144&multi_query=K07937+yellow,blue%0d%0aK05747+yellow,blue%0d%0aK18467+yellow,blue%0d%0aK10591+yellow%0dK04513+yellow%0dK01115+yellow%0dK10396+yellow%0dK12195+yellow%0dK07889+yellow%0dK12471+yellow%0dK12472+yellow%0dK19366+yellow%0dK12492+yellow%0dK12479+yellow%0dK12478+yellow%0dK19476+yellow%0dK17919+yellow%0dK17918+yellow%0dK12190+yellow%0dK12…	Transport and catabolism	Cellular Processes
2	Ubiquitin mediated proteolysis	KEGG PATHWAY	map04120	2/534	78/4331	0.999615	1	LE01Gene10135|LE01Gene11387	http://www.genome.jp/kegg-bin/show_pathway?map=map04120&multi_query=K03355+yellow,blue%0d%0aK10684+yellow,blue%0d%0aK10601+yellow%0dK10597+yellow%0dK10590+yellow%0dK10591+yellow%0dK10592+yellow%0dK06688+yellow%0dK10576+yellow%0dK10577+tomato%0dK10575+yellow%0dK10598+yellow%0dK10573+yellow%0dK10259+yellow%0dK03352+yellow%0dK03868+yellow%0dK06689+yellow%0dK04649+yellow%0dK10579+yellow%0dK04706+yell…	Folding, sorting and degradation	Genetic Information Processing
4	MAPK signaling pathway - yeast	KEGG PATHWAY	map04011	4/534	111/4331	0.999698	1	LE01Gene01369|LE01Gene10521|LE01Gene11017|LE01Gene05130	http://www.genome.jp/kegg-bin/show_pathway?map=map04011&multi_query=K11229+yellow,blue%0d%0aK04371+yellow,blue%0d%0aK09265+yellow,blue%0d%0aK19860+yellow,blue%0d%0aK17741+yellow%0dK11240+yellow%0dK11246+yellow%0dK04513+yellow%0dK11244+yellow%0dK04536+yellow%0dK09051+yellow%0dK11227+yellow%0dK11226+yellow%0dK04393+yellow%0dK15174+yellow%0dK02218+yellow%0dK11228+tomato%0dK10591+yellow%0dK03781+yell…	Signal transduction	Environmental Information Processing
1	Meiosis - yeast	KEGG PATHWAY	map04113	1/534	65/4331	0.99982	1	LE01Gene10135	http://www.genome.jp/kegg-bin/show_pathway?map=map04113&multi_query=K03355+yellow,blue%0d%0aK02210+yellow%0dK01768+yellow%0dK02212+yellow%0dK02213+yellow%0dK02214+yellow%0dK02216+yellow%0dK02178+yellow%0dK06671+yellow%0dK06269+yellow%0dK10872+yellow%0dK06679+yellow%0dK03352+yellow%0dK03353+yellow%0dK03350+yellow%0dK03351+yellow%0dK03357+yellow%0dK06639+yellow%0dK06636+yellow%0dK03358+yellow%0dK11…	Cell growth and death	Cellular Processes

## Sheet: KVSK2 down
#Study_num	Term	Database	ID	Ratio_in_study	Ratio_in_pop	P-Value	Corrected P-Value	Genes	Hyperlink	typeII	typeI
87	Ribosome	KEGG PATHWAY	map03010	87/936	111/4331	3.3927e-38	3.3927e-36	LE01Gene13729|LE01Gene02090|LE01Gene07361|LE01Gene07164|LE01Gene08212|LE01Gene09756|LE01Gene07818|LE01Gene11841|LE01Gene06941|LE01Gene09330|LE01Gene10032|LE01Gene02009|LE01Gene03489|LE01Gene11489|LE01Gene03089|LE01Gene05879|LE01Gene03400|LE01Gene13253|LE01Gene01635|LE01Gene02986|LE01Gene12904|LE01Gene07352|LE01Gene07026|LE01Gene03550|LE01Gene03096|LE01Gene03097|LE01Gene01960|LE01Gene10692|LE01Gen…	http://www.genome.jp/kegg-bin/show_pathway?map=map03010&multi_query=K02957+yellow,blue%0d%0aK02956+yellow,blue%0d%0aK02952+yellow,blue%0d%0aK02951+yellow,blue%0d%0aK02950+yellow,blue%0d%0aK02885+yellow,blue%0d%0aK02880+yellow,blue%0d%0aK02883+yellow,blue%0d%0aK02958+yellow,blue%0d%0aK02922+yellow,blue%0d%0aK02923+yellow,blue%0d%0aK02921+yellow,blue%0d%0aK02926+yellow,blue%0d%0aK02927+tomato,blue%…	Translation	Genetic Information Processing
46	Oxidative phosphorylation	KEGG PATHWAY	map00190	46/936	81/4331	3.62512e-12	1.81256e-10	LE01Gene05110|LE01Gene07383|LE01Gene06447|LE01Gene02248|LE01Gene03934|LE01Gene00913|LE01Gene05502|LE01Gene03245|LE01Gene01885|LE01Gene11671|LE01Gene14307|LE01Gene05252|LE01Gene06179|LE01Gene01780|LE01Gene03453|LE01Gene11444|LE01Gene04586|LE01Gene07872|LE01Gene05220|LE01Gene05680|LE01Gene13008|LE01Gene09310|LE01Gene05778|LE01Gene04824|LE01Gene03060|LE01Gene01120|LE01Gene02186|LE01Gene10320|LE01Gen…	http://www.genome.jp/kegg-bin/show_pathway?map=map00190&multi_query=K02259+yellow,blue%0d%0aK02139+yellow,blue%0d%0aK02138+yellow,blue%0d%0aK02272+yellow,blue%0d%0aK02133+yellow,blue%0d%0aK02153+yellow,blue%0d%0aK02137+yellow,blue%0d%0aK02136+yellow,blue%0d%0aK03949+yellow,blue%0d%0aK03948+yellow,blue%0d%0aK02135+yellow,blue%0d%0aK03941+yellow,blue%0d%0aK03940+yellow,blue%0d%0aK03946+yellow,blue%…	Energy metabolism	Metabolism
29	Proteasome	KEGG PATHWAY	map03050	29/936	48/4331	5.49289e-09	1.83096e-07	LE01Gene00009|LE01Gene11994|LE01Gene08927|LE01Gene11593|LE01Gene11595|LE01Gene01133|LE01Gene02032|LE01Gene11257|LE01Gene03490|LE01Gene06843|LE01Gene10708|LE01Gene01468|LE01Gene11808|LE01Gene12826|LE01Gene08277|LE01Gene03062|LE01Gene00462|LE01Gene03902|LE01Gene14218|LE01Gene00617|LE01Gene14435|LE01Gene05477|LE01Gene09162|LE01Gene06166|LE01Gene10155|LE01Gene02351|LE01Gene10638|LE01Gene07947|LE01Gen…	http://www.genome.jp/kegg-bin/show_pathway?map=map03050&multi_query=K03064+yellow,blue%0d%0aK03066+yellow,blue%0d%0aK03061+yellow,blue%0d%0aK03062+yellow,blue%0d%0aK03028+yellow,blue%0d%0aK03029+yellow,blue%0d%0aK03063+yellow,blue%0d%0aK02728+yellow,blue%0d%0aK02729+yellow,blue%0d%0aK02725+yellow,blue%0d%0aK02726+yellow,blue%0d%0aK02727+yellow,blue%0d%0aK06691+yellow,blue%0d%0aK03038+yellow,blue%…	Folding, sorting and degradation	Genetic Information Processing
14	Steroid biosynthesis	KEGG PATHWAY	map00100	14/936	20/4331	4.60198e-06	0.00011505	LE01Gene06312|LE01Gene01309|LE01Gene09887|LE01Gene07305|LE01Gene04161|LE01Gene09743|LE01Gene00080|LE01Gene07384|LE01Gene02429|LE01Gene11394|LE01Gene01123|LE01Gene00118|LE01Gene04255|LE01Gene05248	http://www.genome.jp/kegg-bin/show_pathway?map=map00100&multi_query=K05917+yellow,blue%0d%0aK07748+yellow,blue%0d%0aK00223+yellow,blue%0d%0aK00227+yellow,blue%0d%0aK09831+yellow,blue%0d%0aK00511+yellow,blue%0d%0aK01852+yellow,blue%0d%0aK07750+yellow,blue%0d%0aK00559+yellow,blue%0d%0aK00222+yellow,blue%0d%0aK00801+yellow,blue%0d%0aK09829+yellow,blue%0d%0aK01052+yellow%0dK00637+yellow%0d	Lipid metabolism	Metabolism
43	Spliceosome	KEGG PATHWAY	map03040	43/936	112/4331	3.21073e-05	0.000642146	LE01Gene01341|LE01Gene01342|LE01Gene01343|LE01Gene05391|LE01Gene03830|LE01Gene04873|LE01Gene05295|LE01Gene03935|LE01Gene10321|LE01Gene12149|LE01Gene07399|LE01Gene00063|LE01Gene02266|LE01Gene00050|LE01Gene01935|LE01Gene13897|LE01Gene03611|LE01Gene07248|LE01Gene10048|LE01Gene08922|LE01Gene01444|LE01Gene02957|LE01Gene13797|LE01Gene00099|LE01Gene08895|LE01Gene03828|LE01Gene00131|LE01Gene01031|LE01Gen…	http://www.genome.jp/kegg-bin/show_pathway?map=map03040&multi_query=K10599+yellow,blue%0d%0aK12733+yellow,blue%0d%0aK12881+yellow,blue%0d%0aK12882+yellow,blue%0d%0aK12883+yellow,blue%0d%0aK11098+yellow,blue%0d%0aK11099+yellow,blue%0d%0aK12817+yellow,blue%0d%0aK12816+yellow,blue%0d%0aK12812+yellow,blue%0d%0aK12897+yellow,blue%0d%0aK12893+yellow,blue%0d%0aK12862+yellow,blue%0d%0aK12863+yellow,blue%…	Transcription	Genetic Information Processing
13	Protein export	KEGG PATHWAY	map03060	13/936	23/4331	0.000266435	0.00444059	LE01Gene01011|LE01Gene08385|LE01Gene05196|LE01Gene09891|LE01Gene08195|LE01Gene02989|LE01Gene12689|LE01Gene07168|LE01Gene12896|LE01Gene00359|LE01Gene11234|LE01Gene08253|LE01Gene07158	http://www.genome.jp/kegg-bin/show_pathway?map=map03060&multi_query=K03217+yellow,blue%0d%0aK09481+yellow,blue%0d%0aK03104+yellow,blue%0d%0aK09540+yellow,blue%0d%0aK12947+yellow,blue%0d%0aK12946+yellow,blue%0d%0aK13280+yellow,blue%0d%0aK07342+yellow,blue%0d%0aK12948+yellow,blue%0d%0aK12275+yellow,blue%0d%0aK03109+yellow,blue%0d%0aK09648+yellow,blue%0d%0aK10956+yellow,blue%0d%0aK09490+yellow%0dK12…	Folding, sorting and degradation	Genetic Information Processing
32	Protein processing in endoplasmic reticulum	KEGG PATHWAY	map04141	32/936	96/4331	0.00487642	0.0696631	LE01Gene00126|LE01Gene06400|LE01Gene06562|LE01Gene04697|LE01Gene01656|LE01Gene05171|LE01Gene01107|LE01Gene04444|LE01Gene10123|LE01Gene03878|LE01Gene11234|LE01Gene10142|LE01Gene06313|LE01Gene02409|LE01Gene09755|LE01Gene00359|LE01Gene12980|LE01Gene05102|LE01Gene04805|LE01Gene10812|LE01Gene11586|LE01Gene01648|LE01Gene12896|LE01Gene02542|LE01Gene03336|LE01Gene07362|LE01Gene08286|LE01Gene14006|LE01Gen…	http://www.genome.jp/kegg-bin/show_pathway?map=map04141&multi_query=K12670+yellow,blue%0d%0aK13989+yellow,blue%0d%0aK09518+yellow,blue%0d%0aK09486+yellow,blue%0d%0aK09487+yellow,blue%0d%0aK10956+yellow,blue%0d%0aK07151+yellow,blue%0d%0aK05546+yellow,blue%0d%0aK14002+yellow,blue%0d%0aK14003+yellow,blue%0d%0aK01230+yellow,blue%0d%0aK14006+yellow,blue%0d%0aK14004+yellow,blue%0d%0aK14005+yellow,blue%…	Folding, sorting and degradation	Genetic Information Processing
7	One carbon pool by folate	KEGG PATHWAY	map00670	7/936	12/4331	0.00609986	0.0762483	LE01Gene02360|LE01Gene11293|LE01Gene05162|LE01Gene12855|LE01Gene00740|LE01Gene04068|LE01Gene03137	http://www.genome.jp/kegg-bin/show_pathway?map=map00670&multi_query=K00288+yellow,blue%0d%0aK00297+yellow,blue%0d%0aK00287+yellow,blue%0d%0aK00600+yellow,blue%0d%0aK00605+yellow,blue%0d%0aK00604+yellow,blue%0d%0aK01934+yellow,blue%0d%0aK00601+yellow%0dK00295+yellow%0dK00560+yellow%0dK00602+yellow%0d	Metabolism of cofactors and vitamins	Metabolism
14	N-Glycan biosynthesis	KEGG PATHWAY	map00510	14/936	34/4331	0.00772392	0.0772392	LE01Gene14006|LE01Gene06313|LE01Gene02261|LE01Gene04697|LE01Gene02409|LE01Gene00767|LE01Gene11536|LE01Gene01648|LE01Gene00043|LE01Gene04444|LE01Gene01107|LE01Gene06878|LE01Gene01129|LE01Gene12980	http://www.genome.jp/kegg-bin/show_pathway?map=map00510&multi_query=K12670+yellow,blue%0d%0aK03842+yellow,blue%0d%0aK07441+yellow,blue%0d%0aK00721+yellow,blue%0d%0aK07151+yellow,blue%0d%0aK05546+yellow,blue%0d%0aK01230+yellow,blue%0d%0aK12666+yellow,blue%0d%0aK12667+yellow,blue%0d%0aK12668+yellow,blue%0d%0aK09659+yellow,blue%0d%0aK09658+yellow,blue%0d%0aK00729+yellow,blue%0d%0aK01228+yellow,blue%…	Glycan biosynthesis and metabolism	Metabolism
9	SNARE interactions in vesicular transport	KEGG PATHWAY	map04130	9/936	18/4331	0.00718788	0.0798653	LE01Gene00273|LE01Gene14267|LE01Gene05460|LE01Gene00450|LE01Gene08274|LE01Gene08335|LE01Gene02024|LE01Gene10670|LE01Gene11306	http://www.genome.jp/kegg-bin/show_pathway?map=map04130&multi_query=K08495+yellow,blue%0d%0aK08496+yellow,blue%0d%0aK08490+yellow,blue%0d%0aK08504+yellow,blue%0d%0aK08492+yellow,blue%0d%0aK08498+yellow,blue%0d%0aK08513+yellow,blue%0d%0aK08517+yellow,blue%0d%0aK08497+yellow%0dK08493+yellow%0dK08489+yellow%0dK08488+yellow%0dK08502+yellow%0dK08501+yellow%0dK08515+yellow%0dK08516+yellow%0dK08486+yell…	Folding, sorting and degradation	Genetic Information Processing
11	Sphingolipid metabolism	KEGG PATHWAY	map00600	11/936	27/4331	0.0191026	0.17366	LE01Gene09307|LE01Gene02875|LE01Gene06866|LE01Gene01688|LE01Gene01536|LE01Gene06823|LE01Gene00777|LE01Gene03001|LE01Gene05801|LE01Gene01567|LE01Gene00262	http://www.genome.jp/kegg-bin/show_pathway?map=map00600&multi_query=K12351+yellow,blue%0d%0aK00654+yellow,blue%0d%0aK04712+yellow,blue%0d%0aK07407+yellow,blue%0d%0aK04718+yellow,blue%0d%0aK04708+yellow,blue%0d%0aK04709+yellow,blue%0d%0aK01190+yellow%0dK01634+yellow%0dK12350+yellow%0dK00720+yellow%0dK04713+yellow%0dK04711+yellow%0dK01130+yellow%0dK12349+yellow%0d	Lipid metabolism	Metabolism
10	Terpenoid backbone biosynthesis	KEGG PATHWAY	map00900	10/936	24/4331	0.0211654	0.176378	LE01Gene08749|LE01Gene00158|LE01Gene05259|LE01Gene11772|LE01Gene01390|LE01Gene03117|LE01Gene04019|LE01Gene01523|LE01Gene02211|LE01Gene11373	http://www.genome.jp/kegg-bin/show_pathway?map=map00900&multi_query=K11778+yellow,blue%0d%0aK01641+yellow,blue%0d%0aK15888+yellow,blue%0d%0aK19177+yellow,blue%0d%0aK00787+yellow,blue%0d%0aK00587+yellow,blue%0d%0aK00938+yellow,blue%0d%0aK05355+yellow,blue%0d%0aK00021+yellow,blue%0d%0aK05906+yellow%0dK06013+yellow%0dK01823+yellow%0dK08658+yellow%0dK05955+yellow%0dK01597+tomato%0dK00804+yellow%0dK00…	Metabolism of terpenoids and polyketides	Metabolism
12	Base excision repair	KEGG PATHWAY	map03410	12/936	33/4331	0.0372639	0.286645	LE01Gene00874|LE01Gene14533|LE01Gene10312|LE01Gene00899|LE01Gene12179|LE01Gene03549|LE01Gene04172|LE01Gene00006|LE01Gene13982|LE01Gene13119|LE01Gene11446|LE01Gene03142	http://www.genome.jp/kegg-bin/show_pathway?map=map03410&multi_query=K10771+yellow,blue%0d%0aK10747+yellow,blue%0d%0aK10798+yellow,blue%0d%0aK03506+yellow,blue%0d%0aK02324+yellow,blue%0d%0aK04799+yellow,blue%0d%0aK02327+yellow,blue%0d%0aK03649+yellow,blue%0d%0aK03648+yellow,blue%0d%0aK03660+yellow,blue%0d%0aK02330+yellow,blue%0d%0aK10773+yellow%0dK03512+yellow%0dK01247+yellow%0dK03575+yellow%0dK10…	Replication and repair	Genetic Information Processing
8	Various types of N-glycan biosynthesis	KEGG PATHWAY	map00513	8/936	20/4331	0.0484539	0.302837	LE01Gene14006|LE01Gene06313|LE01Gene02261|LE01Gene04697|LE01Gene01648|LE01Gene00043|LE01Gene01107|LE01Gene12980	http://www.genome.jp/kegg-bin/show_pathway?map=map00513&multi_query=K03842+yellow,blue%0d%0aK12666+yellow,blue%0d%0aK12670+yellow,blue%0d%0aK12668+yellow,blue%0d%0aK07151+yellow,blue%0d%0aK12667+yellow,blue%0d%0aK01230+yellow,blue%0d%0aK07441+yellow,blue%0d%0aK03843+yellow%0dK03846+yellow%0dK07432+yellow%0dK03844+yellow%0dK03845+yellow%0dK12669+yellow%0dK03847+yellow%0d	Glycan biosynthesis and metabolism	Metabolism
25	Ribosome biogenesis in eukaryotes	KEGG PATHWAY	map03008	25/936	84/4331	0.0483648	0.322432	LE01Gene00336|LE01Gene04954|LE01Gene01612|LE01Gene01045|LE01Gene03879|LE01Gene07227|LE01Gene00881|LE01Gene07311|LE01Gene07879|LE01Gene03885|LE01Gene03399|LE01Gene08748|LE01Gene05540|LE01Gene01583|LE01Gene05458|LE01Gene02379|LE01Gene13145|LE01Gene08910|LE01Gene06223|LE01Gene03236|LE01Gene08268|LE01Gene06815|LE01Gene08045|LE01Gene09344|LE01Gene11838	http://www.genome.jp/kegg-bin/show_pathway?map=map03008&multi_query=K11108+yellow,blue%0d%0aK11128+yellow,blue%0d%0aK11129+yellow,blue%0d%0aK12845+yellow,blue%0d%0aK12619+yellow,blue%0d%0aK14573+yellow,blue%0d%0aK14559+yellow,blue%0d%0aK14556+yellow,blue%0d%0aK14552+yellow,blue%0d%0aK14553+yellow,blue%0d%0aK14530+yellow,blue%0d%0aK03097+yellow,blue%0d%0aK14563+yellow,blue%0d%0aK11131+yellow,blue%…	Translation	Genetic Information Processing
2	Sesquiterpenoid and triterpenoid biosynthesis	KEGG PATHWAY	map00909	2/936	2/4331	0.0466672	0.333337	LE01Gene00118|LE01Gene07305	http://www.genome.jp/kegg-bin/show_pathway?map=map00909&multi_query=K00511+yellow,blue%0d%0aK00801+yellow,blue%0d%0a	Metabolism of terpenoids and polyketides	Metabolism
11	Citrate cycle (TCA cycle)	KEGG PATHWAY	map00020	11/936	32/4331	0.0663457	0.390269	LE01Gene03065|LE01Gene01553|LE01Gene01574|LE01Gene01549|LE01Gene10685|LE01Gene10284|LE01Gene04224|LE01Gene03404|LE01Gene11377|LE01Gene10348|LE01Gene03424	http://www.genome.jp/kegg-bin/show_pathway?map=map00020&multi_query=K01679+yellow,blue%0d%0aK00382+yellow,blue%0d%0aK00161+yellow,blue%0d%0aK00162+yellow,blue%0d%0aK01900+yellow,blue%0d%0aK01899+yellow,blue%0d%0aK00627+yellow,blue%0d%0aK01647+yellow,blue%0d%0aK00030+yellow,blue%0d%0aK00236+yellow%0dK01958+yellow%0dK00658+yellow%0dK00164+yellow%0dK01610+yellow%0dK01681+yellow%0dK01648+yellow%0dK00…	Carbohydrate metabolism	Metabolism
7	Sulfur metabolism	KEGG PATHWAY	map00920	7/936	19/4331	0.0951989	0.528883	LE01Gene08228|LE01Gene04878|LE01Gene13274|LE01Gene07681|LE01Gene01832|LE01Gene03870|LE01Gene03418	http://www.genome.jp/kegg-bin/show_pathway?map=map00920&multi_query=K00390+yellow,blue%0d%0aK00387+yellow,blue%0d%0aK00380+yellow,blue%0d%0aK01738+yellow,blue%0d%0aK01739+yellow,blue%0d%0aK08738+yellow%0dK01011+yellow%0dK00958+yellow%0dK17218+yellow%0dK17069+yellow%0dK00381+yellow%0dK00860+yellow%0dK01082+yellow%0d	Energy metabolism	Metabolism
2	Linoleic acid metabolism	KEGG PATHWAY	map00591	2/936	3/4331	0.119864	0.630864	LE01Gene05016|LE01Gene10937	http://www.genome.jp/kegg-bin/show_pathway?map=map00591&multi_query=K17862+yellow,blue%0d%0a	Lipid metabolism	Metabolism
2	Lipoic acid metabolism	KEGG PATHWAY	map00785	2/936	3/4331	0.119864	0.630864	LE01Gene07870|LE01Gene08536	http://www.genome.jp/kegg-bin/show_pathway?map=map00785&multi_query=K03800+yellow,blue%0d%0aK03801+yellow,blue%0d%0aK03644+yellow%0d	Metabolism of cofactors and vitamins	Metabolism
11	RNA polymerase	KEGG PATHWAY	map03020	11/936	36/4331	0.135457	0.645036	LE01Gene13694|LE01Gene07689|LE01Gene05394|LE01Gene02352|LE01Gene08918|LE01Gene01815|LE01Gene11269|LE01Gene01337|LE01Gene08932|LE01Gene00429|LE01Gene00779	http://www.genome.jp/kegg-bin/show_pathway?map=map03020&multi_query=K03020+yellow,blue%0d%0aK03004+yellow,blue%0d%0aK03002+yellow,blue%0d%0aK03025+yellow,blue%0d%0aK03026+yellow,blue%0d%0aK03009+yellow,blue%0d%0aK02999+yellow,blue%0d%0aK03014+yellow,blue%0d%0aK03013+yellow,blue%0d%0aK03012+yellow,blue%0d%0aK03022+yellow,blue%0d%0aK03000+yellow%0dK03021+yellow%0dK03023+yellow%0dK03027+yellow%0dK03…	Transcription	Genetic Information Processing
15	Glycerophospholipid metabolism	KEGG PATHWAY	map00564	15/936	53/4331	0.153165	0.696204	LE01Gene04884|LE01Gene03658|LE01Gene02822|LE01Gene05490|LE01Gene01209|LE01Gene06719|LE01Gene00698|LE01Gene07878|LE01Gene07397|LE01Gene03650|LE01Gene05661|LE01Gene01826|LE01Gene02528|LE01Gene00602|LE01Gene02243	http://www.genome.jp/kegg-bin/show_pathway?map=map00564&multi_query=K00999+yellow,blue%0d%0aK13519+yellow,blue%0d%0aK13511+yellow,blue%0d%0aK16369+yellow,blue%0d%0aK16368+yellow,blue%0d%0aK17103+yellow,blue%0d%0aK00981+yellow,blue%0d%0aK01114+yellow,blue%0d%0aK01613+yellow,blue%0d%0aK13621+yellow,blue%0d%0aK00006+yellow,blue%0d%0aK18694+yellow,blue%0d%0aK00550+yellow,blue%0d%0aK13507+yellow,blue%…	Lipid metabolism	Metabolism
16	mRNA surveillance pathway	KEGG PATHWAY	map03015	16/936	60/4331	0.208765	0.907673	LE01Gene13695|LE01Gene05275|LE01Gene01342|LE01Gene01031|LE01Gene11177|LE01Gene00630|LE01Gene02432|LE01Gene03828|LE01Gene05398|LE01Gene11182|LE01Gene05405|LE01Gene00117|LE01Gene06962|LE01Gene00063|LE01Gene13797|LE01Gene14068	http://www.genome.jp/kegg-bin/show_pathway?map=map03015&multi_query=K14326+yellow,blue%0d%0aK14325+yellow,blue%0d%0aK14324+yellow,blue%0d%0aK06100+yellow,blue%0d%0aK12881+yellow,blue%0d%0aK12882+yellow,blue%0d%0aK12883+yellow,blue%0d%0aK13025+yellow,blue%0d%0aK14962+yellow,blue%0d%0aK12812+yellow,blue%0d%0aK12877+yellow,blue%0d%0aK12876+yellow,blue%0d%0aK14405+yellow,blue%0d%0aK14411+yellow,blue%…	Translation	Genetic Information Processing
23	Pyrimidine metabolism	KEGG PATHWAY	map00240	23/936	91/4331	0.229586	0.956609	LE01Gene13694|LE01Gene05394|LE01Gene11937|LE01Gene09183|LE01Gene00779|LE01Gene05464|LE01Gene01815|LE01Gene03881|LE01Gene01992|LE01Gene01337|LE01Gene08932|LE01Gene11446|LE01Gene00429|LE01Gene03549|LE01Gene07689|LE01Gene02352|LE01Gene08837|LE01Gene08137|LE01Gene08918|LE01Gene11269|LE01Gene00345|LE01Gene06839|LE01Gene04172	http://www.genome.jp/kegg-bin/show_pathway?map=map00240&multi_query=K03026+yellow,blue%0d%0aK02327+yellow,blue%0d%0aK06966+yellow,blue%0d%0aK03004+yellow,blue%0d%0aK03002+yellow,blue%0d%0aK03025+yellow,blue%0d%0aK01937+yellow,blue%0d%0aK01956+yellow,blue%0d%0aK01955+yellow,blue%0d%0aK03020+yellow,blue%0d%0aK01493+yellow,blue%0d%0aK02999+yellow,blue%0d%0aK03009+yellow,blue%0d%0aK02324+yellow,blue%…	Nucleotide metabolism	Metabolism
4	Other types of O-glycan biosynthesis	KEGG PATHWAY	map00514	4/936	12/4331	0.249662	0.960237	LE01Gene00749|LE01Gene00748|LE01Gene10924|LE01Gene14235	http://www.genome.jp/kegg-bin/show_pathway?map=map00514&multi_query=K00728+yellow,blue%0d%0aK10967+yellow,blue%0d%0a	Glycan biosynthesis and metabolism	Metabolism
4	Non-homologous end-joining	KEGG PATHWAY	map03450	4/936	12/4331	0.249662	0.960237	LE01Gene13982|LE01Gene10312|LE01Gene05877|LE01Gene02746	http://www.genome.jp/kegg-bin/show_pathway?map=map03450&multi_query=K10884+yellow,blue%0d%0aK10865+yellow,blue%0d%0aK04799+yellow,blue%0d%0aK10885+yellow%0dK10777+yellow%0dK10866+yellow%0dK03512+yellow%0dK03513+yellow%0d	Replication and repair	Genetic Information Processing
13	Phagosome	KEGG PATHWAY	map04145	13/936	49/4331	0.246822	0.987288	LE01Gene00913|LE01Gene01435|LE01Gene05460|LE01Gene10225|LE01Gene00126|LE01Gene08622|LE01Gene01120|LE01Gene04038|LE01Gene09891|LE01Gene00359|LE01Gene11234|LE01Gene11444|LE01Gene08274	http://www.genome.jp/kegg-bin/show_pathway?map=map04145&multi_query=K08517+yellow,blue%0d%0aK02155+yellow,blue%0d%0aK02153+yellow,blue%0d%0aK09481+yellow,blue%0d%0aK10956+yellow,blue%0d%0aK07374+yellow,blue%0d%0aK07375+yellow,blue%0d%0aK03661+yellow,blue%0d%0aK02149+yellow,blue%0d%0aK08054+yellow,blue%0d%0aK08492+yellow,blue%0d%0aK07342+yellow,blue%0d%0aK00914+yellow%0dK07889+yellow%0dK04392+yell…	Transport and catabolism	Cellular Processes
9	MAPK signaling pathway - yeast	KEGG PATHWAY	map04011	9/936	111/4331	0.999969	0.999969	LE01Gene11265|LE01Gene12822|LE01Gene10713|LE01Gene05130|LE01Gene08865|LE01Gene00219|LE01Gene05769|LE01Gene03650|LE01Gene01673	http://www.genome.jp/kegg-bin/show_pathway?map=map04011&multi_query=K11246+yellow,blue%0d%0aK04513+yellow,blue%0d%0aK04393+yellow,blue%0d%0aK00006+yellow,blue%0d%0aK07973+yellow,blue%0d%0aK02220+yellow,blue%0d%0aK09265+yellow,blue%0d%0aK06666+yellow,blue%0d%0aK06630+yellow,blue%0d%0aK17741+yellow%0dK11240+yellow%0dK11244+yellow%0dK04536+yellow%0dK09051+yellow%0dK11227+yellow%0dK11226+yellow%0dK15…	Signal transduction	Environmental Information Processing
6	Propanoate metabolism	KEGG PATHWAY	map00640	6/936	21/4331	0.292153	1	LE01Gene10046|LE01Gene03065|LE01Gene05364|LE01Gene13672|LE01Gene10685|LE01Gene11377	http://www.genome.jp/kegg-bin/show_pathway?map=map00640&multi_query=K01899+yellow,blue%0d%0aK05605+yellow,blue%0d%0aK01900+yellow,blue%0d%0aK00382+yellow,blue%0d%0aK01895+yellow,blue%0d%0aK11262+yellow,blue%0d%0aK17741+yellow%0dK00140+yellow%0dK00166+yellow%0dK00167+yellow%0dK00626+yellow%0dK00249+yellow%0dK00823+yellow%0dK01720+yellow%0dK07511+yellow%0dK09699+yellow%0dK18369+yellow%0d	Carbohydrate metabolism	Metabolism
31	RNA transport	KEGG PATHWAY	map03013	31/936	132/4331	0.330293	1	LE01Gene01342|LE01Gene10294|LE01Gene11182|LE01Gene05405|LE01Gene03461|LE01Gene03010|LE01Gene13782|LE01Gene06962|LE01Gene00063|LE01Gene03434|LE01Gene14068|LE01Gene01464|LE01Gene08748|LE01Gene07642|LE01Gene03828|LE01Gene04805|LE01Gene01031|LE01Gene02086|LE01Gene13005|LE01Gene14598|LE01Gene11462|LE01Gene00633|LE01Gene00630|LE01Gene13797|LE01Gene11177|LE01Gene05368|LE01Gene05085|LE01Gene03081|LE01Gen…	http://www.genome.jp/kegg-bin/show_pathway?map=map03013&multi_query=K14304+yellow,blue%0d%0aK14308+yellow,blue%0d%0aK12881+yellow,blue%0d%0aK12882+yellow,blue%0d%0aK12883+yellow,blue%0d%0aK13025+yellow,blue%0d%0aK12812+yellow,blue%0d%0aK03236+yellow,blue%0d%0aK10577+tomato,blue%0d%0aK14326+yellow,blue%0d%0aK14325+yellow,blue%0d%0aK14324+yellow,blue%0d%0aK14530+yellow,blue%0d%0aK03113+yellow,blue%…	Translation	Genetic Information Processing
2	Fatty acid elongation	KEGG PATHWAY	map00062	2/936	6/4331	0.384218	1	LE01Gene04206|LE01Gene00953	http://www.genome.jp/kegg-bin/show_pathway?map=map00062&multi_query=K10258+yellow,blue%0d%0aK10251+yellow,blue%0d%0aK10703+yellow%0dK01074+yellow%0dK07511+yellow%0dK07512+yellow%0d	Lipid metabolism	Metabolism
2	Synthesis and degradation of ketone bodies	KEGG PATHWAY	map00072	2/936	6/4331	0.384218	1	LE01Gene08749|LE01Gene05774	http://www.genome.jp/kegg-bin/show_pathway?map=map00072&multi_query=K01640+yellow,blue%0d%0aK01641+yellow,blue%0d%0aK01027+yellow%0dK09522+yellow%0dK00626+yellow%0d	Lipid metabolism	Metabolism
1	Aflatoxin biosynthesis	KEGG PATHWAY	map00254	1/936	2/4331	0.385566	1	LE01Gene05364	http://www.genome.jp/kegg-bin/show_pathway?map=map00254&multi_query=K11262+yellow,blue%0d%0a	Biosynthesis of other secondary metabolites	Metabolism
8	Aminoacyl-tRNA biosynthesis	KEGG PATHWAY	map00970	8/936	35/4331	0.494903	1	LE01Gene05396|LE01Gene11776|LE01Gene00431|LE01Gene05162|LE01Gene03503|LE01Gene01789|LE01Gene02226|LE01Gene02241	http://www.genome.jp/kegg-bin/show_pathway?map=map00970&multi_query=K01870+yellow,blue%0d%0aK01875+yellow,blue%0d%0aK01874+yellow,blue%0d%0aK01876+yellow,blue%0d%0aK02434+yellow,blue%0d%0aK01893+yellow,blue%0d%0aK01866+yellow,blue%0d%0aK00604+yellow,blue%0d%0aK01873+yellow%0dK01872+yellow%0dK04567+yellow%0dK02433+yellow%0dK01892+yellow%0dK01890+yellow%0dK01867+yellow%0dK01868+yellow%0dK01869+yell…	Translation	Genetic Information Processing
11	DNA replication	KEGG PATHWAY	map03030	11/936	49/4331	0.499413	1	LE01Gene03549|LE01Gene05192|LE01Gene01263|LE01Gene01946|LE01Gene04172|LE01Gene10312|LE01Gene00430|LE01Gene08815|LE01Gene13982|LE01Gene11446|LE01Gene03142	http://www.genome.jp/kegg-bin/show_pathway?map=map03030&multi_query=K10745+yellow,blue%0d%0aK10747+yellow,blue%0d%0aK10740+yellow,blue%0d%0aK10744+yellow,blue%0d%0aK10756+yellow,blue%0d%0aK10755+yellow,blue%0d%0aK02324+yellow,blue%0d%0aK02327+yellow,blue%0d%0aK04799+yellow,blue%0d%0aK03506+yellow,blue%0d%0aK03469+yellow%0dK10743+yellow%0dK02210+yellow%0dK04802+yellow%0dK02212+yellow%0dK19347+yell…	Replication and repair	Genetic Information Processing
4	Ubiquinone and other terpenoid-quinone biosynthesis	KEGG PATHWAY	map00130	4/936	17/4331	0.517876	1	LE01Gene11414|LE01Gene10171|LE01Gene10911|LE01Gene04870	http://www.genome.jp/kegg-bin/show_pathway?map=map00130&multi_query=K03809+yellow,blue%0d%0aK06125+tomato,blue%0d%0aK06127+yellow,blue%0d%0aK00568+yellow,blue%0d%0aK06126+yellow%0dK06134+yellow%0dK00457+yellow%0dK00838+yellow%0d	Metabolism of cofactors and vitamins	Metabolism
6	Glyoxylate and dicarboxylate metabolism	KEGG PATHWAY	map00630	6/936	27/4331	0.544792	1	LE01Gene10348|LE01Gene03468|LE01Gene12855|LE01Gene00357|LE01Gene04068|LE01Gene11377	http://www.genome.jp/kegg-bin/show_pathway?map=map00630&multi_query=K01647+yellow,blue%0d%0aK00281+yellow,blue%0d%0aK00600+yellow,blue%0d%0aK02437+yellow,blue%0d%0aK00605+yellow,blue%0d%0aK00382+yellow,blue%0d%0aK03781+yellow%0dK00049+yellow%0dK00830+yellow%0dK15918+yellow%0dK01915+yellow%0dK01681+yellow%0dK01638+yellow%0dK01637+yellow%0dK01455+yellow%0dK00026+yellow%0dK00626+yellow%0dK00122+yell…	Carbohydrate metabolism	Metabolism
11	Pyruvate metabolism	KEGG PATHWAY	map00620	11/936	51/4331	0.558477	1	LE01Gene01553|LE01Gene02093|LE01Gene10284|LE01Gene13672|LE01Gene13422|LE01Gene08818|LE01Gene04224|LE01Gene03404|LE01Gene11377|LE01Gene05364|LE01Gene03424	http://www.genome.jp/kegg-bin/show_pathway?map=map00620&multi_query=K11262+yellow,blue%0d%0aK00627+yellow,blue%0d%0aK01895+yellow,blue%0d%0aK01679+yellow,blue%0d%0aK00161+yellow,blue%0d%0aK00162+yellow,blue%0d%0aK00128+yellow,blue%0d%0aK00029+yellow,blue%0d%0aK00382+yellow,blue%0d%0aK00102+yellow,blue%0d%0aK17741+yellow%0dK01649+yellow%0dK14085+yellow%0dK00873+yellow%0dK00626+yellow%0dK01958+yell…	Carbohydrate metabolism	Metabolism
4	Porphyrin and chlorophyll metabolism	KEGG PATHWAY	map00860	4/936	18/4331	0.567046	1	LE01Gene01984|LE01Gene05475|LE01Gene06172|LE01Gene02210	http://www.genome.jp/kegg-bin/show_pathway?map=map00860&multi_query=K01698+yellow,blue%0d%0aK02259+yellow,blue%0d%0aK01772+yellow,blue%0d%0aK01764+yellow,blue%0d%0aK02257+yellow%0dK01749+yellow%0dK00643+yellow%0dK00231+yellow%0dK02304+yellow%0dK01885+yellow%0dK00228+yellow%0dK00510+yellow%0dK00589+yellow%0dK01719+yellow%0dK01599+yellow%0d	Metabolism of cofactors and vitamins	Metabolism
2	Selenocompound metabolism	KEGG PATHWAY	map00450	2/936	9/4331	0.611189	1	LE01Gene01789|LE01Gene03418	http://www.genome.jp/kegg-bin/show_pathway?map=map00450&multi_query=K01874+yellow,blue%0d%0aK01739+yellow,blue%0d%0aK01758+yellow%0dK00384+yellow%0dK00958+yellow%0dK00549+yellow%0d	Metabolism of other amino acids	Metabolism
6	Mismatch repair	KEGG PATHWAY	map03430	6/936	29/4331	0.620839	1	LE01Gene03549|LE01Gene01263|LE01Gene00643|LE01Gene00430|LE01Gene08815|LE01Gene03142	http://www.genome.jp/kegg-bin/show_pathway?map=map03430&multi_query=K10747+yellow,blue%0d%0aK10756+yellow,blue%0d%0aK10740+yellow,blue%0d%0aK02327+yellow,blue%0d%0aK10755+yellow,blue%0d%0aK08736+yellow,blue%0d%0aK08735+yellow%0dK08734+yellow%0dK10746+yellow%0dK10858+yellow%0dK07466+yellow%0dK08739+yellow%0dK10754+yellow%0dK04802+yellow%0dK03657+yellow%0dK08737+yellow%0dK02328+yellow%0dK10739+yell…	Replication and repair	Genetic Information Processing
1	alpha-Linolenic acid metabolism	KEGG PATHWAY	map00592	1/936	4/4331	0.622567	1	LE01Gene06317	http://www.genome.jp/kegg-bin/show_pathway?map=map00592&multi_query=K07513+yellow,blue%0d%0aK00232+yellow%0d	Lipid metabolism	Metabolism
8	Valine, leucine and isoleucine degradation	KEGG PATHWAY	map00280	8/936	39/4331	0.629141	1	LE01Gene06317|LE01Gene08749|LE01Gene10046|LE01Gene05774|LE01Gene13422|LE01Gene01419|LE01Gene11377|LE01Gene04023	http://www.genome.jp/kegg-bin/show_pathway?map=map00280&multi_query=K01640+yellow,blue%0d%0aK01641+yellow,blue%0d%0aK01907+yellow,blue%0d%0aK05607+yellow,blue%0d%0aK05605+yellow,blue%0d%0aK00128+yellow,blue%0d%0aK00382+yellow,blue%0d%0aK07513+yellow,blue%0d%0aK14085+yellow%0dK00626+yellow%0dK00249+yellow%0dK01027+yellow%0dK00826+yellow%0dK07511+yellow%0dK01969+yellow%0dK01968+yellow%0dK00140+yell…	Amino acid metabolism	Metabolism
8	Mitophagy - yeast	KEGG PATHWAY	map04139	8/936	39/4331	0.629141	1	LE01Gene02266|LE01Gene03046|LE01Gene02509|LE01Gene08045|LE01Gene08828|LE01Gene01745|LE01Gene03354|LE01Gene00730	http://www.genome.jp/kegg-bin/show_pathway?map=map04139&multi_query=K08955+yellow,blue%0d%0aK02332+yellow,blue%0d%0aK11088+yellow,blue%0d%0aK03097+yellow,blue%0d%0aK17800+yellow,blue%0d%0aK19708+yellow,blue%0d%0aK17065+yellow,blue%0d%0aK17764+yellow%0dK17765+yellow%0dK11244+yellow%0dK02677+yellow%0dK11227+yellow%0dK11229+yellow%0dK08341+yellow%0dK04441+yellow%0dK17535+yellow%0dK00889+yellow%0dK17…	Transport and catabolism	Cellular Processes
9	Glycine, serine and threonine metabolism	KEGG PATHWAY	map00260	9/936	44/4331	0.63328	1	LE01Gene12855|LE01Gene03468|LE01Gene09147|LE01Gene03093|LE01Gene00357|LE01Gene02528|LE01Gene04068|LE01Gene11377|LE01Gene07087	http://www.genome.jp/kegg-bin/show_pathway?map=map00260&multi_query=K00600+yellow,blue%0d%0aK00605+yellow,blue%0d%0aK00058+yellow,blue%0d%0aK00281+yellow,blue%0d%0aK02437+yellow,blue%0d%0aK00382+yellow,blue%0d%0aK17103+yellow,blue%0d%0aK00108+yellow,blue%0d%0aK01754+yellow%0dK15918+yellow%0dK14085+yellow%0dK01620+yellow%0dK00830+yellow%0dK00831+yellow%0dK00872+yellow%0dK00643+yellow%0dK16066+yell…	Amino acid metabolism	Metabolism
4	Biosynthesis of unsaturated fatty acids	KEGG PATHWAY	map01040	4/936	20/4331	0.656355	1	LE01Gene04206|LE01Gene06317|LE01Gene09670|LE01Gene00953	http://www.genome.jp/kegg-bin/show_pathway?map=map01040&multi_query=K10258+yellow,blue%0d%0aK07513+yellow,blue%0d%0aK00507+yellow,blue%0d%0aK10251+yellow,blue%0d%0aK00059+yellow%0dK10703+yellow%0dK00232+yellow%0dK10256+yellow%0d	Lipid metabolism	Metabolism
21	Purine metabolism	KEGG PATHWAY	map00230	21/936	103/4331	0.658362	1	LE01Gene13694|LE01Gene03549|LE01Gene07689|LE01Gene06315|LE01Gene02352|LE01Gene03156|LE01Gene08837|LE01Gene08137|LE01Gene08918|LE01Gene01815|LE01Gene11269|LE01Gene04172|LE01Gene01337|LE01Gene05394|LE01Gene00226|LE01Gene06839|LE01Gene00429|LE01Gene11446|LE01Gene08932|LE01Gene07227|LE01Gene00779	http://www.genome.jp/kegg-bin/show_pathway?map=map00230&multi_query=K00939+yellow,blue%0d%0aK10807+yellow,blue%0d%0aK02327+yellow,blue%0d%0aK06966+yellow,blue%0d%0aK03025+yellow,blue%0d%0aK03009+yellow,blue%0d%0aK03004+yellow,blue%0d%0aK03020+yellow,blue%0d%0aK02999+yellow,blue%0d%0aK01522+yellow,blue%0d%0aK10808+yellow,blue%0d%0aK03026+yellow,blue%0d%0aK02324+yellow,blue%0d%0aK03013+yellow,blue%…	Nucleotide metabolism	Metabolism
8	Glutathione metabolism	KEGG PATHWAY	map00480	8/936	40/4331	0.659502	1	LE01Gene05094|LE01Gene11416|LE01Gene00445|LE01Gene08137|LE01Gene05245|LE01Gene05147|LE01Gene08310|LE01Gene06839	http://www.genome.jp/kegg-bin/show_pathway?map=map00480&multi_query=K00799+yellow,blue%0d%0aK18592+yellow,blue%0d%0aK20838+yellow,blue%0d%0aK10808+yellow,blue%0d%0aK10807+yellow,blue%0d%0aK01920+yellow%0dK01469+yellow%0dK15428+yellow%0dK18309+yellow%0dK00432+yellow%0dK00681+yellow%0dK11142+yellow%0dK01581+yellow%0dK00383+yellow%0dK00036+yellow%0dK11204+yellow%0dK00033+yellow%0dK00031+yellow%0d	Metabolism of other amino acids	Metabolism
2	Ether lipid metabolism	KEGG PATHWAY	map00565	2/936	11/4331	0.723431	1	LE01Gene04884|LE01Gene07397	http://www.genome.jp/kegg-bin/show_pathway?map=map00565&multi_query=K13519+yellow,blue%0d%0aK01114+yellow,blue%0d%0aK01062+yellow%0dK06123+yellow%0dK01115+yellow%0dK16794+yellow%0dK00993+yellow%0d	Lipid metabolism	Metabolism
8	Nucleotide excision repair	KEGG PATHWAY	map03420	8/936	43/4331	0.741233	1	LE01Gene03549|LE01Gene01263|LE01Gene04172|LE01Gene00430|LE01Gene08815|LE01Gene11446|LE01Gene03142|LE01Gene02689	http://www.genome.jp/kegg-bin/show_pathway?map=map03420&multi_query=K10747+yellow,blue%0d%0aK10740+yellow,blue%0d%0aK03144+yellow,blue%0d%0aK10756+yellow,blue%0d%0aK10755+yellow,blue%0d%0aK02324+yellow,blue%0d%0aK02327+yellow,blue%0d%0aK03506+yellow,blue%0d%0aK03143+yellow%0dK03142+yellow%0dK03141+yellow%0dK04802+yellow%0dK19347+yellow%0dK03868+yellow%0dK07466+yellow%0dK10839+yellow%0dK10838+yell…	Replication and repair	Genetic Information Processing
8	Glycerolipid metabolism	KEGG PATHWAY	map00561	8/936	44/4331	0.765222	1	LE01Gene06719|LE01Gene00698|LE01Gene06823|LE01Gene07397|LE01Gene03693|LE01Gene13422|LE01Gene04520|LE01Gene05151	http://www.genome.jp/kegg-bin/show_pathway?map=map00561&multi_query=K01054+yellow,blue%0d%0aK18097+yellow,blue%0d%0aK13519+yellow,blue%0d%0aK07407+yellow,blue%0d%0aK00863+yellow,blue%0d%0aK13507+yellow,blue%0d%0aK00128+yellow,blue%0d%0aK00679+yellow%0dK14457+yellow%0dK15918+yellow%0dK17900+yellow%0dK18693+yellow%0dK00864+yellow%0dK01046+yellow%0dK13509+yellow%0dK14085+yellow%0dK15728+yellow%0d	Lipid metabolism	Metabolism
2	Fatty acid biosynthesis	KEGG PATHWAY	map00061	2/936	13/4331	0.806996	1	LE01Gene05364|LE01Gene02493	http://www.genome.jp/kegg-bin/show_pathway?map=map00061&multi_query=K01897+yellow,blue%0d%0aK11262+yellow,blue%0d%0aK00059+yellow%0dK00668+yellow%0d	Lipid metabolism	Metabolism
1	Arachidonic acid metabolism	KEGG PATHWAY	map00590	1/936	7/4331	0.818373	1	LE01Gene05245	http://www.genome.jp/kegg-bin/show_pathway?map=map00590&multi_query=K18592+yellow,blue%0d%0aK00432+yellow%0dK01254+yellow%0dK08726+yellow%0d	Lipid metabolism	Metabolism
4	Methane metabolism	KEGG PATHWAY	map00680	4/936	25/4331	0.821578	1	LE01Gene03093|LE01Gene04068|LE01Gene05151|LE01Gene13672	http://www.genome.jp/kegg-bin/show_pathway?map=map00680&multi_query=K00058+yellow,blue%0d%0aK01895+yellow,blue%0d%0aK00600+yellow,blue%0d%0aK00863+yellow,blue%0d%0aK03841+yellow%0dK01689+yellow%0dK01070+yellow%0dK00122+yellow%0dK15633+yellow%0dK00850+yellow%0dK01623+yellow%0dK01624+yellow%0dK00830+yellow%0dK00831+yellow%0dK00121+yellow%0dK17066+yellow%0dK15634+yellow%0d	Energy metabolism	Metabolism
2	Valine, leucine and isoleucine biosynthesis	KEGG PATHWAY	map00290	2/936	14/4331	0.839697	1	LE01Gene03347|LE01Gene06023	http://www.genome.jp/kegg-bin/show_pathway?map=map00290&multi_query=K01687+yellow,blue%0d%0aK00053+yellow,blue%0d%0aK01754+yellow%0dK17989+yellow%0dK00052+yellow%0dK01649+yellow%0dK00826+yellow%0dK01652+yellow%0dK01702+yellow%0d	Amino acid metabolism	Metabolism
3	Butanoate metabolism	KEGG PATHWAY	map00650	3/936	20/4331	0.8398	1	LE01Gene08749|LE01Gene05774|LE01Gene04023	http://www.genome.jp/kegg-bin/show_pathway?map=map00650&multi_query=K01641+yellow,blue%0d%0aK01907+yellow,blue%0d%0aK01640+yellow,blue%0d%0aK01027+yellow%0dK00135+yellow%0dK00823+yellow%0dK00074+yellow%0dK09522+yellow%0dK03366+yellow%0dK01580+yellow%0dK07511+yellow%0dK01652+yellow%0dK00626+yellow%0dK00100+yellow%0d	Carbohydrate metabolism	Metabolism
3	Phenylalanine, tyrosine and tryptophan biosynthesis	KEGG PATHWAY	map00400	3/936	20/4331	0.8398	1	LE01Gene03255|LE01Gene07177|LE01Gene11481	http://www.genome.jp/kegg-bin/show_pathway?map=map00400&multi_query=K14455+yellow,blue%0d%0aK01626+yellow,blue%0d%0aK09484+yellow%0dK13501+yellow%0dK01694+yellow%0dK00817+yellow%0dK01736+yellow%0dK00766+yellow%0dK00838+yellow%0dK13830+yellow%0dK00211+yellow%0dK01850+yellow%0dK01657+yellow%0dK14454+yellow%0d	Amino acid metabolism	Metabolism
1	Thiamine metabolism	KEGG PATHWAY	map00730	1/936	8/4331	0.857689	1	LE01Gene10049	http://www.genome.jp/kegg-bin/show_pathway?map=map00730&multi_query=K04487+yellow,blue%0d%0aK20896+yellow%0dK03146+yellow%0dK03707+yellow%0dK00949+yellow%0dK14154+yellow%0dK00877+yellow%0dK14394+yellow%0d	Metabolism of cofactors and vitamins	Metabolism
2	Lysine biosynthesis	KEGG PATHWAY	map00300	2/936	15/4331	0.867294	1	LE01Gene05421|LE01Gene07302	http://www.genome.jp/kegg-bin/show_pathway?map=map00300&multi_query=K17450+yellow,blue%0d%0aK05824+yellow,blue%0d%0aK00143+yellow%0dK00003+yellow%0dK00293+yellow%0dK00290+yellow%0dK14085+yellow%0dK00928+yellow%0dK00133+yellow%0dK01705+yellow%0dK01655+yellow%0dK00838+yellow%0d	Amino acid metabolism	Metabolism
7	Glycolysis / Gluconeogenesis	KEGG PATHWAY	map00010	7/936	45/4331	0.883255	1	LE01Gene01553|LE01Gene13672|LE01Gene13422|LE01Gene10284|LE01Gene04224|LE01Gene11377|LE01Gene03424	http://www.genome.jp/kegg-bin/show_pathway?map=map00010&multi_query=K00627+yellow,blue%0d%0aK01895+yellow,blue%0d%0aK00161+yellow,blue%0d%0aK00162+yellow,blue%0d%0aK00128+yellow,blue%0d%0aK00382+yellow,blue%0d%0aK00850+yellow%0dK01689+yellow%0dK01810+yellow%0dK01623+yellow%0dK01624+yellow%0dK14085+yellow%0dK00873+yellow%0dK03841+yellow%0dK01835+yellow%0dK00844+yellow%0dK01792+yellow%0dK00134+yell…	Carbohydrate metabolism	Metabolism
3	Cyanoamino acid metabolism	KEGG PATHWAY	map00460	3/936	22/4331	0.884505	1	LE01Gene05245|LE01Gene04068|LE01Gene03068	http://www.genome.jp/kegg-bin/show_pathway?map=map00460&multi_query=K18592+yellow,blue%0d%0aK00600+yellow,blue%0d%0aK13035+yellow,blue%0d%0aK01188+yellow%0dK00681+yellow%0dK05349+yellow%0dK01455+yellow%0d	Metabolism of other amino acids	Metabolism
5	Homologous recombination	KEGG PATHWAY	map03440	5/936	34/4331	0.887642	1	LE01Gene03549|LE01Gene08815|LE01Gene03927|LE01Gene03094|LE01Gene05877	http://www.genome.jp/kegg-bin/show_pathway?map=map03440&multi_query=K10740+yellow,blue%0d%0aK03165+yellow,blue%0d%0aK04482+yellow,blue%0d%0aK02327+yellow,blue%0d%0aK10865+yellow,blue%0d%0aK10882+yellow%0dK10881+yellow%0dK10879+yellow%0dK10958+yellow%0dK10873+yellow%0dK10871+yellow%0dK10870+yellow%0dK08775+yellow%0dK10875+yellow%0dK10739+yellow%0dK02328+yellow%0dK08991+yellow%0dK10901+yellow%0dK10…	Replication and repair	Genetic Information Processing
2	Arginine biosynthesis	KEGG PATHWAY	map00220	2/936	17/4331	0.909828	1	LE01Gene01014|LE01Gene03255	http://www.genome.jp/kegg-bin/show_pathway?map=map00220&multi_query=K14455+yellow,blue%0d%0aK00611+yellow,blue%0d%0aK01755+yellow%0dK14454+yellow%0dK00262+yellow%0dK01941+yellow%0dK01940+yellow%0dK12659+yellow%0dK01476+yellow%0dK00814+yellow%0dK01915+yellow%0dK00818+yellow%0dK00618+yellow%0dK00620+yellow%0dK01427+yellow%0dK15371+yellow%0d	Amino acid metabolism	Metabolism
2	Nicotinate and nicotinamide metabolism	KEGG PATHWAY	map00760	2/936	17/4331	0.909828	1	LE01Gene11216|LE01Gene01462	http://www.genome.jp/kegg-bin/show_pathway?map=map00760&multi_query=K11121+yellow,blue%0d%0aK18551+yellow,blue%0d%0aK00323+yellow%0dK03783+yellow%0dK06210+yellow%0dK19785+yellow%0dK00858+yellow%0dK01240+yellow%0dK00763+yellow%0dK01950+yellow%0dK00767+yellow%0dK03426+yellow%0dK10524+yellow%0d	Metabolism of cofactors and vitamins	Metabolism
1	Taurine and hypotaurine metabolism	KEGG PATHWAY	map00430	1/936	10/4331	0.912649	1	LE01Gene05245	http://www.genome.jp/kegg-bin/show_pathway?map=map00430&multi_query=K18592+yellow,blue%0d%0aK00681+yellow%0dK01580+yellow%0dK15371+yellow%0d	Metabolism of other amino acids	Metabolism
1	Glycosphingolipid biosynthesis - globo and isoglobo series	KEGG PATHWAY	map00603	1/936	10/4331	0.912649	1	LE01Gene06823	http://www.genome.jp/kegg-bin/show_pathway?map=map00603&multi_query=K07407+yellow,blue%0d%0aK12373+yellow%0d	Glycan biosynthesis and metabolism	Metabolism
5	Pentose and glucuronate interconversions	KEGG PATHWAY	map00040	5/936	36/4331	0.915299	1	LE01Gene01999|LE01Gene06014|LE01Gene13422|LE01Gene04452|LE01Gene04946	http://www.genome.jp/kegg-bin/show_pathway?map=map00040&multi_query=K01184+yellow,blue%0d%0aK00963+yellow,blue%0d%0aK01213+yellow,blue%0d%0aK01728+yellow,blue%0d%0aK00854+yellow%0dK00128+yellow%0dK17743+yellow%0dK00065+yellow%0dK00008+yellow%0dK18107+yellow%0dK18106+yellow%0dK01051+yellow%0dK01783+yellow%0dK05351+yellow%0dK12447+yellow%0dK00012+yellow%0dK17818+yellow%0d	Carbohydrate metabolism	Metabolism
9	RNA degradation	KEGG PATHWAY	map03018	9/936	62/4331	0.941894	1	LE01Gene00851|LE01Gene00850|LE01Gene04542|LE01Gene03064|LE01Gene00556|LE01Gene01444|LE01Gene05458|LE01Gene03684|LE01Gene00200	http://www.genome.jp/kegg-bin/show_pathway?map=map03018&multi_query=K12592+yellow,blue%0d%0aK12619+yellow,blue%0d%0aK04043+yellow,blue%0d%0aK12622+yellow,blue%0d%0aK12626+yellow,blue%0d%0aK12608+yellow,blue%0d%0aK12624+yellow,blue%0d%0aK04077+yellow,blue%0d%0aK03679+yellow%0dK03678+yellow%0dK00850+yellow%0dK12600+yellow%0dK01689+yellow%0dK12604+yellow%0dK12597+yellow%0dK12617+yellow%0dK12613+yell…	Folding, sorting and degradation	Genetic Information Processing
6	Cysteine and methionine metabolism	KEGG PATHWAY	map00270	6/936	45/4331	0.945245	1	LE01Gene04878|LE01Gene13442|LE01Gene12813|LE01Gene01832|LE01Gene03418|LE01Gene03255	http://www.genome.jp/kegg-bin/show_pathway?map=map00270&multi_query=K14455+yellow,blue%0d%0aK00789+yellow,blue%0d%0aK08968+yellow,blue%0d%0aK01738+yellow,blue%0d%0aK01739+yellow,blue%0d%0aK00899+yellow%0dK01505+yellow%0dK01011+yellow%0dK11204+yellow%0dK00838+yellow%0dK14454+yellow%0dK00641+yellow%0dK00547+yellow%0dK00549+yellow%0dK08967+yellow%0dK01251+yellow%0dK01697+yellow%0dK17989+yellow%0dK01…	Amino acid metabolism	Metabolism
1	Sulfur relay system	KEGG PATHWAY	map04122	1/936	12/4331	0.946397	1	LE01Gene10049	http://www.genome.jp/kegg-bin/show_pathway?map=map04122&multi_query=K04487+yellow,blue%0d%0aK03635+yellow%0dK20967+yellow%0dK14171+yellow%0dK03639+yellow%0dK01011+yellow%0dK21232+yellow%0dK12161+yellow%0dK00566+yellow%0dK14169+yellow%0dK14168+yellow%0dK11996+yellow%0d	Folding, sorting and degradation	Genetic Information Processing
2	Pantothenate and CoA biosynthesis	KEGG PATHWAY	map00770	2/936	20/4331	0.950378	1	LE01Gene03347|LE01Gene06023	http://www.genome.jp/kegg-bin/show_pathway?map=map00770&multi_query=K01687+yellow,blue%0d%0aK00053+yellow,blue%0d%0aK00077+yellow%0dK00997+yellow%0dK00859+yellow%0dK00826+yellow%0dK02201+yellow%0dK09680+yellow%0dK00606+yellow%0dK01922+yellow%0dK01918+yellow%0dK01652+yellow%0dK01598+yellow%0d	Metabolism of cofactors and vitamins	Metabolism
2	beta-Alanine metabolism	KEGG PATHWAY	map00410	2/936	21/4331	0.959496	1	LE01Gene10046|LE01Gene13422	http://www.genome.jp/kegg-bin/show_pathway?map=map00410&multi_query=K00128+yellow,blue%0d%0aK05605+yellow,blue%0d%0aK00276+yellow%0dK00140+yellow%0dK00249+yellow%0dK00129+yellow%0dK01580+yellow%0dK00823+yellow%0dK14085+yellow%0dK07511+yellow%0dK01918+yellow%0d	Metabolism of other amino acids	Metabolism
1	Ascorbate and aldarate metabolism	KEGG PATHWAY	map00053	1/936	14/4331	0.967115	1	LE01Gene13422	http://www.genome.jp/kegg-bin/show_pathway?map=map00053&multi_query=K00128+yellow,blue%0d%0aK12447+yellow%0dK01053+yellow%0dK14085+yellow%0dK00012+yellow%0dK00469+yellow%0dK00103+yellow%0d	Carbohydrate metabolism	Metabolism
1	Nitrogen metabolism	KEGG PATHWAY	map00910	1/936	14/4331	0.967115	1	LE01Gene06654	http://www.genome.jp/kegg-bin/show_pathway?map=map00910&multi_query=K01673+yellow,blue%0d%0aK00262+yellow%0dK00264+yellow%0dK01725+yellow%0dK01915+yellow%0dK00459+yellow%0dK01455+yellow%0dK15371+yellow%0d	Energy metabolism	Metabolism
3	Alanine, aspartate and glutamate metabolism	KEGG PATHWAY	map00250	3/936	30/4331	0.971929	1	LE01Gene03881|LE01Gene03255|LE01Gene01992	http://www.genome.jp/kegg-bin/show_pathway?map=map00250&multi_query=K14455+yellow,blue%0d%0aK01956+yellow,blue%0d%0aK01955+yellow,blue%0d%0aK00830+yellow%0dK00814+yellow%0dK01580+yellow%0dK18422+yellow%0dK01915+yellow%0dK00262+yellow%0dK00135+yellow%0dK14454+yellow%0dK00264+yellow%0dK18309+yellow%0dK01953+yellow%0dK11541+yellow%0dK15371+yellow%0dK01755+yellow%0dK01756+yellow%0dK00820+yellow%0dK00…	Amino acid metabolism	Metabolism
3	Basal transcription factors	KEGG PATHWAY	map03022	3/936	30/4331	0.971929	1	LE01Gene02134|LE01Gene02689|LE01Gene06387	http://www.genome.jp/kegg-bin/show_pathway?map=map03022&multi_query=K03144+yellow,blue%0d%0aK14651+yellow,blue%0d%0aK03137+yellow,blue%0d%0aK03143+yellow%0dK03142+yellow%0dK03141+yellow%0dK03125+yellow%0dK03124+yellow%0dK03127+yellow%0dK03126+yellow%0dK03120+yellow%0dK03123+yellow%0dK03122+yellow%0dK03128+yellow%0dK06634+yellow%0dK03136+yellow%0dK03134+yellow%0dK03135+yellow%0dK03132+yellow%0dK03…	Transcription	Genetic Information Processing
2	Phenylalanine metabolism	KEGG PATHWAY	map00360	2/936	23/4331	0.973149	1	LE01Gene01238|LE01Gene03255	http://www.genome.jp/kegg-bin/show_pathway?map=map00360&multi_query=K14455+yellow,blue%0d%0aK01426+yellow,blue%0d%0aK00276+yellow%0dK14454+yellow%0dK00074+yellow%0dK00457+yellow%0dK00129+yellow%0dK01593+yellow%0dK00817+yellow%0dK00838+yellow%0dK10775+yellow%0d	Amino acid metabolism	Metabolism
1	Folate biosynthesis	KEGG PATHWAY	map00790	1/936	15/4331	0.974245	1	LE01Gene03137	http://www.genome.jp/kegg-bin/show_pathway?map=map00790&multi_query=K00287+yellow,blue%0d%0aK03635+yellow%0dK20967+yellow%0dK06897+yellow%0dK01113+yellow%0dK03639+yellow%0dK13939+yellow%0dK13950+yellow%0dK15376+yellow%0dK01930+yellow%0dK01495+yellow%0d	Metabolism of cofactors and vitamins	Metabolism
13	Cell cycle - yeast	KEGG PATHWAY	map04111	13/936	92/4331	0.975327	1	LE01Gene05096|LE01Gene11265|LE01Gene10713|LE01Gene00680|LE01Gene08906|LE01Gene05468|LE01Gene08420|LE01Gene05145|LE01Gene00180|LE01Gene11494|LE01Gene10135|LE01Gene05657|LE01Gene11156	http://www.genome.jp/kegg-bin/show_pathway?map=map04111&multi_query=K06680+yellow,blue%0d%0aK06677+yellow,blue%0d%0aK06653+yellow,blue%0d%0aK03350+yellow,blue%0d%0aK03358+yellow,blue%0d%0aK02180+yellow,blue%0d%0aK02604+yellow,blue%0d%0aK02365+yellow,blue%0d%0aK08866+yellow,blue%0d%0aK03355+yellow,blue%0d%0aK02220+yellow,blue%0d%0aK06666+yellow,blue%0d%0aK03363+yellow,blue%0d%0aK02216+yellow%0dK06…	Cell growth and death	Cellular Processes
3	Fatty acid degradation	KEGG PATHWAY	map00071	3/936	31/4331	0.976699	1	LE01Gene06317|LE01Gene13422|LE01Gene02493	http://www.genome.jp/kegg-bin/show_pathway?map=map00071&multi_query=K00128+yellow,blue%0d%0aK01897+yellow,blue%0d%0aK07513+yellow,blue%0d%0aK07511+yellow%0dK00249+yellow%0dK00232+yellow%0dK14338+yellow%0dK13239+yellow%0dK14085+yellow%0dK00252+yellow%0dK00121+yellow%0dK13953+yellow%0dK00626+yellow%0d	Lipid metabolism	Metabolism
2	Galactose metabolism	KEGG PATHWAY	map00052	2/936	24/4331	0.978187	1	LE01Gene01999|LE01Gene06823	http://www.genome.jp/kegg-bin/show_pathway?map=map00052&multi_query=K00963+yellow,blue%0d%0aK07407+yellow,blue%0d%0aK00965+yellow%0dK01190+yellow%0dK00850+yellow%0dK01187+yellow%0dK01835+yellow%0dK01684+yellow%0dK00844+yellow%0dK01785+yellow%0dK01784+yellow%0dK12447+yellow%0dK00849+yellow%0d	Carbohydrate metabolism	Metabolism
3	Inositol phosphate metabolism	KEGG PATHWAY	map00562	3/936	32/4331	0.980691	1	LE01Gene04884|LE01Gene08178|LE01Gene00602	http://www.genome.jp/kegg-bin/show_pathway?map=map00562&multi_query=K00999+yellow,blue%0d%0aK01858+yellow,blue%0d%0aK01114+yellow,blue%0d%0aK05857+yellow%0dK00140+yellow%0dK01771+yellow%0dK01092+yellow%0dK00921+yellow%0dK01110+yellow%0dK01803+yellow%0dK10572+yellow%0dK01099+yellow%0dK00915+yellow%0dK00914+yellow%0dK18083+yellow%0dK13711+yellow%0dK20279+yellow%0dK00469+yellow%0dK00889+yellow%0dK00…	Carbohydrate metabolism	Metabolism
2	Phosphatidylinositol signaling system	KEGG PATHWAY	map04070	2/936	25/4331	0.982304	1	LE01Gene00602|LE01Gene02243	http://www.genome.jp/kegg-bin/show_pathway?map=map04070&multi_query=K00999+yellow,blue%0d%0aK00981+yellow,blue%0d%0aK05857+yellow%0dK02183+yellow%0dK01092+yellow%0dK00921+yellow%0dK02677+yellow%0dK01110+yellow%0dK10572+yellow%0dK01099+yellow%0dK00915+yellow%0dK00914+yellow%0dK18083+yellow%0dK13711+yellow%0dK20279+yellow%0dK07756+yellow%0dK00889+yellow%0dK00888+yellow%0d	Signal transduction	Environmental Information Processing
10	Starch and sucrose metabolism	KEGG PATHWAY	map00500	10/936	78/4331	0.984151	1	LE01Gene04452|LE01Gene12259|LE01Gene08136|LE01Gene10050|LE01Gene01055|LE01Gene08227|LE01Gene01999|LE01Gene12213|LE01Gene06014|LE01Gene12864	http://www.genome.jp/kegg-bin/show_pathway?map=map00500&multi_query=K01176+yellow,blue%0d%0aK01179+yellow,blue%0d%0aK00963+yellow,blue%0d%0aK19668+yellow,blue%0d%0aK01225+yellow,blue%0d%0aK01178+yellow%0dK16055+yellow%0dK01810+yellow%0dK01184+yellow%0dK01187+yellow%0dK01210+yellow%0dK00700+yellow%0dK01188+yellow%0dK00706+yellow%0dK00688+yellow%0dK01213+yellow%0dK08678+yellow%0dK00012+yellow%0dK15…	Carbohydrate metabolism	Metabolism
10	Ubiquitin mediated proteolysis	KEGG PATHWAY	map04120	10/936	78/4331	0.984151	1	LE01Gene06025|LE01Gene00680|LE01Gene08420|LE01Gene11387|LE01Gene03653|LE01Gene09343|LE01Gene10135|LE01Gene05657|LE01Gene00099|LE01Gene06539	http://www.genome.jp/kegg-bin/show_pathway?map=map04120&multi_query=K10577+tomato,blue%0d%0aK03350+yellow,blue%0d%0aK03355+yellow,blue%0d%0aK03358+yellow,blue%0d%0aK10583+yellow,blue%0d%0aK10599+yellow,blue%0d%0aK03363+yellow,blue%0d%0aK03362+yellow,blue%0d%0aK10684+yellow,blue%0d%0aK10685+yellow,blue%0d%0aK10601+yellow%0dK10597+yellow%0dK10590+yellow%0dK10591+yellow%0dK10592+yellow%0dK06688+yell…	Folding, sorting and degradation	Genetic Information Processing
2	Fructose and mannose metabolism	KEGG PATHWAY	map00051	2/936	26/4331	0.985663	1	LE01Gene03101|LE01Gene11268	http://www.genome.jp/kegg-bin/show_pathway?map=map00051&multi_query=K18337+yellow,blue%0d%0aK19355+yellow,blue%0d%0aK19030+yellow%0dK01809+yellow%0dK00971+yellow%0dK03841+yellow%0dK02377+yellow%0dK12661+yellow%0dK19029+yellow%0dK18339+yellow%0dK01803+yellow%0dK00009+yellow%0dK00008+yellow%0dK01711+yellow%0dK00850+yellow%0dK01623+yellow%0dK01624+yellow%0dK18334+yellow%0dK00844+yellow%0dK17497+yell…	Carbohydrate metabolism	Metabolism
1	Glycosylphosphatidylinositol (GPI)-anchor biosynthesis	KEGG PATHWAY	map00563	1/936	19/4331	0.990316	1	LE01Gene00767	http://www.genome.jp/kegg-bin/show_pathway?map=map00563&multi_query=K09658+yellow,blue%0d%0aK03434+yellow%0dK03857+yellow%0dK03859+yellow%0dK03858+yellow%0dK05289+yellow%0dK03860+yellow%0dK03861+yellow%0dK05283+yellow%0dK05288+yellow%0dK07542+yellow%0dK05286+yellow%0dK05287+yellow%0dK05285+yellow%0dK05291+yellow%0dK05290+yellow%0dK05293+yellow%0dK05292+yellow%0d	Glycan biosynthesis and metabolism	Metabolism
3	Arginine and proline metabolism	KEGG PATHWAY	map00330	3/936	39/4331	0.995028	1	LE01Gene01238|LE01Gene13422|LE01Gene03255	http://www.genome.jp/kegg-bin/show_pathway?map=map00330&multi_query=K00128+yellow,blue%0d%0aK01426+yellow,blue%0d%0aK14455+yellow,blue%0d%0aK01611+yellow%0dK00318+yellow%0dK01259+yellow%0dK14454+yellow%0dK00273+yellow%0dK00294+yellow%0dK00286+yellow%0dK01750+yellow%0dK11142+yellow%0dK01476+yellow%0dK01581+yellow%0dK01485+yellow%0dK18384+yellow%0dK00819+yellow%0dK14085+yellow%0dK01480+yellow%0dK00…	Amino acid metabolism	Metabolism
6	Peroxisome	KEGG PATHWAY	map04146	6/936	62/4331	0.996171	1	LE01Gene06317|LE01Gene01193|LE01Gene12979|LE01Gene01663|LE01Gene05774|LE01Gene02493	http://www.genome.jp/kegg-bin/show_pathway?map=map04146&multi_query=K01640+yellow,blue%0d%0aK00624+yellow,blue%0d%0aK04564+yellow,blue%0d%0aK01897+yellow,blue%0d%0aK13354+yellow,blue%0d%0aK07513+yellow,blue%0d%0aK00273+yellow%0dK00830+yellow%0dK03781+yellow%0dK13348+yellow%0dK15628+yellow%0dK13237+yellow%0dK13239+yellow%0dK13342+yellow%0dK13343+yellow%0dK13344+yellow%0dK13346+yellow%0dK00031+yell…	Transport and catabolism	Cellular Processes
1	Pentose phosphate pathway	KEGG PATHWAY	map00030	1/936	23/4331	0.996363	1	LE01Gene03156	http://www.genome.jp/kegg-bin/show_pathway?map=map00030&multi_query=K00948+yellow,blue%0d%0aK03841+yellow%0dK00850+yellow%0dK00852+yellow%0dK01835+yellow%0dK00615+yellow%0dK01807+yellow%0dK01053+yellow%0dK01623+yellow%0dK01057+yellow%0dK00616+yellow%0dK01810+yellow%0dK00036+yellow%0dK01783+yellow%0dK01624+yellow%0dK01619+yellow%0dK00033+yellow%0d	Carbohydrate metabolism	Metabolism
2	Lysine degradation	KEGG PATHWAY	map00310	2/936	34/4331	0.997437	1	LE01Gene04034|LE01Gene13422	http://www.genome.jp/kegg-bin/show_pathway?map=map00310&multi_query=K00128+yellow,blue%0d%0aK11430+yellow,blue%0d%0aK07511+yellow%0dK00143+yellow%0dK00135+yellow%0dK11419+yellow%0dK00658+yellow%0dK11423+yellow%0dK00164+yellow%0dK00306+yellow%0dK14157+yellow%0dK00293+yellow%0dK00290+yellow%0dK11422+yellow%0dK00474+yellow%0dK14085+yellow%0dK00252+yellow%0dK11427+yellow%0dK11429+yellow%0dK00626+yell…	Amino acid metabolism	Metabolism
6	Meiosis - yeast	KEGG PATHWAY	map04113	6/936	65/4331	0.997706	1	LE01Gene00680|LE01Gene08906|LE01Gene08420|LE01Gene00180|LE01Gene10135|LE01Gene05657	http://www.genome.jp/kegg-bin/show_pathway?map=map04113&multi_query=K03350+yellow,blue%0d%0aK03358+yellow,blue%0d%0aK02604+yellow,blue%0d%0aK02365+yellow,blue%0d%0aK03355+yellow,blue%0d%0aK03363+yellow,blue%0d%0aK02210+yellow%0dK01768+yellow%0dK02212+yellow%0dK02213+yellow%0dK02214+yellow%0dK02216+yellow%0dK02178+yellow%0dK06671+yellow%0dK06269+yellow%0dK10872+yellow%0dK06679+yellow%0dK03352+yell…	Cell growth and death	Cellular Processes
5	Amino sugar and nucleotide sugar metabolism	KEGG PATHWAY	map00520	5/936	59/4331	0.998109	1	LE01Gene05029|LE01Gene00300|LE01Gene01999|LE01Gene07270|LE01Gene03114	http://www.genome.jp/kegg-bin/show_pathway?map=map00520&multi_query=K00972+yellow,blue%0d%0aK01183+yellow,blue%0d%0aK01836+yellow,blue%0d%0aK00963+yellow,blue%0d%0aK00326+yellow,blue%0d%0aK00971+yellow%0dK02377+yellow%0dK12373+yellow%0dK02564+yellow%0dK01443+yellow%0dK01810+yellow%0dK00621+yellow%0dK01835+yellow%0dK01233+yellow%0dK00012+yellow%0dK17497+yellow%0dK00965+yellow%0dK18802+yellow%0dK15…	Carbohydrate metabolism	Metabolism
2	Longevity regulating pathway - multiple species	KEGG PATHWAY	map04213	2/936	37/4331	0.998675	1	LE01Gene01462|LE01Gene12979	http://www.genome.jp/kegg-bin/show_pathway?map=map04213&multi_query=K11121+yellow,blue%0d%0aK04564+yellow,blue%0d%0aK03781+yellow%0dK04345+yellow%0dK03695+yellow%0dK19584+yellow%0dK08339+yellow%0dK07200+yellow%0dK06067+yellow%0dK07203+yellow%0dK07204+yellow%0dK01768+yellow%0dK07827+yellow%0dK19800+yellow%0dK12767+yellow%0dK03283+yellow%0d	Aging	Organismal Systems
1	Histidine metabolism	KEGG PATHWAY	map00340	1/936	28/4331	0.998932	1	LE01Gene13422	http://www.genome.jp/kegg-bin/show_pathway?map=map00340&multi_query=K00128+yellow,blue%0d%0aK04486+yellow%0dK14085+yellow%0dK19787+yellow%0dK01663+yellow%0dK00765+yellow%0dK14152+yellow%0dK01693+yellow%0dK00129+yellow%0dK07008+yellow%0dK01814+yellow%0dK01593+yellow%0dK00817+yellow%0dK20247+yellow%0dK20246+yellow%0d	Amino acid metabolism	Metabolism
2	Tryptophan metabolism	KEGG PATHWAY	map00380	2/936	39/4331	0.999149	1	LE01Gene01238|LE01Gene13422	http://www.genome.jp/kegg-bin/show_pathway?map=map00380&multi_query=K00128+yellow,blue%0d%0aK01426+yellow,blue%0d%0aK03781+yellow%0dK14264+yellow%0dK00164+yellow%0dK14265+yellow%0dK00486+yellow%0dK00452+yellow%0dK01556+yellow%0dK01593+yellow%0dK00463+yellow%0dK14085+yellow%0dK00252+yellow%0dK07511+yellow%0dK14338+yellow%0dK00626+yellow%0dK00838+yellow%0d	Amino acid metabolism	Metabolism
1	Tyrosine metabolism	KEGG PATHWAY	map00350	1/936	31/4331	0.999488	1	LE01Gene03255	http://www.genome.jp/kegg-bin/show_pathway?map=map00350&multi_query=K14455+yellow,blue%0d%0aK00135+yellow%0dK14454+yellow%0dK00451+yellow%0dK00817+yellow%0dK00276+yellow%0dK02510+yellow%0dK00129+yellow%0dK01557+yellow%0dK00457+yellow%0dK00121+yellow%0dK13953+yellow%0dK00505+yellow%0dK00838+yellow%0dK01593+yellow%0d	Amino acid metabolism	Metabolism
7	Endocytosis	KEGG PATHWAY	map04144	7/936	88/4331	0.999861	1	LE01Gene08878|LE01Gene08865|LE01Gene01429|LE01Gene02891|LE01Gene05769|LE01Gene03528|LE01Gene03037	http://www.genome.jp/kegg-bin/show_pathway?map=map04144&multi_query=K04513+yellow,blue%0d%0aK18466+yellow,blue%0d%0aK04646+yellow,blue%0d%0aK07937+yellow,blue%0d%0aK18467+yellow,blue%0d%0aK04393+yellow,blue%0d%0aK07904+yellow,blue%0d%0aK10591+yellow%0dK01115+yellow%0dK10396+yellow%0dK12195+yellow%0dK07889+yellow%0dK12471+yellow%0dK12472+yellow%0dK19366+yellow%0dK12492+yellow%0dK12479+yellow%0dK12…	Transport and catabolism	Cellular Processes
1	Autophagy - yeast	KEGG PATHWAY	map04138	1/936	38/4331	0.999908	1	LE01Gene02232	http://www.genome.jp/kegg-bin/show_pathway?map=map04138&multi_query=K21141+yellow,blue%0d%0aK06902+yellow%0dK01381+yellow%0dK18584+yellow%0dK12479+yellow%0dK14209+yellow%0dK20179+yellow%0dK20178+yellow%0dK20195+yellow%0dK20177+yellow%0dK01336+yellow%0dK07756+yellow%0dK17260+yellow%0dK20180+yellow%0dK20367+yellow%0dK20184+yellow%0dK04345+yellow%0dK17908+yellow%0dK19584+yellow%0dK20181+yellow%0dK20…	Transport and catabolism	Cellular Processes
1	AGE-RAGE signaling pathway in diabetic complications	KEGG PATHWAY	map04933	1/936	42/4331	0.999966	1	LE01Gene08865	http://www.genome.jp/kegg-bin/show_pathway?map=map04933&multi_query=K04393+yellow,blue%0d%0aK19719+yellow%0dK05740+yellow%0dK02677+yellow%0dK05857+yellow%0dK04441+yellow%0dK19720+yellow%0dK04392+yellow%0dK04445+yellow%0dK08008+yellow%0dK04371+yellow%0dK07827+yellow%0dK06236+yellow%0dK06237+yellow%0dK06068+yellow%0d	Endocrine and metabolic disease	Human Diseases

## Sheet: KVSK3 down
#Study_num	Term	Database	ID	Ratio_in_study	Ratio_in_pop	P-Value	Corrected P-Value	Genes	Hyperlink	typeII	typeI
101	Ribosome	KEGG PATHWAY	map03010	101/1544	111/4331	5.44867e-35	5.61213e-33	LE01Gene13729|LE01Gene02090|LE01Gene07361|LE01Gene08294|LE01Gene07164|LE01Gene03179|LE01Gene08212|LE01Gene09756|LE01Gene07818|LE01Gene11841|LE01Gene06941|LE01Gene09330|LE01Gene10032|LE01Gene11242|LE01Gene02000|LE01Gene02009|LE01Gene03489|LE01Gene07442|LE01Gene11489|LE01Gene03089|LE01Gene05878|LE01Gene05879|LE01Gene03400|LE01Gene13253|LE01Gene01635|LE01Gene02986|LE01Gene12904|LE01Gene07352|LE01Gen…	http://www.genome.jp/kegg-bin/show_pathway?map=map03010&multi_query=K02957+yellow,blue%0d%0aK02956+yellow,blue%0d%0aK02955+yellow,blue%0d%0aK02889+yellow,blue%0d%0aK02952+yellow,blue%0d%0aK02951+yellow,blue%0d%0aK02950+yellow,blue%0d%0aK02885+yellow,blue%0d%0aK02880+yellow,blue%0d%0aK02883+yellow,blue%0d%0aK02958+yellow,blue%0d%0aK02922+yellow,blue%0d%0aK02923+yellow,blue%0d%0aK02921+yellow,blue%…	Translation	Genetic Information Processing
61	Oxidative phosphorylation	KEGG PATHWAY	map00190	61/1544	81/4331	2.37146e-13	1.2213e-11	LE01Gene02513|LE01Gene01178|LE01Gene05110|LE01Gene07383|LE01Gene08432|LE01Gene06447|LE01Gene10683|LE01Gene03934|LE01Gene02450|LE01Gene06352|LE01Gene03245|LE01Gene05502|LE01Gene03153|LE01Gene11671|LE01Gene10315|LE01Gene14307|LE01Gene05252|LE01Gene06179|LE01Gene01780|LE01Gene03453|LE01Gene11639|LE01Gene11444|LE01Gene04586|LE01Gene02970|LE01Gene05220|LE01Gene05680|LE01Gene13008|LE01Gene11411|LE01Gen…	http://www.genome.jp/kegg-bin/show_pathway?map=map00190&multi_query=K02257+yellow,blue%0d%0aK03950+yellow,blue%0d%0aK02258+yellow,blue%0d%0aK02259+yellow,blue%0d%0aK02139+yellow,blue%0d%0aK02138+yellow,blue%0d%0aK03939+yellow,blue%0d%0aK02272+yellow,blue%0d%0aK02133+yellow,blue%0d%0aK02154+yellow,blue%0d%0aK02153+yellow,blue%0d%0aK02137+yellow,blue%0d%0aK02136+yellow,blue%0d%0aK03949+yellow,blue%…	Energy metabolism	Metabolism
72	Spliceosome	KEGG PATHWAY	map03040	72/1544	112/4331	4.08737e-10	1.40333e-08	LE01Gene01340|LE01Gene01341|LE01Gene01342|LE01Gene01343|LE01Gene12014|LE01Gene05391|LE01Gene03830|LE01Gene09726|LE01Gene04873|LE01Gene08543|LE01Gene05295|LE01Gene10801|LE01Gene01545|LE01Gene03935|LE01Gene10682|LE01Gene00632|LE01Gene05577|LE01Gene10335|LE01Gene12149|LE01Gene07399|LE01Gene00063|LE01Gene02422|LE01Gene02266|LE01Gene00630|LE01Gene01935|LE01Gene01655|LE01Gene03611|LE01Gene07248|LE01Gen…	http://www.genome.jp/kegg-bin/show_pathway?map=map03040&multi_query=K10599+yellow,blue%0d%0aK12733+yellow,blue%0d%0aK12881+yellow,blue%0d%0aK12882+yellow,blue%0d%0aK12883+yellow,blue%0d%0aK11098+yellow,blue%0d%0aK11099+yellow,blue%0d%0aK12817+yellow,blue%0d%0aK12816+yellow,blue%0d%0aK09567+yellow,blue%0d%0aK12812+yellow,blue%0d%0aK12811+yellow,blue%0d%0aK09564+yellow,blue%0d%0aK12819+yellow,blue%…	Transcription	Genetic Information Processing
34	Proteasome	KEGG PATHWAY	map03050	34/1544	48/4331	6.56142e-07	1.68957e-05	LE01Gene00009|LE01Gene11995|LE01Gene11593|LE01Gene11594|LE01Gene11595|LE01Gene01133|LE01Gene02032|LE01Gene10061|LE01Gene11257|LE01Gene03490|LE01Gene08667|LE01Gene06843|LE01Gene10708|LE01Gene01468|LE01Gene12826|LE01Gene08277|LE01Gene08927|LE01Gene03062|LE01Gene08038|LE01Gene00462|LE01Gene00540|LE01Gene03902|LE01Gene14218|LE01Gene00617|LE01Gene14435|LE01Gene05477|LE01Gene09162|LE01Gene06166|LE01Gen…	http://www.genome.jp/kegg-bin/show_pathway?map=map03050&multi_query=K03066+yellow,blue%0d%0aK03061+yellow,blue%0d%0aK03062+yellow,blue%0d%0aK10881+yellow,blue%0d%0aK03028+yellow,blue%0d%0aK03029+yellow,blue%0d%0aK03063+yellow,blue%0d%0aK02728+yellow,blue%0d%0aK02729+yellow,blue%0d%0aK02725+yellow,blue%0d%0aK02726+yellow,blue%0d%0aK02727+yellow,blue%0d%0aK06691+yellow,blue%0d%0aK06699+yellow,blue%…	Folding, sorting and degradation	Genetic Information Processing
16	Steroid biosynthesis	KEGG PATHWAY	map00100	16/1544	20/4331	6.22649e-05	0.00128266	LE01Gene06312|LE01Gene01309|LE01Gene04183|LE01Gene09887|LE01Gene07305|LE01Gene04161|LE01Gene09743|LE01Gene00080|LE01Gene07384|LE01Gene02429|LE01Gene11394|LE01Gene01123|LE01Gene09760|LE01Gene00118|LE01Gene04255|LE01Gene05248	http://www.genome.jp/kegg-bin/show_pathway?map=map00100&multi_query=K05917+yellow,blue%0d%0aK07748+yellow,blue%0d%0aK00223+yellow,blue%0d%0aK00227+yellow,blue%0d%0aK01052+yellow,blue%0d%0aK09831+yellow,blue%0d%0aK00511+yellow,blue%0d%0aK01852+yellow,blue%0d%0aK07750+yellow,blue%0d%0aK00637+yellow,blue%0d%0aK00559+yellow,blue%0d%0aK00222+yellow,blue%0d%0aK00801+yellow,blue%0d%0aK09829+yellow,blue%…	Lipid metabolism	Metabolism
17	Protein export	KEGG PATHWAY	map03060	17/1544	23/4331	0.000203589	0.00349494	LE01Gene01011|LE01Gene08385|LE01Gene05196|LE01Gene12807|LE01Gene09891|LE01Gene02989|LE01Gene08195|LE01Gene14686|LE01Gene07280|LE01Gene12689|LE01Gene07168|LE01Gene07155|LE01Gene12896|LE01Gene00359|LE01Gene11234|LE01Gene08253|LE01Gene07158	http://www.genome.jp/kegg-bin/show_pathway?map=map03060&multi_query=K09490+yellow,blue%0d%0aK03217+yellow,blue%0d%0aK09481+yellow,blue%0d%0aK03104+yellow,blue%0d%0aK09540+yellow,blue%0d%0aK12947+yellow,blue%0d%0aK12946+yellow,blue%0d%0aK13280+yellow,blue%0d%0aK07342+yellow,blue%0d%0aK12948+yellow,blue%0d%0aK12275+yellow,blue%0d%0aK12272+yellow,blue%0d%0aK03109+yellow,blue%0d%0aK09648+yellow,blue%…	Folding, sorting and degradation	Genetic Information Processing
13	SNARE interactions in vesicular transport	KEGG PATHWAY	map04130	13/1544	18/4331	0.00171217	0.0195948	LE01Gene00273|LE01Gene14267|LE01Gene08335|LE01Gene05460|LE01Gene00450|LE01Gene00586|LE01Gene08761|LE01Gene08274|LE01Gene03978|LE01Gene11232|LE01Gene02024|LE01Gene10670|LE01Gene11306	http://www.genome.jp/kegg-bin/show_pathway?map=map04130&multi_query=K08495+yellow,blue%0d%0aK08496+yellow,blue%0d%0aK08490+yellow,blue%0d%0aK08504+yellow,blue%0d%0aK08492+yellow,blue%0d%0aK08493+yellow,blue%0d%0aK08488+yellow,blue%0d%0aK08498+yellow,blue%0d%0aK08513+yellow,blue%0d%0aK08515+yellow,blue%0d%0aK08517+yellow,blue%0d%0aK08486+yellow,blue%0d%0aK08497+yellow%0dK08489+yellow%0dK08502+yell…	Folding, sorting and degradation	Genetic Information Processing
21	N-Glycan biosynthesis	KEGG PATHWAY	map00510	21/1544	34/4331	0.00164878	0.021228	LE01Gene05346|LE01Gene14006|LE01Gene06313|LE01Gene06878|LE01Gene02261|LE01Gene04697|LE01Gene02409|LE01Gene08264|LE01Gene04444|LE01Gene00767|LE01Gene11536|LE01Gene00752|LE01Gene01107|LE01Gene00043|LE01Gene00615|LE01Gene00318|LE01Gene00093|LE01Gene09789|LE01Gene01129|LE01Gene12980|LE01Gene01648	http://www.genome.jp/kegg-bin/show_pathway?map=map00510&multi_query=K12670+yellow,blue%0d%0aK07252+yellow,blue%0d%0aK03842+yellow,blue%0d%0aK03843+yellow,blue%0d%0aK07441+yellow,blue%0d%0aK03846+yellow,blue%0d%0aK03845+yellow,blue%0d%0aK03849+yellow,blue%0d%0aK00721+yellow,blue%0d%0aK07151+yellow,blue%0d%0aK05546+yellow,blue%0d%0aK01230+yellow,blue%0d%0aK12666+yellow,blue%0d%0aK12667+yellow,blue%…	Glycan biosynthesis and metabolism	Metabolism
28	DNA replication	KEGG PATHWAY	map03030	28/1544	49/4331	0.00163819	0.0241049	LE01Gene01263|LE01Gene00240|LE01Gene11083|LE01Gene08738|LE01Gene06278|LE01Gene00430|LE01Gene10966|LE01Gene03496|LE01Gene03366|LE01Gene10312|LE01Gene11446|LE01Gene08065|LE01Gene03549|LE01Gene08526|LE01Gene00112|LE01Gene02458|LE01Gene05192|LE01Gene10039|LE01Gene08815|LE01Gene01946|LE01Gene03142|LE01Gene10136|LE01Gene02414|LE01Gene07785|LE01Gene04172|LE01Gene02290|LE01Gene13982|LE01Gene09769	http://www.genome.jp/kegg-bin/show_pathway?map=map03030&multi_query=K10745+yellow,blue%0d%0aK03469+yellow,blue%0d%0aK10747+yellow,blue%0d%0aK10740+yellow,blue%0d%0aK10743+yellow,blue%0d%0aK10744+yellow,blue%0d%0aK04802+yellow,blue%0d%0aK02212+yellow,blue%0d%0aK07466+yellow,blue%0d%0aK10742+yellow,blue%0d%0aK10756+yellow,blue%0d%0aK10755+yellow,blue%0d%0aK02684+yellow,blue%0d%0aK02320+yellow,blue%…	Replication and repair	Genetic Information Processing
48	Protein processing in endoplasmic reticulum	KEGG PATHWAY	map04141	48/1544	96/4331	0.00247852	0.0255287	LE01Gene00126|LE01Gene06400|LE01Gene06562|LE01Gene00752|LE01Gene01656|LE01Gene01593|LE01Gene04263|LE01Gene04697|LE01Gene01107|LE01Gene04444|LE01Gene10123|LE01Gene08390|LE01Gene11234|LE01Gene10142|LE01Gene06313|LE01Gene03878|LE01Gene14686|LE01Gene02409|LE01Gene02424|LE01Gene09755|LE01Gene00359|LE01Gene12980|LE01Gene05102|LE01Gene04805|LE01Gene13509|LE01Gene01705|LE01Gene01706|LE01Gene10812|LE01Gen…	http://www.genome.jp/kegg-bin/show_pathway?map=map04141&multi_query=K10601+yellow,blue%0d%0aK12670+yellow,blue%0d%0aK10578+yellow,blue%0d%0aK13989+yellow,blue%0d%0aK09518+yellow,blue%0d%0aK09486+yellow,blue%0d%0aK09487+yellow,blue%0d%0aK14022+yellow,blue%0d%0aK10956+yellow,blue%0d%0aK07151+yellow,blue%0d%0aK10082+yellow,blue%0d%0aK05546+yellow,blue%0d%0aK14002+yellow,blue%0d%0aK14003+yellow,blue%…	Folding, sorting and degradation	Genetic Information Processing
15	Terpenoid backbone biosynthesis	KEGG PATHWAY	map00900	15/1544	24/4331	0.00654613	0.0612955	LE01Gene08552|LE01Gene08749|LE01Gene09748|LE01Gene00158|LE01Gene05259|LE01Gene11455|LE01Gene11772|LE01Gene01390|LE01Gene04052|LE01Gene03117|LE01Gene04019|LE01Gene01523|LE01Gene02211|LE01Gene10522|LE01Gene11373	http://www.genome.jp/kegg-bin/show_pathway?map=map00900&multi_query=K05906+yellow,blue%0d%0aK11778+yellow,blue%0d%0aK06013+yellow,blue%0d%0aK01641+yellow,blue%0d%0aK15888+yellow,blue%0d%0aK19177+yellow,blue%0d%0aK00787+yellow,blue%0d%0aK08658+yellow,blue%0d%0aK00587+yellow,blue%0d%0aK00938+yellow,blue%0d%0aK05355+yellow,blue%0d%0aK00021+yellow,blue%0d%0aK01823+yellow%0dK05955+yellow%0dK01597+toma…	Metabolism of terpenoids and polyketides	Metabolism
5	Fatty acid elongation	KEGG PATHWAY	map00062	5/1544	6/4331	0.0242059	0.191785	LE01Gene04206|LE01Gene01840|LE01Gene10994|LE01Gene00953|LE01Gene01712	http://www.genome.jp/kegg-bin/show_pathway?map=map00062&multi_query=K10703+yellow,blue%0d%0aK01074+yellow,blue%0d%0aK10258+yellow,blue%0d%0aK07511+yellow,blue%0d%0aK10251+yellow,blue%0d%0aK07512+yellow%0d	Lipid metabolism	Metabolism
12	Various types of N-glycan biosynthesis	KEGG PATHWAY	map00513	12/1544	20/4331	0.0225393	0.193462	LE01Gene05346|LE01Gene14006|LE01Gene06313|LE01Gene02261|LE01Gene04697|LE01Gene00318|LE01Gene00752|LE01Gene00043|LE01Gene00615|LE01Gene01107|LE01Gene12980|LE01Gene01648	http://www.genome.jp/kegg-bin/show_pathway?map=map00513&multi_query=K03842+yellow,blue%0d%0aK03843+yellow,blue%0d%0aK12666+yellow,blue%0d%0aK12670+yellow,blue%0d%0aK03846+yellow,blue%0d%0aK03845+yellow,blue%0d%0aK12668+yellow,blue%0d%0aK12669+yellow,blue%0d%0aK07151+yellow,blue%0d%0aK12667+yellow,blue%0d%0aK01230+yellow,blue%0d%0aK07441+yellow,blue%0d%0aK07432+yellow%0dK03844+yellow%0dK03847+yell…	Glycan biosynthesis and metabolism	Metabolism
8	Other types of O-glycan biosynthesis	KEGG PATHWAY	map00514	8/1544	12/4331	0.0284226	0.195168	LE01Gene02921|LE01Gene07250|LE01Gene10924|LE01Gene08458|LE01Gene00749|LE01Gene00748|LE01Gene14236|LE01Gene14235	http://www.genome.jp/kegg-bin/show_pathway?map=map00514&multi_query=K00728+yellow,blue%0d%0aK10967+yellow,blue%0d%0a	Glycan biosynthesis and metabolism	Metabolism
8	Non-homologous end-joining	KEGG PATHWAY	map03450	8/1544	12/4331	0.0284226	0.195168	LE01Gene05331|LE01Gene10312|LE01Gene06943|LE01Gene05242|LE01Gene05332|LE01Gene05877|LE01Gene02746|LE01Gene13982	http://www.genome.jp/kegg-bin/show_pathway?map=map03450&multi_query=K10884+yellow,blue%0d%0aK10885+yellow,blue%0d%0aK10777+yellow,blue%0d%0aK10865+yellow,blue%0d%0aK04799+yellow,blue%0d%0aK10866+yellow%0dK03512+yellow%0dK03513+yellow%0d	Replication and repair	Genetic Information Processing
8	One carbon pool by folate	KEGG PATHWAY	map00670	8/1544	12/4331	0.0284226	0.195168	LE01Gene02360|LE01Gene13331|LE01Gene11293|LE01Gene05162|LE01Gene12855|LE01Gene00740|LE01Gene04068|LE01Gene03137	http://www.genome.jp/kegg-bin/show_pathway?map=map00670&multi_query=K00288+yellow,blue%0d%0aK00297+yellow,blue%0d%0aK00287+yellow,blue%0d%0aK00560+yellow,blue%0d%0aK00600+yellow,blue%0d%0aK00605+yellow,blue%0d%0aK00604+yellow,blue%0d%0aK01934+yellow,blue%0d%0aK00601+yellow%0dK00295+yellow%0dK00602+yellow%0d	Metabolism of cofactors and vitamins	Metabolism
15	Sphingolipid metabolism	KEGG PATHWAY	map00600	15/1544	27/4331	0.026819	0.197311	LE01Gene09625|LE01Gene09307|LE01Gene02875|LE01Gene06866|LE01Gene01688|LE01Gene01536|LE01Gene00486|LE01Gene06823|LE01Gene00777|LE01Gene09624|LE01Gene03001|LE01Gene05801|LE01Gene01567|LE01Gene00262|LE01Gene01538	http://www.genome.jp/kegg-bin/show_pathway?map=map00600&multi_query=K12351+yellow,blue%0d%0aK00654+yellow,blue%0d%0aK00720+yellow,blue%0d%0aK04712+yellow,blue%0d%0aK07407+yellow,blue%0d%0aK04718+yellow,blue%0d%0aK04708+yellow,blue%0d%0aK04709+yellow,blue%0d%0aK01190+yellow%0dK01634+yellow%0dK12350+yellow%0dK04713+yellow%0dK04711+yellow%0dK01130+yellow%0dK12349+yellow%0d	Lipid metabolism	Metabolism
11	Sulfur metabolism	KEGG PATHWAY	map00920	11/1544	19/4331	0.0393647	0.225254	LE01Gene08228|LE01Gene04878|LE01Gene13274|LE01Gene07681|LE01Gene08627|LE01Gene00689|LE01Gene01832|LE01Gene10648|LE01Gene00848|LE01Gene03418|LE01Gene03870	http://www.genome.jp/kegg-bin/show_pathway?map=map00920&multi_query=K01011+yellow,blue%0d%0aK17218+yellow,blue%0d%0aK00390+yellow,blue%0d%0aK17069+yellow,blue%0d%0aK00387+yellow,blue%0d%0aK00380+yellow,blue%0d%0aK01738+yellow,blue%0d%0aK01739+yellow,blue%0d%0aK08738+yellow%0dK00958+yellow%0dK00381+yellow%0dK00860+yellow%0dK01082+yellow%0d	Energy metabolism	Metabolism
37	Ribosome biogenesis in eukaryotes	KEGG PATHWAY	map03008	37/1544	84/4331	0.0672417	0.346295	LE01Gene00336|LE01Gene04972|LE01Gene01045|LE01Gene04954|LE01Gene01612|LE01Gene00284|LE01Gene10742|LE01Gene06131|LE01Gene03879|LE01Gene07227|LE01Gene00243|LE01Gene00881|LE01Gene07330|LE01Gene07311|LE01Gene07879|LE01Gene00060|LE01Gene03885|LE01Gene03399|LE01Gene08748|LE01Gene01701|LE01Gene13002|LE01Gene01583|LE01Gene06456|LE01Gene05458|LE01Gene02379|LE01Gene13145|LE01Gene05540|LE01Gene13136|LE01Gen…	http://www.genome.jp/kegg-bin/show_pathway?map=map03008&multi_query=K11108+yellow,blue%0d%0aK14546+yellow,blue%0d%0aK11128+yellow,blue%0d%0aK11129+yellow,blue%0d%0aK12845+yellow,blue%0d%0aK12619+yellow,blue%0d%0aK12618+yellow,blue%0d%0aK14573+yellow,blue%0d%0aK14570+yellow,blue%0d%0aK14558+yellow,blue%0d%0aK14559+yellow,blue%0d%0aK14555+yellow,blue%0d%0aK14556+yellow,blue%0d%0aK14550+yellow,blue%…	Translation	Genetic Information Processing
16	Citrate cycle (TCA cycle)	KEGG PATHWAY	map00020	16/1544	32/4331	0.0668716	0.362514	LE01Gene02925|LE01Gene08443|LE01Gene03065|LE01Gene01553|LE01Gene01574|LE01Gene02513|LE01Gene01549|LE01Gene10685|LE01Gene10284|LE01Gene02208|LE01Gene03404|LE01Gene02970|LE01Gene11377|LE01Gene10348|LE01Gene03843|LE01Gene03424	http://www.genome.jp/kegg-bin/show_pathway?map=map00020&multi_query=K00658+yellow,blue%0d%0aK01679+yellow,blue%0d%0aK00382+yellow,blue%0d%0aK00161+yellow,blue%0d%0aK00162+yellow,blue%0d%0aK01900+yellow,blue%0d%0aK00234+yellow,blue%0d%0aK00235+yellow,blue%0d%0aK01899+yellow,blue%0d%0aK00237+yellow,blue%0d%0aK00026+yellow,blue%0d%0aK00627+yellow,blue%0d%0aK01647+yellow,blue%0d%0aK00030+yellow,blue%…	Carbohydrate metabolism	Metabolism
55	RNA transport	KEGG PATHWAY	map03013	55/1544	132/4331	0.0857894	0.40165	LE01Gene01342|LE01Gene12014|LE01Gene13708|LE01Gene11182|LE01Gene05405|LE01Gene01740|LE01Gene07390|LE01Gene09672|LE01Gene00607|LE01Gene03010|LE01Gene13782|LE01Gene05764|LE01Gene03593|LE01Gene14308|LE01Gene03461|LE01Gene10545|LE01Gene01701|LE01Gene00063|LE01Gene03434|LE01Gene09660|LE01Gene14598|LE01Gene04805|LE01Gene01463|LE01Gene14068|LE01Gene11738|LE01Gene01464|LE01Gene08748|LE01Gene07642|LE01Gen…	http://www.genome.jp/kegg-bin/show_pathway?map=map03013&multi_query=K00974+yellow,blue%0d%0aK14301+yellow,blue%0d%0aK14300+yellow,blue%0d%0aK14303+yellow,blue%0d%0aK14304+yellow,blue%0d%0aK14309+yellow,blue%0d%0aK14308+yellow,blue%0d%0aK12881+yellow,blue%0d%0aK12882+yellow,blue%0d%0aK12883+yellow,blue%0d%0aK13025+yellow,blue%0d%0aK12812+yellow,blue%0d%0aK09291+yellow,blue%0d%0aK10577+tomato,blue%…	Translation	Genetic Information Processing
27	mRNA surveillance pathway	KEGG PATHWAY	map03015	27/1544	60/4331	0.084153	0.41275	LE01Gene13695|LE01Gene01342|LE01Gene01432|LE01Gene05398|LE01Gene11182|LE01Gene05405|LE01Gene00063|LE01Gene02031|LE01Gene09739|LE01Gene05275|LE01Gene09678|LE01Gene03224|LE01Gene14068|LE01Gene08276|LE01Gene03828|LE01Gene01031|LE01Gene06962|LE01Gene05142|LE01Gene00117|LE01Gene00630|LE01Gene03140|LE01Gene13797|LE01Gene05858|LE01Gene02432|LE01Gene02165|LE01Gene11177|LE01Gene03443	http://www.genome.jp/kegg-bin/show_pathway?map=map03015&multi_query=K14326+yellow,blue%0d%0aK14325+yellow,blue%0d%0aK14324+yellow,blue%0d%0aK06100+yellow,blue%0d%0aK12881+yellow,blue%0d%0aK12882+yellow,blue%0d%0aK12883+yellow,blue%0d%0aK13025+yellow,blue%0d%0aK15541+yellow,blue%0d%0aK15542+yellow,blue%0d%0aK14962+yellow,blue%0d%0aK06269+yellow,blue%0d%0aK12812+yellow,blue%0d%0aK12877+yellow,blue%…	Translation	Genetic Information Processing
10	Glycosylphosphatidylinositol (GPI)-anchor biosynthesis	KEGG PATHWAY	map00563	10/1544	19/4331	0.0971705	0.435155	LE01Gene00457|LE01Gene13437|LE01Gene05251|LE01Gene01518|LE01Gene00767|LE01Gene09653|LE01Gene00903|LE01Gene12776|LE01Gene12749|LE01Gene09280	http://www.genome.jp/kegg-bin/show_pathway?map=map00563&multi_query=K09658+yellow,blue%0d%0aK05289+yellow,blue%0d%0aK03861+yellow,blue%0d%0aK05283+yellow,blue%0d%0aK05287+yellow,blue%0d%0aK05285+yellow,blue%0d%0aK05291+yellow,blue%0d%0aK05290+yellow,blue%0d%0aK05293+yellow,blue%0d%0aK05292+yellow,blue%0d%0aK03434+yellow%0dK03857+yellow%0dK03859+yellow%0dK03858+yellow%0dK03860+yellow%0dK05288+yell…	Glycan biosynthesis and metabolism	Metabolism
22	Phagosome	KEGG PATHWAY	map04145	22/1544	49/4331	0.114246	0.490305	LE01Gene01434|LE01Gene01435|LE01Gene00126|LE01Gene03978|LE01Gene06352|LE01Gene00049|LE01Gene05460|LE01Gene08622|LE01Gene11234|LE01Gene00359|LE01Gene11633|LE01Gene08274|LE01Gene01120|LE01Gene10628|LE01Gene07233|LE01Gene11444|LE01Gene04233|LE01Gene10225|LE01Gene09891|LE01Gene03440|LE01Gene04038|LE01Gene11485	http://www.genome.jp/kegg-bin/show_pathway?map=map04145&multi_query=K08517+yellow,blue%0d%0aK07889+yellow,blue%0d%0aK04392+yellow,blue%0d%0aK02155+yellow,blue%0d%0aK02154+yellow,blue%0d%0aK02153+yellow,blue%0d%0aK02150+yellow,blue%0d%0aK09481+yellow,blue%0d%0aK10956+yellow,blue%0d%0aK08488+yellow,blue%0d%0aK07374+yellow,blue%0d%0aK07375+yellow,blue%0d%0aK03661+yellow,blue%0d%0aK07897+yellow,blue%…	Transport and catabolism	Cellular Processes
2	Sesquiterpenoid and triterpenoid biosynthesis	KEGG PATHWAY	map00909	2/1544	2/4331	0.127039	0.523401	LE01Gene00118|LE01Gene07305	http://www.genome.jp/kegg-bin/show_pathway?map=map00909&multi_query=K00511+yellow,blue%0d%0aK00801+yellow,blue%0d%0a	Metabolism of terpenoids and polyketides	Metabolism
15	Base excision repair	KEGG PATHWAY	map03410	15/1544	33/4331	0.159017	0.629953	LE01Gene03496|LE01Gene02414|LE01Gene14533|LE01Gene10312|LE01Gene00899|LE01Gene12179|LE01Gene00874|LE01Gene04172|LE01Gene03549|LE01Gene00006|LE01Gene06278|LE01Gene13982|LE01Gene13119|LE01Gene11446|LE01Gene03142	http://www.genome.jp/kegg-bin/show_pathway?map=map03410&multi_query=K10771+yellow,blue%0d%0aK10747+yellow,blue%0d%0aK10798+yellow,blue%0d%0aK03506+yellow,blue%0d%0aK04802+yellow,blue%0d%0aK02324+yellow,blue%0d%0aK04799+yellow,blue%0d%0aK02326+yellow,blue%0d%0aK02327+yellow,blue%0d%0aK02328+yellow,blue%0d%0aK03649+yellow,blue%0d%0aK03648+yellow,blue%0d%0aK03660+yellow,blue%0d%0aK02330+yellow,blue%…	Replication and repair	Genetic Information Processing
37	Cell cycle - yeast	KEGG PATHWAY	map04111	37/1544	92/4331	0.206746	0.788697	LE01Gene06569|LE01Gene00680|LE01Gene07849|LE01Gene06780|LE01Gene05113|LE01Gene05096|LE01Gene00667|LE01Gene03033|LE01Gene01061|LE01Gene02038|LE01Gene07779|LE01Gene02290|LE01Gene10960|LE01Gene05607|LE01Gene08906|LE01Gene05510|LE01Gene08860|LE01Gene05657|LE01Gene08065|LE01Gene11494|LE01Gene09319|LE01Gene08526|LE01Gene08420|LE01Gene05105|LE01Gene00175|LE01Gene05145|LE01Gene02722|LE01Gene10135|LE01Gen…	http://www.genome.jp/kegg-bin/show_pathway?map=map04111&multi_query=K02216+yellow,blue%0d%0aK06680+yellow,blue%0d%0aK02212+yellow,blue%0d%0aK02214+yellow,blue%0d%0aK02178+yellow,blue%0d%0aK06671+yellow,blue%0d%0aK06677+yellow,blue%0d%0aK06674+yellow,blue%0d%0aK06678+yellow,blue%0d%0aK06679+yellow,blue%0d%0aK03353+yellow,blue%0d%0aK03350+yellow,blue%0d%0aK03351+yellow,blue%0d%0aK02555+yellow,blue%…	Cell growth and death	Cellular Processes
22	Glycerophospholipid metabolism	KEGG PATHWAY	map00564	22/1544	53/4331	0.224427	0.825572	LE01Gene08757|LE01Gene05661|LE01Gene07397|LE01Gene04521|LE01Gene00602|LE01Gene02243|LE01Gene01209|LE01Gene07878|LE01Gene03650|LE01Gene02528|LE01Gene03658|LE01Gene07877|LE01Gene01259|LE01Gene00698|LE01Gene07604|LE01Gene06109|LE01Gene04884|LE01Gene05490|LE01Gene06719|LE01Gene02822|LE01Gene06835|LE01Gene01826	http://www.genome.jp/kegg-bin/show_pathway?map=map00564&multi_query=K00999+yellow,blue%0d%0aK08730+yellow,blue%0d%0aK06123+yellow,blue%0d%0aK13519+yellow,blue%0d%0aK13511+yellow,blue%0d%0aK00111+yellow,blue%0d%0aK16369+yellow,blue%0d%0aK16368+yellow,blue%0d%0aK17103+yellow,blue%0d%0aK00981+yellow,blue%0d%0aK08744+yellow,blue%0d%0aK01114+yellow,blue%0d%0aK01613+yellow,blue%0d%0aK13621+yellow,blue%…	Lipid metabolism	Metabolism
18	Nucleotide excision repair	KEGG PATHWAY	map03420	18/1544	43/4331	0.241415	0.85744	LE01Gene03496|LE01Gene02414|LE01Gene06164|LE01Gene01263|LE01Gene00728|LE01Gene04172|LE01Gene03549|LE01Gene02689|LE01Gene01962|LE01Gene06278|LE01Gene02458|LE01Gene00430|LE01Gene10039|LE01Gene08815|LE01Gene11446|LE01Gene07230|LE01Gene03142|LE01Gene09769	http://www.genome.jp/kegg-bin/show_pathway?map=map03420&multi_query=K10747+yellow,blue%0d%0aK10740+yellow,blue%0d%0aK03144+yellow,blue%0d%0aK03141+yellow,blue%0d%0aK04802+yellow,blue%0d%0aK07466+yellow,blue%0d%0aK06634+yellow,blue%0d%0aK10756+yellow,blue%0d%0aK10755+yellow,blue%0d%0aK02324+yellow,blue%0d%0aK02326+yellow,blue%0d%0aK02327+yellow,blue%0d%0aK02328+yellow,blue%0d%0aK10842+yellow,blue%…	Replication and repair	Genetic Information Processing
8	Porphyrin and chlorophyll metabolism	KEGG PATHWAY	map00860	8/1544	18/4331	0.291378	0.909452	LE01Gene12436|LE01Gene05475|LE01Gene06172|LE01Gene01988|LE01Gene02210|LE01Gene00039|LE01Gene10315|LE01Gene01984	http://www.genome.jp/kegg-bin/show_pathway?map=map00860&multi_query=K02257+yellow,blue%0d%0aK01698+yellow,blue%0d%0aK01749+yellow,blue%0d%0aK02259+yellow,blue%0d%0aK01885+yellow,blue%0d%0aK01772+yellow,blue%0d%0aK01764+yellow,blue%0d%0aK00643+yellow%0dK00231+yellow%0dK02304+yellow%0dK00228+yellow%0dK00510+yellow%0dK00589+yellow%0dK01719+yellow%0dK01599+yellow%0d	Metabolism of cofactors and vitamins	Metabolism
15	RNA polymerase	KEGG PATHWAY	map03020	15/1544	36/4331	0.276831	0.950454	LE01Gene13694|LE01Gene07689|LE01Gene05394|LE01Gene02352|LE01Gene08918|LE01Gene06467|LE01Gene00396|LE01Gene01815|LE01Gene11269|LE01Gene01337|LE01Gene06147|LE01Gene08932|LE01Gene00429|LE01Gene08079|LE01Gene00779	http://www.genome.jp/kegg-bin/show_pathway?map=map03020&multi_query=K03020+yellow,blue%0d%0aK03004+yellow,blue%0d%0aK03023+yellow,blue%0d%0aK03002+yellow,blue%0d%0aK03025+yellow,blue%0d%0aK03026+yellow,blue%0d%0aK03009+yellow,blue%0d%0aK02999+yellow,blue%0d%0aK03015+yellow,blue%0d%0aK03014+yellow,blue%0d%0aK03010+yellow,blue%0d%0aK03013+yellow,blue%0d%0aK03012+yellow,blue%0d%0aK03022+yellow,blue%…	Transcription	Genetic Information Processing
2	Linoleic acid metabolism	KEGG PATHWAY	map00591	2/1544	3/4331	0.290614	0.965588	LE01Gene05016|LE01Gene10937	http://www.genome.jp/kegg-bin/show_pathway?map=map00591&multi_query=K17862+yellow,blue%0d%0a	Lipid metabolism	Metabolism
2	Lipoic acid metabolism	KEGG PATHWAY	map00785	2/1544	3/4331	0.290614	0.965588	LE01Gene07870|LE01Gene08536	http://www.genome.jp/kegg-bin/show_pathway?map=map00785&multi_query=K03800+yellow,blue%0d%0aK03801+yellow,blue%0d%0aK03644+yellow%0d	Metabolism of cofactors and vitamins	Metabolism
12	Mismatch repair	KEGG PATHWAY	map03430	12/1544	29/4331	0.320754	0.971695	LE01Gene03496|LE01Gene02414|LE01Gene01263|LE01Gene02458|LE01Gene03549|LE01Gene00643|LE01Gene02730|LE01Gene00430|LE01Gene10039|LE01Gene08815|LE01Gene03142|LE01Gene09769	http://www.genome.jp/kegg-bin/show_pathway?map=map03430&multi_query=K10747+yellow,blue%0d%0aK10756+yellow,blue%0d%0aK10740+yellow,blue%0d%0aK10858+yellow,blue%0d%0aK07466+yellow,blue%0d%0aK02327+yellow,blue%0d%0aK04802+yellow,blue%0d%0aK10755+yellow,blue%0d%0aK08736+yellow,blue%0d%0aK02328+yellow,blue%0d%0aK08735+yellow%0dK08734+yellow%0dK10746+yellow%0dK08739+yellow%0dK10754+yellow%0dK03657+yell…	Replication and repair	Genetic Information Processing
4	AGE-RAGE signaling pathway in diabetic complications	KEGG PATHWAY	map04933	4/1544	42/4331	0.999981	0.999981	LE01Gene03440|LE01Gene08865|LE01Gene05775|LE01Gene13143	http://www.genome.jp/kegg-bin/show_pathway?map=map04933&multi_query=K04392+yellow,blue%0d%0aK04371+yellow,blue%0d%0aK04393+yellow,blue%0d%0aK07827+yellow,blue%0d%0aK19719+yellow%0dK05740+yellow%0dK02677+yellow%0dK05857+yellow%0dK04441+yellow%0dK19720+yellow%0dK04445+yellow%0dK08008+yellow%0dK06236+yellow%0dK06237+yellow%0dK06068+yellow%0d	Endocrine and metabolic disease	Human Diseases
5	Ether lipid metabolism	KEGG PATHWAY	map00565	5/1544	11/4331	0.348664	1	LE01Gene04884|LE01Gene07397|LE01Gene06109|LE01Gene06835|LE01Gene01449	http://www.genome.jp/kegg-bin/show_pathway?map=map00565&multi_query=K13519+yellow,blue%0d%0aK01062+yellow,blue%0d%0aK06123+yellow,blue%0d%0aK01114+yellow,blue%0d%0aK01115+yellow%0dK16794+yellow%0dK00993+yellow%0d	Lipid metabolism	Metabolism
25	Meiosis - yeast	KEGG PATHWAY	map04113	25/1544	65/4331	0.360654	1	LE01Gene00680|LE01Gene07849|LE01Gene06780|LE01Gene05113|LE01Gene03033|LE01Gene01061|LE01Gene10960|LE01Gene03366|LE01Gene08906|LE01Gene03140|LE01Gene05510|LE01Gene08860|LE01Gene05657|LE01Gene08065|LE01Gene05607|LE01Gene02722|LE01Gene09319|LE01Gene08526|LE01Gene08420|LE01Gene10135|LE01Gene02999|LE01Gene04999|LE01Gene03230|LE01Gene02290|LE01Gene00180	http://www.genome.jp/kegg-bin/show_pathway?map=map04113&multi_query=K02212+yellow,blue%0d%0aK02214+yellow,blue%0d%0aK02216+yellow,blue%0d%0aK02178+yellow,blue%0d%0aK06671+yellow,blue%0d%0aK06269+yellow,blue%0d%0aK06679+yellow,blue%0d%0aK03353+yellow,blue%0d%0aK03350+yellow,blue%0d%0aK03351+yellow,blue%0d%0aK06639+yellow,blue%0d%0aK06636+yellow,blue%0d%0aK03358+yellow,blue%0d%0aK02604+yellow,blue%…	Cell growth and death	Cellular Processes
6	Valine, leucine and isoleucine biosynthesis	KEGG PATHWAY	map00290	6/1544	14/4331	0.379082	1	LE01Gene09618|LE01Gene06023|LE01Gene03347|LE01Gene02439|LE01Gene07303|LE01Gene02247	http://www.genome.jp/kegg-bin/show_pathway?map=map00290&multi_query=K01754+yellow,blue%0d%0aK01687+yellow,blue%0d%0aK17989+yellow,blue%0d%0aK00052+yellow,blue%0d%0aK00053+yellow,blue%0d%0aK00826+yellow,blue%0d%0aK01649+yellow%0dK01652+yellow%0dK01702+yellow%0d	Amino acid metabolism	Metabolism
[truncated: 65 more rows]

## Sheet: K1VSK2 down
#Study_num	Term	Database	ID	Ratio_in_study	Ratio_in_pop	P-Value	Corrected P-Value	Genes	Hyperlink	typeII	typeI
[truncated: 61 more rows]

[truncated: 2 more sheets: K1VSK3 down, K2VSK3 down]
