# Supplementary material for: De novo Sequencing and Comparative Transcriptome Analyses Provide First Insights Into Polysaccharide Biosynthesis During Fruiting Body Development of Lentinula edodes
Source: Front Microbiol. 2021 Jul 13;12:627099. doi: 10.3389/fmicb.2021.627099 (PMC8313990; doi:10.3389/fmicb.2021.627099)
Supplement: Supplementary file 9 [file Table_9.XLS]

gene_id	gene_name	description	length	K11	K12	K13	K21	K22	K23	K31	K32	K33	K_1	K_2	K_3	K	K1	K2	K3	nr	go	KO_id	KO_name	paths	cog	cog_description	pfam	swissprot	entrez
LE01Gene00122		RecName: Full=Activator of C kinase protein 1	1887	81.54	74.71	78.04	77.78	73.5	68.25	58.1	74.09	70.27	66.74	79.31	74.71	73.5867	78.0967	73.1767	67.4867	GAW06608.1(HCP-like protein [Lentinula edodes])					COG0790(S:Function unknown)	COG0790(Sel1 domain protein repeat-containing protein)	PF08238.9(Sel1:Sel1 repeat)	sp|P34226|SKT5_YEAST(Protein SKT5 OS=Saccharomyces cerevisiae (strain ATCC 204508 / S288c) OX=559292 GN=SKT5 PE=1 SV=1)
LE01Gene00143		RecName: Full=GTP-binding protein ypt5	1018	249.69	245.1	238.55	166.83	176.94	190.74	188.02	174.4	167.72	250.19	253.75	257.57	253.8367	244.4467	178.17	176.7133	ABS00941.1(GTP-binding protein RAB5 [Lentinula edodes])	GO:0032511(biological_process:late endosome to vacuole transport via multivesicular body sorting pathway); GO:0006897(biological_process:endocytosis); GO:0036258(biological_process:multivesicular body assembly); GO:0006895(biological_process:Golgi to endosome transport); GO:0003924(molecular_function:GTPase activity); GO:0005829(cellular_component:cytosol); GO:0005770(cellular_component:late endo…	K07889	RAB5C	map04144(Endocytosis); map04145(Phagosome)	ENOG410YCCP(S:Function unknown)	ENOG410YCCP(member RAS oncogene family)	PF00071.19(Ras:Ras family); PF08477.10(Roc:Ras of Complex, Roc, domain of DAPkinase); PF00025.18(Arf:ADP-ribosylation factor family); PF01926.20(MMR_HSR1:50S ribosome-binding GTPase); PF03193.13(DUF258:Protein of unknown function, DUF258); PF04670.9(Gtr1_RagA:Gtr1/RagA G protein conserved region); PF00009.24(GTP_EFTU:Elongation factor Tu GTP binding domain)	sp|P36586|YPT5_SCHPO(GTP-binding protein ypt5 OS=Schizosaccharomyces pombe (strain 972 / ATCC 24843) OX=284812 GN=ypt5 PE=1 SV=1)
LE01Gene00257		RecName: Full=Serine/threonine-protein kinase ppk30	4056	40.41	41.74	41.78	48.13	43.48	40.43	48.04	51.85	37.7	39.65	40.4	42.56	40.87	41.31	44.0133	45.8633	KIK70600.1(hypothetical protein GYMLUDRAFT_32645 [Gymnopus luxurians FD-317 M1])		K08853	AAK		ENOG410Y515(T:Signal transduction mechanisms)	ENOG410Y515(associated kinase)	PF00069.22(Pkinase:Protein kinase domain); PF07714.14(Pkinase_Tyr:Protein tyrosine kinase); PF14531.3(Kinase-like:Kinase-like)	sp|O43066|PPK30_SCHPO(Serine/threonine-protein kinase ppk30 OS=Schizosaccharomyces pombe (strain 972 / ATCC 24843) OX=284812 GN=ppk30 PE=1 SV=1)
LE01Gene00475		RecName: Full=Calcium and calcium/calmodulin-dependent serine/threonine-protein kinase; Short=LlCCaMK	1484	7.78	1.91	5.23	16.45	5.65	16.63	3.43	8	22.99	2.82	3.54	3.97	3.4433	4.9733	12.91	11.4733	GAW04409.1(kinase-like protein [Lentinula edodes])	GO:0009987(biological_process:cellular process)	K06641	CHEK2	map04111(Cell cycle - yeast)	ENOG410XRMJ(T:Signal transduction mechanisms); ENOG410YA63(T:Signal transduction mechanisms)	ENOG410XRMJ(calcium-dependent protein kinase); ENOG410YA63(doublecortin-like kinase)	PF00069.22(Pkinase:Protein kinase domain); PF07714.14(Pkinase_Tyr:Protein tyrosine kinase); PF00498.23(FHA:FHA domain); PF14531.3(Kinase-like:Kinase-like)	sp|W0LYS5|CAMKI_MACNP(Calcium/calmodulin-dependent protein kinase type 1 OS=Macrobrachium nipponense OX=159736 GN=CaMKI PE=2 SV=1)
LE01Gene00492		RecName: Full=Beta-glucan synthesis-associated protein SKN1	2695	59.79	79.3	56.49	65.6	62.36	60.72	66.04	67.91	67.27	55.85	62.63	63.15	60.5433	65.1933	62.8933	67.0733	GAW04425.1(glycoside hydrolase family 16 protein [Lentinula edodes])	GO:0016787(molecular_function:hydrolase activity); GO:0016020(cellular_component:membrane)				COG2273(G:Carbohydrate transport and metabolism)	COG2273(hydrolase family 16)	PF03935.12(SKN1:Beta-glucan synthesis-associated protein (SKN1))	sp|P87024|SKN1_CANAX(Beta-glucan synthesis-associated protein SKN1 OS=Candida albicans OX=5476 GN=SKN1 PE=2 SV=1)
LE01Gene00720		RecName: Full=1,3-beta-glucan synthase component FKS1	5791	80.47	74.49	73.42	63.55	48.76	70.06	46.28	46.71	51.85	82.18	83.04	76.75	80.6567	76.1267	60.79	48.28	GAW02413.1(glycosyltransferase family 48 protein [Lentinula edodes])	GO:0006075(biological_process:(1->3)-beta-D-glucan biosynthetic process); GO:0003843(molecular_function:1,3-beta-D-glucan synthase activity); GO:0016021(cellular_component:integral component of membrane); GO:0000148(cellular_component:1,3-beta-D-glucan synthase complex)	K00706	E2.4.1.34	map00500(Starch and sucrose metabolism); map04011(MAPK signaling pathway - yeast)	ENOG410XQ8V(S:Function unknown)	ENOG410XQ8V(synthase)	PF02364.12(Glucan_synthase:1,3-beta-glucan synthase component); PF14288.3(FKS1_dom1:1,3-beta-glucan synthase subunit FKS1, domain-1)	sp|O93927|FKS1_CRYNH(1,3-beta-glucan synthase component FKS1 OS=Cryptococcus neoformans var. grubii serotype A (strain H99 / ATCC 208821 / CBS 10515 / FGSC 9487) OX=235443 GN=FKS1 PE=3 SV=3)
LE01Gene00772		RecName: Full=Protein kinase byr2; AltName: Full=MAPK kinase kinase; Short=MAPKKK; AltName: Full=Protein kinase ste8	3814	89.72	108.76	94.8	101.06	74.59	88.53	76.17	63.3	80.4	66.39	69.63	63.78	66.6	97.76	88.06	73.29	PFH54318.1(hypothetical protein AMATHDRAFT_44839 [Amanita thiersii Skay4041])		K11228	STE11	map04011(MAPK signaling pathway - yeast)	ENOG410XQGS(J:Translation, ribosomal structure and biogenesis)	ENOG410XQGS(Dimethylates a single guanine residue at position 26 of a number of tRNAs using S-adenosyl-L-methionine as donor of the methyl groups (By similarity))	PF00069.22(Pkinase:Protein kinase domain); PF07714.14(Pkinase_Tyr:Protein tyrosine kinase); PF00536.27(SAM_1:SAM domain (Sterile alpha motif)); PF07647.14(SAM_2:SAM domain (Sterile alpha motif)); PF14847.3(Ras_bdg_2:Ras-binding domain of Byr2); PF14531.3(Kinase-like:Kinase-like)	sp|P28829|BYR2_SCHPO(Protein kinase byr2 OS=Schizosaccharomyces pombe (strain 972 / ATCC 24843) OX=284812 GN=byr2 PE=1 SV=1)
LE01Gene00803		RecName: Full=Serine/threonine-protein kinase SSN3; AltName: Full=Cyclin-dependent kinase 8	1676	78.43	94.68	84.71	66.47	67.08	63.99	49.99	38.95	43.11	72.78	85.1	82.47	80.1167	85.94	65.8467	44.0167	GAW10115.1(kinase-like protein [Lentinula edodes])	GO:1900387(biological_process:negative regulation of cell-cell adhesion by negative regulation of transcription from RNA polymerase II promoter); GO:0060258(biological_process:negative regulation of filamentous growth); GO:0070816(biological_process:phosphorylation of RNA polymerase II C-terminal domain); GO:0005524(molecular_function:ATP binding); GO:0010971(biological_process:positive regulatio…	K02208	CDK8_11		ENOG410XPPA(T:Signal transduction mechanisms)	ENOG410XPPA(Cyclin-Dependent Kinase)	PF00069.22(Pkinase:Protein kinase domain); PF07714.14(Pkinase_Tyr:Protein tyrosine kinase); PF14531.3(Kinase-like:Kinase-like)	sp|Q2UC58|SSN3_ASPOR(Serine/threonine-protein kinase SSN3 OS=Aspergillus oryzae (strain ATCC 42149 / RIB 40) OX=510516 GN=ssn3 PE=3 SV=2)
LE01Gene00998		RecName: Full=GTP-binding protein RHO1; AltName: Full=Rho-type GTPase 1; Flags: Precursor	1649	62.3	59.32	62.69	52.44	59.33	60.46	57.63	44.57	45.9	65.29	60.08	68.89	64.7533	61.4367	57.41	49.3667	GAW07538.1(signal transducer [Lentinula edodes])	GO:0034613(biological_process:cellular protein localization); GO:0000935(cellular_component:barrier septum); GO:0003924(molecular_function:GTPase activity); GO:0005622(cellular_component:intracellular); GO:0008360(biological_process:regulation of cell shape); GO:0000226(biological_process:microtubule cytoskeleton organization); GO:0005938(cellular_component:cell cortex); GO:0032956(biological_pro…	K07975	K07975		COG1100(S:Function unknown)	COG1100(GTP-binding Protein)	PF00071.19(Ras:Ras family); PF08477.10(Roc:Ras of Complex, Roc, domain of DAPkinase); PF00025.18(Arf:ADP-ribosylation factor family)	sp|P06780|RHO1_YEAST(GTP-binding protein RHO1 OS=Saccharomyces cerevisiae (strain ATCC 204508 / S288c) OX=559292 GN=RHO1 PE=1 SV=3)
LE01Gene01278		RecName: Full=Rho-GTPase-activating protein 5	1661	62.61	48.41	53.76	76.62	62.72	63.85	62.13	85.03	66.33	49.15	48.13	52.03	49.77	54.9267	67.73	71.1633	KIK66579.1(hypothetical protein GYMLUDRAFT_156947 [Gymnopus luxurians FD-317 M1])	GO:0031097(cellular_component:medial cortex); GO:0043547(biological_process:positive regulation of GTPase activity); GO:0051286(cellular_component:cell tip); GO:0005096(molecular_function:GTPase activator activity); GO:0008360(biological_process:regulation of cell shape); GO:0007165(biological_process:signal transduction); GO:0090334(biological_process:regulation of cell wall (1->3)-beta-D-glucan…	K19845	SAC7	map04011(MAPK signaling pathway - yeast)	ENOG410YVI5(S:Function unknown)	ENOG410YVI5(rho GTPase activating protein)	PF00620.24(RhoGAP:RhoGAP domain)	sp|O74335|RGA5_SCHPO(Rho-GTPase-activating protein 5 OS=Schizosaccharomyces pombe (strain 972 / ATCC 24843) OX=284812 GN=rga5 PE=4 SV=2)
LE01Gene01369		RecName: Full=Raf homolog serine/threonine-protein kinase; AltName: Full=Abnormal cell lineage protein 45	3246	8.8	9.11	10.32	11.76	10.71	13.28	10.38	8.39	11.83	14.81	15.06	16.7	15.5233	9.41	11.9167	10.2	GAV99071.1(kinase-like protein [Lentinula edodes])		K17535;K11229	TNNI3K;BCK1	map04011(MAPK signaling pathway - yeast); map04139(Mitophagy - yeast)	COG0515(T:Signal transduction mechanisms); ENOG410Y4UP(T:Signal transduction mechanisms)	COG0515(Serine Threonine protein kinase); ENOG410Y4UP(kinase suppressor of Ras)	PF00069.22(Pkinase:Protein kinase domain); PF07714.14(Pkinase_Tyr:Protein tyrosine kinase); PF14531.3(Kinase-like:Kinase-like)	sp|F4JTP5|STY46_ARATH(Serine/threonine-protein kinase STY46 OS=Arabidopsis thaliana OX=3702 GN=STY46 PE=1 SV=1)
LE01Gene01466		RecName: Full=Serine/threonine-protein kinase cek1	6981	94.27	123.91	91.84	127.2	123.19	79.27	85.31	87.72	77.45	48.33	57.42	53.54	53.0967	103.34	109.8867	83.4933	GAV98974.1(RIM15 response regulator receiver protein [Lentinula edodes])	GO:0009987(biological_process:cellular process); GO:0016301(molecular_function:kinase activity)	K12767	RIM15	map04113(Meiosis - yeast); map04213(Longevity regulating pathway - multiple species)	ENOG410XPWX(T:Signal transduction mechanisms); COG0784(T:Signal transduction mechanisms)	ENOG410XPWX(microtubule associated serine threonine kinase); COG0784(response regulator)	PF00069.22(Pkinase:Protein kinase domain); PF07714.14(Pkinase_Tyr:Protein tyrosine kinase); PF00072.21(Response_reg:Response regulator receiver domain); PF14531.3(Kinase-like:Kinase-like); PF08447.9(PAS_3:PAS fold)	sp|P38938|CEK1_SCHPO(Serine/threonine-protein kinase cek1 OS=Schizosaccharomyces pombe (strain 972 / ATCC 24843) OX=284812 GN=cek1 PE=1 SV=3)
LE01Gene01527		RecName: Full=Negative regulator of sexual conjugation and meiosis	1661	6.35	2.64	3.38	160.57	3.43	47.94	23.28	107.9	301.17	0.64	1.89	1.42	1.3167	4.1233	70.6467	144.1167	GAV98917.1(protein serine threonine kinase [Lentinula edodes])					COG0515(E:Amino acid transport and metabolism)	COG0515(Dehydrogenase)	PF00069.22(Pkinase:Protein kinase domain); PF07714.14(Pkinase_Tyr:Protein tyrosine kinase); PF14531.3(Kinase-like:Kinase-like)	sp|P08092|RAN1_SCHPO(Negative regulator of sexual conjugation and meiosis OS=Schizosaccharomyces pombe (strain 972 / ATCC 24843) OX=284812 GN=ran1 PE=1 SV=2)
LE01Gene01594		RecName: Full=CTD kinase subunit alpha; Short=CTDK-I subunit alpha; AltName: Full=CTD kinase subunit 1; AltName: Full=Latrunculin sensitive kinase 1	4601	30.02	25.87	29.05	22.92	19.21	25.47	13.51	16.32	19.27	27.86	25.8	24.16	25.94	28.3133	22.5333	16.3667	GAW05372.1(Pkinase-domain-containing protein [Lentinula edodes])		K00916	CTK1		ENOG410XPIR(T:Signal transduction mechanisms)	ENOG410XPIR(Cyclin-Dependent Kinase)	PF00069.22(Pkinase:Protein kinase domain); PF07714.14(Pkinase_Tyr:Protein tyrosine kinase); PF14531.3(Kinase-like:Kinase-like)	sp|O14098|CTK1_SCHPO(CTD kinase subunit alpha OS=Schizosaccharomyces pombe (strain 972 / ATCC 24843) OX=284812 GN=lsk1 PE=1 SV=1)
LE01Gene01607		RecName: Full=Serine/threonine-protein kinase CBK1	1894	65.75	57.46	61.16	38.61	42.52	64.26	31.64	31.03	35.61	64.51	58.63	67.06	63.4	61.4567	48.4633	32.76	GAW05359.1(agc ndr protein kinase [Lentinula edodes])	GO:0004674(molecular_function:protein serine/threonine kinase activity); GO:0006468(biological_process:protein phosphorylation); GO:0005524(molecular_function:ATP binding)				ENOG410XQC0(T:Signal transduction mechanisms)	ENOG410XQC0(serine threonine-protein kinase)	PF00069.22(Pkinase:Protein kinase domain); PF07714.14(Pkinase_Tyr:Protein tyrosine kinase); PF06293.11(Kdo:Lipopolysaccharide kinase (Kdo/WaaP) family); PF14531.3(Kinase-like:Kinase-like)	sp|Q6BLJ9|CBK1_DEBHA(Serine/threonine-protein kinase CBK1 OS=Debaryomyces hansenii (strain ATCC 36239 / CBS 767 / JCM 1990 / NBRC 0083 / IGC 2968) OX=284592 GN=CBK1 PE=3 SV=2)
LE01Gene01634		RecName: Full=Serine/threonine-protein kinase svkA; AltName: Full=Severin kinase A	2753	69.49	58.2	67.67	59.36	51.64	67.78	45.87	54.95	46.45	64.86	61.55	60.72	62.3767	65.12	59.5933	49.09	KIK68161.1(hypothetical protein GYMLUDRAFT_238316 [Gymnopus luxurians FD-317 M1])	GO:0016310(biological_process:phosphorylation); GO:0016301(molecular_function:kinase activity); GO:0000166(molecular_function:nucleotide binding)	K08838	STK24_25_MST4		ENOG410XP9G(T:Signal transduction mechanisms)	ENOG410XP9G(mitogen-activated protein kinase kinase kinase kinase)	PF00069.22(Pkinase:Protein kinase domain); PF07714.14(Pkinase_Tyr:Protein tyrosine kinase); PF14531.3(Kinase-like:Kinase-like)	sp|O61122|SVKA_DICDI(Serine/threonine-protein kinase svkA OS=Dictyostelium discoideum OX=44689 GN=svkA PE=1 SV=1)
LE01Gene01682		RecName: Full=GTP-binding protein rhb1; AltName: Full=GTP-binding protein Rheb homolog; Flags: Precursor	3610	41.27	63.45	33.85	54.81	79.64	51.7	130	101.06	86.45	34.41	50.49	33.78	39.56	46.19	62.05	105.8367	GAW09449.1(rheb small monomeric gtpase [Lentinula edodes])	GO:0019897(cellular_component:extrinsic component of plasma membrane); GO:0015819(biological_process:lysine transport); GO:0005829(cellular_component:cytosol); GO:0003924(molecular_function:GTPase activity); GO:0005525(molecular_function:GTP binding); GO:0019003(molecular_function:GDP binding); GO:0042147(biological_process:retrograde transport, endosome to Golgi); GO:0007264(biological_process:s…	K07208	RHEB		COG1100(S:Function unknown); ENOG410XNYB(U:Intracellular trafficking, secretion, and vesicular transport)	COG1100(Spo12 family); ENOG410XNYB(SH3-domain GRB2-like)	PF00071.19(Ras:Ras family); PF08477.10(Roc:Ras of Complex, Roc, domain of DAPkinase); PF00025.18(Arf:ADP-ribosylation factor family); PF03193.13(DUF258:Protein of unknown function, DUF258); PF01926.20(MMR_HSR1:50S ribosome-binding GTPase); PF00009.24(GTP_EFTU:Elongation factor Tu GTP binding domain)	sp|O94363|RHB1_SCHPO(GTP-binding protein rhb1 OS=Schizosaccharomyces pombe (strain 972 / ATCC 24843) OX=284812 GN=rhb1 PE=3 SV=1)
LE01Gene01732		RecName: Full=3-phosphoinositide-dependent protein kinase 1; AltName: Full=Protein kinase B kinase; Short=PkB kinase	2217	42.87	57.78	39.7	50.36	45.56	45.92	46.55	36.81	56.7	21.2	22.4	23.18	22.26	46.7833	47.28	46.6867	GAW03318.1(kinase-like protein [Lentinula edodes])		K06276	PDPK1	map04011(MAPK signaling pathway - yeast)	ENOG410XRT8(T:Signal transduction mechanisms)	ENOG410XRT8(3phosphoinositidedependent protein kinase)	PF00069.22(Pkinase:Protein kinase domain); PF07714.14(Pkinase_Tyr:Protein tyrosine kinase); PF14531.3(Kinase-like:Kinase-like)	sp|O55173|PDPK1_RAT(3-phosphoinositide-dependent protein kinase 1 OS=Rattus norvegicus OX=10116 GN=Pdpk1 PE=1 SV=2)
LE01Gene01919		RecName: Full=Serine/threonine-protein kinase 38-like; AltName: Full=NDR2 protein kinase; AltName: Full=Nuclear Dbf2-related kinase 2	2740	17.6	21.97	21.97	22.91	22.29	22.27	29.26	36.59	46.94	18.98	24.85	21.93	21.92	20.5133	22.49	37.5967	GAW04310.1(kinase-like protein [Lentinula edodes])	GO:0016310(biological_process:phosphorylation); GO:0000166(molecular_function:nucleotide binding); GO:0004672(molecular_function:protein kinase activity)				ENOG410XQC0(K:Transcription)	ENOG410XQC0(Homeobox domain)	PF00069.22(Pkinase:Protein kinase domain); PF07714.14(Pkinase_Tyr:Protein tyrosine kinase); PF14531.3(Kinase-like:Kinase-like)	sp|Q5AP53|CBK1_CANAL(Serine/threonine-protein kinase CBK1 OS=Candida albicans (strain SC5314 / ATCC MYA-2876) OX=237561 GN=CBK1 PE=1 SV=2)
LE01Gene01997		RecName: Full=Probable UTP--glucose-1-phosphate uridylyltransferase; AltName: Full=UDP-glucose pyrophosphorylase; Short=UDPGP; Short=UGPase	1512	556.75	605.09	527.67	791.86	601.85	493.85	734.32	646.3	408.08	344.81	435.09	373.32	384.4067	563.17	629.1867	596.2333	GAW04225.1(UTP-glucose-1-phosphate uridylyltransferase [Lentinula edodes])	GO:0006011(biological_process:UDP-glucose metabolic process); GO:0003983(molecular_function:UTP:glucose-1-phosphate uridylyltransferase activity)	K00963	UGP2, galU, galF	map00040(Pentose and glucuronate interconversions); map00052(Galactose metabolism); map00500(Starch and sucrose metabolism); map00520(Amino sugar and nucleotide sugar metabolism)	COG4284(S:Function unknown)	COG4284(-)	PF01704.15(UDPGP:UTP--glucose-1-phosphate uridylyltransferase)	sp|P78811|UGPA1_SCHPO(Probable UTP--glucose-1-phosphate uridylyltransferase OS=Schizosaccharomyces pombe (strain 972 / ATCC 24843) OX=284812 GN=fyu1 PE=1 SV=2)
LE01Gene01999		RecName: Full=Probable UTP--glucose-1-phosphate uridylyltransferase; AltName: Full=UDP-glucose pyrophosphorylase; Short=UDPGP; Short=UGPase	1603	6.04	10.34	7.92	7.45	6.47	9.72	12.51	15.24	8.92	11.62	14.09	12.69	12.8	8.1	7.88	12.2233	GAW04223.1(UTP-glucose-1-phosphate uridylyltransferase [Lentinula edodes])	GO:0006011(biological_process:UDP-glucose metabolic process); GO:0003983(molecular_function:UTP:glucose-1-phosphate uridylyltransferase activity); GO:0008152(biological_process:metabolic process); GO:0070569(molecular_function:uridylyltransferase activity)	K00963	UGP2, galU, galF	map00040(Pentose and glucuronate interconversions); map00052(Galactose metabolism); map00500(Starch and sucrose metabolism); map00520(Amino sugar and nucleotide sugar metabolism)	COG4284(G:Carbohydrate transport and metabolism)	COG4284(pyrophosphorylase)	PF01704.15(UDPGP:UTP--glucose-1-phosphate uridylyltransferase)	sp|P78811|UGPA1_SCHPO(Probable UTP--glucose-1-phosphate uridylyltransferase OS=Schizosaccharomyces pombe (strain 972 / ATCC 24843) OX=284812 GN=fyu1 PE=1 SV=2)
LE01Gene02138		RecName: Full=Rho GTPase-activating protein 17; AltName: Full=Neuron-associated developmentally-regulated protein; Short=Nadrin; AltName: Full=Rho-type GTPase-activa	4527	40.86	57.16	43.5	51.33	35.64	42.63	28.17	33.34	28.02	25.24	40.76	29.11	31.7033	47.1733	43.2	29.8433	KIK67483.1(hypothetical protein GYMLUDRAFT_69665 [Gymnopus luxurians FD-317 M1])					ENOG41125SU(S:Function unknown); ENOG410YVI5(S:Function unknown); ENOG410XRR2(S:Function unknown)	ENOG41125SU(RhoGAP); ENOG410YVI5(rho GTPase activating protein); ENOG410XRR2(rho GTPase activating protein)	PF00620.24(RhoGAP:RhoGAP domain)	sp|O43182|RHG06_HUMAN(Rho GTPase-activating protein 6 OS=Homo sapiens OX=9606 GN=ARHGAP6 PE=1 SV=3)
LE01Gene02185		RecName: Full=CBL-interacting serine/threonine-protein kinase 23; AltName: Full=Protein LOW-K(+)-SENSITIVE 1; AltName: Full=SNF1-related kinase 3.23; AltName: Full	1813	8.63	3.56	12.2	99.08	17.42	36.7	23.82	110.11	251.27	4.29	8.34	2.31	4.98	8.13	51.0667	128.4	GAW01552.1(NADH-ubiquinone oxidoreductase 20 kDa subunit [Lentinula edodes])		K08801	PASK		ENOG410ZMPJ(T:Signal transduction mechanisms); COG0515(T:Signal transduction mechanisms); ENOG410YDMV(T:Signal transduction mechanisms)	ENOG410ZMPJ(PAS domain containing serine threonine kinase); COG0515(PAS domain containing serine threonine kinase); ENOG410YDMV(Serine Threonine protein kinase)	PF00069.22(Pkinase:Protein kinase domain); PF07714.14(Pkinase_Tyr:Protein tyrosine kinase); PF01636.20(APH:Phosphotransferase enzyme family)	sp|Q6Z9F4|CIPK6_ORYSJ(CBL-interacting protein kinase 6 OS=Oryza sativa subsp. japonica OX=39947 GN=CIPK6 PE=2 SV=1)
LE01Gene02200		RecName: Full=Beta-glucan synthesis-associated protein SKN1	2276	202.7	287.74	208.38	261.56	165.05	197	248.08	176.45	104.83	274.16	311.09	271.72	285.6567	232.94	207.87	176.4533	KIK67427.1(glycoside hydrolase family 16 protein [Gymnopus luxurians FD-317 M1])	GO:0016787(molecular_function:hydrolase activity); GO:0016020(cellular_component:membrane)				COG2273(G:Carbohydrate transport and metabolism)	COG2273(hydrolase family 16)	PF03935.12(SKN1:Beta-glucan synthesis-associated protein (SKN1))	sp|P32486|KRE6_YEAST(Beta-glucan synthesis-associated protein KRE6 OS=Saccharomyces cerevisiae (strain ATCC 204508 / S288c) OX=559292 GN=KRE6 PE=1 SV=2)
LE01Gene02392		RecName: Full=Mitochondrial-processing peptidase subunit beta; AltName: Full=Beta-MPP; Flags: Precursor	3459	235.35	154.67	206.99	125.36	98.52	189.45	57.33	57.52	92.55	220.79	189.59	197.06	202.48	199.0033	137.7767	69.1333	GAW01959.1(mitochondrial processing peptidase beta subunit [Lentinula edodes])	GO:0005759(cellular_component:mitochondrial matrix); GO:0006508(biological_process:proteolysis); GO:0046872(molecular_function:metal ion binding); GO:0004222(molecular_function:metalloendopeptidase activity)	K17732	PMPCB, MAS1		COG0612(S:Function unknown); COG0790(S:Function unknown)	COG0612(demethylase); COG0790(demethylase)	PF00675.17(Peptidase_M16:Insulinase (Peptidase family M16)); PF08238.9(Sel1:Sel1 repeat); PF05193.18(Peptidase_M16_C:Peptidase M16 inactive domain)	sp|Q9Y8B5|MPPB_LENED(Mitochondrial-processing peptidase subunit beta OS=Lentinula edodes OX=5353 GN=mppB PE=3 SV=1)
LE01Gene02406		RecName: Full=Glycogen synthase kinase-3 beta; Short=GSK-3 beta; AltName: Full=Serine/threonine-protein kinase GSK3B	1573	424.42	430.59	447.25	365.13	389.91	414.95	286.44	310.54	300.74	299.06	304.95	347.91	317.3067	434.0867	389.9967	299.24	KIK63871.1(hypothetical protein GYMLUDRAFT_40957 [Gymnopus luxurians FD-317 M1])	GO:0004674(molecular_function:protein serine/threonine kinase activity); GO:0006468(biological_process:protein phosphorylation); GO:0005524(molecular_function:ATP binding)	K03083	GSK3B		COG0515(G:Carbohydrate transport and metabolism)	COG0515(major facilitator Superfamily)	PF00069.22(Pkinase:Protein kinase domain); PF07714.14(Pkinase_Tyr:Protein tyrosine kinase); PF14531.3(Kinase-like:Kinase-like)	sp|Q10452|GSK3_SCHPO(Protein kinase gsk3 OS=Schizosaccharomyces pombe (strain 972 / ATCC 24843) OX=284812 GN=gsk3 PE=1 SV=3)
LE01Gene02409		RecName: Full=Probable mannosyl-oligosaccharide glucosidase; AltName: Full=Processing A-glucosidase I	2583	74.28	62.29	70.13	54.37	38.43	67.71	33.7	37.65	50.8	89.69	85.33	89.9	88.3067	68.9	53.5033	40.7167	GAW01937.1(glycoside hydrolase family 63 protein [Lentinula edodes])		K01228	GCS1	map00510(N-Glycan biosynthesis); map04141(Protein processing in endoplasmic reticulum)	ENOG410XTHA(K:Transcription)	ENOG410XTHA(Component of the SCF(sconB) E3 ubiquitin ligase complex involved in the regulation of sulfur metabolite repression, probably by mediating the inactivation or degradation of the metR transcription factor)	PF03200.13(Glyco_hydro_63:Glycosyl hydrolase family 63 C-terminal domain); PF16923.2(Glyco_hydro_63N:Glycosyl hydrolase family 63 N-terminal domain); PF01204.15(Trehalase:Trehalase); PF06202.11(GDE_C:Amylo-alpha-1,6-glucosidase)	sp|O14255|GCS1_SCHPO(Probable mannosyl-oligosaccharide glucosidase OS=Schizosaccharomyces pombe (strain 972 / ATCC 24843) OX=284812 GN=SPAC6G10.09 PE=3 SV=1)
LE01Gene02472		RecName: Full=Heat shock protein SSB	1993	758.68	190.09	640.74	250.8	225.97	720.83	227.7	249.51	262.43	888.31	686.03	657.81	744.05	529.8367	399.2	246.5467	GAW08468.1(heat shock HSP70 protein [Lentinula edodes])	GO:0005524(molecular_function:ATP binding)	K03283	HSPA1s	map03040(Spliceosome); map04141(Protein processing in endoplasmic reticulum); map04144(Endocytosis); map04213(Longevity regulating pathway - multiple species)	COG0443(O:Posttranslational modification, protein turnover, chaperones)	COG0443(Heat shock protein)	PF00012.17(HSP70:Hsp70 protein); PF06723.10(MreB_Mbl:MreB/Mbl protein)	sp|Q10284|SSB1_SCHPO(Ribosome-associated molecular chaperone sks2 OS=Schizosaccharomyces pombe (strain 972 / ATCC 24843) OX=284812 GN=sks2 PE=1 SV=2)
LE01Gene02518		RecName: Full=Heat shock protein HSS1	2236	1473.54	1089.21	1543.22	1985.37	2237.27	1621.3	563.54	829.17	833.94	590.54	595.49	560.5	582.1767	1368.6567	1947.98	742.2167	GAW08420.1(heat shock protein HSS1 [Lentinula edodes])	GO:0005524(molecular_function:ATP binding)	K03283	HSPA1s	map03040(Spliceosome); map04141(Protein processing in endoplasmic reticulum); map04144(Endocytosis); map04213(Longevity regulating pathway - multiple species)	COG0443(P:Inorganic ion transport and metabolism)	COG0443(alkaline phosphatase)	PF00012.17(HSP70:Hsp70 protein); PF06723.10(MreB_Mbl:MreB/Mbl protein)	sp|Q01877|HSP71_PUCGR(Heat shock protein HSS1 OS=Puccinia graminis OX=5297 GN=HSS1 PE=3 SV=1)
LE01Gene02543		RecName: Full=Serine/threonine-protein kinase oca2	3548	25.68	34.68	26.35	34.44	23.45	29.54	43.77	31.68	27.63	24.35	47.44	23.74	31.8433	28.9033	29.1433	34.36	KIK59778.1(hypothetical protein GYMLUDRAFT_74223 [Gymnopus luxurians FD-317 M1])					ENOG410XQ0D(T:Signal transduction mechanisms)	ENOG410XQ0D(Serine Threonine protein kinase)	PF00069.22(Pkinase:Protein kinase domain); PF07714.14(Pkinase_Tyr:Protein tyrosine kinase)	sp|O59763|OCA2_SCHPO(Serine/threonine-protein kinase oca2 OS=Schizosaccharomyces pombe (strain 972 / ATCC 24843) OX=284812 GN=oca2 PE=1 SV=1)
LE01Gene02732		RecName: Full=Eukaryotic translation initiation factor 2-alpha kinase 4; AltName: Full=GCN2-like protein	5062	57.38	48.34	59.49	48.73	44.4	66.54	33.78	29.55	46.92	60.5	57.85	59.9	59.4167	55.07	53.2233	36.75	KIK54868.1(hypothetical protein GYMLUDRAFT_206162 [Gymnopus luxurians FD-317 M1])		K16196	EIF2AK4	map04141(Protein processing in endoplasmic reticulum)	COG0124(J:Translation, ribosomal structure and biogenesis)	COG0124(Histidyl-trna synthetase)	PF00069.22(Pkinase:Protein kinase domain); PF12745.4(HGTP_anticodon2:Anticodon binding domain of tRNAs); PF07714.14(Pkinase_Tyr:Protein tyrosine kinase); PF05773.19(RWD:RWD domain); PF13393.3(tRNA-synt_His:Histidyl-tRNA synthetase); PF01636.20(APH:Phosphotransferase enzyme family)	sp|Q9HGN1|GCN2_SCHPO(eIF-2-alpha kinase GCN2 OS=Schizosaccharomyces pombe (strain 972 / ATCC 24843) OX=284812 GN=gcn2 PE=2 SV=2)
LE01Gene02814		RecName: Full=G2-specific protein kinase nimA; AltName: Full=Never in mitosis	2987	32.26	13.54	27.94	18.66	10.25	27.74	2.74	6.77	16.18	34.94	30.05	30.01	31.6667	24.58	18.8833	8.5633	GAW08188.1(other nek protein kinase [Lentinula edodes])	GO:0016301(molecular_function:kinase activity)	K20872	NEK2		ENOG410XNQP(T:Signal transduction mechanisms)	ENOG410XNQP(NIMA-related kinase)	PF00069.22(Pkinase:Protein kinase domain); PF07714.14(Pkinase_Tyr:Protein tyrosine kinase); PF14531.3(Kinase-like:Kinase-like)	sp|P11837|NIMA_EMENI(G2-specific protein kinase nimA OS=Emericella nidulans (strain FGSC A4 / ATCC 38163 / CBS 112.46 / NRRL 194 / M139) OX=227321 GN=nimA PE=1 SV=1)
LE01Gene02831		RecName: Full=Calcium/calmodulin-dependent protein kinase type I; Short=CaMK-I	1730	198.9	327.69	198.74	237.83	219.77	239.27	209.82	217.59	195.98	209.67	246.42	218.15	224.7467	241.7767	232.29	207.7967	KIK52125.1(hypothetical protein GYMLUDRAFT_77936 [Gymnopus luxurians FD-317 M1])	GO:0016310(biological_process:phosphorylation); GO:0000166(molecular_function:nucleotide binding); GO:0004672(molecular_function:protein kinase activity)				ENOG410XRMJ(E:Amino acid transport and metabolism)	ENOG410XRMJ(cysteine desulfurase)	PF00069.22(Pkinase:Protein kinase domain); PF07714.14(Pkinase_Tyr:Protein tyrosine kinase); PF14531.3(Kinase-like:Kinase-like); PF06293.11(Kdo:Lipopolysaccharide kinase (Kdo/WaaP) family)	sp|Q9Y899|KCC1B_EMEND(Calcium/calmodulin-dependent protein kinase cmkB OS=Emericella nidulans OX=162425 GN=cmkB PE=1 SV=1)
LE01Gene02947		RecName: Full=1,3-beta-glucan synthase component FKS1	5878	98.67	92.18	87.16	98.93	86.43	82.65	75.35	86.49	69.92	89.15	106.02	88.55	94.5733	92.67	89.3367	77.2533	KIK61380.1(glycosyltransferase family 48 protein [Gymnopus luxurians FD-317 M1])	GO:0006075(biological_process:(1->3)-beta-D-glucan biosynthetic process); GO:0003843(molecular_function:1,3-beta-D-glucan synthase activity); GO:0016021(cellular_component:integral component of membrane); GO:0000148(cellular_component:1,3-beta-D-glucan synthase complex)	K00706	E2.4.1.34	map00500(Starch and sucrose metabolism); map04011(MAPK signaling pathway - yeast)	ENOG410XQ8V(S:Function unknown)	ENOG410XQ8V(synthase)	PF02364.12(Glucan_synthase:1,3-beta-glucan synthase component); PF14288.3(FKS1_dom1:1,3-beta-glucan synthase subunit FKS1, domain-1)	sp|O93927|FKS1_CRYNH(1,3-beta-glucan synthase component FKS1 OS=Cryptococcus neoformans var. grubii serotype A (strain H99 / ATCC 208821 / CBS 10515 / FGSC 9487) OX=235443 GN=FKS1 PE=3 SV=3)
LE01Gene02958		RecName: Full=Protein kinase C theta type; AltName: Full=nPKC-theta	4468	45.87	63.9	33.54	31.25	28.06	22.7	31.04	25.57	21.97	25.41	23.73	24.16	24.4333	47.77	27.3367	26.1933	ESK82784.1(protein kinase [Moniliophthora roreri MCA 2997])		K04445;K06068	RPS6KA5, MSK1;PRKCD	map04933(AGE-RAGE signaling pathway in diabetic complications)	ENOG410XNPH(T:Signal transduction mechanisms); ENOG410XPQQ(T:Signal transduction mechanisms); ENOG410XR1Q(T:Signal transduction mechanisms); COG0515(T:Signal transduction mechanisms)	ENOG410XNPH(protein serine/threonine kinase activity); ENOG410XPQQ(CAMP-dependent protein kinase, catalytic subunit); ENOG410XR1Q(CDC42 binding protein kinase); COG0515(CDC42 binding protein kinase)	PF00069.22(Pkinase:Protein kinase domain); PF07714.14(Pkinase_Tyr:Protein tyrosine kinase); PF14531.3(Kinase-like:Kinase-like)	sp|A8KBH6|KPCB_XENTR(Protein kinase C beta type OS=Xenopus tropicalis OX=8364 GN=prkcb PE=2 SV=1)
LE01Gene03011		_	2949	8.97	13.55	8.89	17.13	28.6	14.29	10.03	8.63	10.01	5.75	8.33	9.31	7.7967	10.47	20.0067	9.5567	KIK55503.1(glycoside hydrolase family 31 protein [Gymnopus luxurians FD-317 M1])	GO:0016798(molecular_function:hydrolase activity, acting on glycosyl bonds); GO:0008152(biological_process:metabolic process)				COG1501(G:Carbohydrate transport and metabolism)	COG1501(hydrolase, family 31)	PF01055.23(Glyco_hydro_31:Glycosyl hydrolases family 31)	sp|A2QTU5|XYLA_ASPNC(Alpha-xylosidase A OS=Aspergillus niger (strain CBS 513.88 / FGSC A1513) OX=425011 GN=axlA PE=1 SV=1)
LE01Gene03160		RecName: Full=Sporulation protein kinase pit1	6708	45.05	46.16	44.69	37.95	34.13	41.33	27.2	30.16	40.34	32.42	35.75	30.55	32.9067	45.3	37.8033	32.5667	GAW03617.1(cmgc rck mak protein kinase [Lentinula edodes])	GO:0009987(biological_process:cellular process)	K12765	IME2	map04113(Meiosis - yeast)	ENOG410XPBB(T:Signal transduction mechanisms)	ENOG410XPBB(Male germ cell-associated kinase)	PF00069.22(Pkinase:Protein kinase domain); PF07714.14(Pkinase_Tyr:Protein tyrosine kinase)	sp|Q04859|MAK_MOUSE(Serine/threonine-protein kinase MAK OS=Mus musculus OX=10090 GN=Mak PE=1 SV=2)
LE01Gene03251		RecName: Full=Serine/threonine-protein kinase PSK2; AltName: Full=PAS kinase 2	2401	38.44	32.09	35.25	40.07	36.33	41.62	31.91	37.63	47.91	29.36	31.23	33.27	31.2867	35.26	39.34	39.15	KIK71053.1(hypothetical protein GYMLUDRAFT_33173 [Gymnopus luxurians FD-317 M1])					COG0515(J:Translation, ribosomal structure and biogenesis); ENOG410YDMV(J:Translation, ribosomal structure and biogenesis)	COG0515((ribosomal) protein); ENOG410YDMV((ribosomal) protein)	PF00069.22(Pkinase:Protein kinase domain); PF07714.14(Pkinase_Tyr:Protein tyrosine kinase); PF14531.3(Kinase-like:Kinase-like)	sp|Q9UTH3|PPK6_SCHPO(Serine/threonine-protein kinase ppk6 OS=Schizosaccharomyces pombe (strain 972 / ATCC 24843) OX=284812 GN=ppk6 PE=1 SV=2)
LE01Gene03265		RecName: Full=Calcium/calmodulin-dependent protein kinase; Short=CMPK	2991	0	0	0	0	0.02	0	0.04	0	0	0.02	0.02	0	0.0133	0	0.0067	0.0133	GAW10508.1(Pkinase-domain-containing protein [Lentinula edodes])	GO:0004674(molecular_function:protein serine/threonine kinase activity); GO:0006468(biological_process:protein phosphorylation); GO:0005524(molecular_function:ATP binding)	K08794	CAMK1		ENOG410XRMJ(S:Function unknown)	ENOG410XRMJ(Solute carrier family 25 member)	PF00069.22(Pkinase:Protein kinase domain); PF07714.14(Pkinase_Tyr:Protein tyrosine kinase); PF13455.3(MUG113:Meiotically up-regulated gene 113); PF14531.3(Kinase-like:Kinase-like); PF10544.6(T5orf172:T5orf172 domain)	sp|Q00771|KCC1A_EMENI(Calcium/calmodulin-dependent protein kinase cmkA OS=Emericella nidulans (strain FGSC A4 / ATCC 38163 / CBS 112.46 / NRRL 194 / M139) OX=227321 GN=cmkA PE=1 SV=2)
LE01Gene03378		RecName: Full=Serine/threonine-protein kinase gad8	2202	87.94	70.47	81	67.18	59.05	70.59	101.21	84.74	75.54	108.01	102.92	87.7	99.5433	79.8033	65.6067	87.1633	KIK69505.1(hypothetical protein GYMLUDRAFT_151274 [Gymnopus luxurians FD-317 M1])	GO:0004674(molecular_function:protein serine/threonine kinase activity); GO:0006468(biological_process:protein phosphorylation); GO:0005524(molecular_function:ATP binding)	K13303	SGK2		ENOG410XNPH(S:Function unknown)	ENOG410XNPH(carbohydrate esterase family 16 protein)	PF00069.22(Pkinase:Protein kinase domain); PF07714.14(Pkinase_Tyr:Protein tyrosine kinase); PF00433.21(Pkinase_C:Protein kinase C terminal domain); PF14531.3(Kinase-like:Kinase-like)	sp|Q9P7J8|GAD8_SCHPO(Serine/threonine-protein kinase gad8 OS=Schizosaccharomyces pombe (strain 972 / ATCC 24843) OX=284812 GN=gad8 PE=1 SV=1)
LE01Gene03398		RecName: Full=Mitogen-activated protein kinase; AltName: Full=FsMAPK	1701	14.66	23.43	18.16	40.58	44.98	23.46	36.33	57.67	42.03	4.4	23.16	9.27	12.2767	18.75	36.34	45.3433	GAW09439.1(CMGC MAPK protein kinase [Lentinula edodes])	GO:0004707(molecular_function:MAP kinase activity); GO:0000165(biological_process:MAPK cascade); GO:0005524(molecular_function:ATP binding); GO:0005622(cellular_component:intracellular)	K04371	ERK, MAPK1_3	map04011(MAPK signaling pathway - yeast); map04933(AGE-RAGE signaling pathway in diabetic complications)	ENOG410XNY0(T:Signal transduction mechanisms)	ENOG410XNY0(Mitogen-activated protein kinase)	PF00069.22(Pkinase:Protein kinase domain); PF07714.14(Pkinase_Tyr:Protein tyrosine kinase); PF14531.3(Kinase-like:Kinase-like)	sp|Q00859|MAPK_FUSSO(Mitogen-activated protein kinase OS=Fusarium solani subsp. pisi OX=70791 GN=MAPK PE=2 SV=1)
LE01Gene03440		RecName: Full=Ras-related C3 botulinum toxin substrate 3; AltName: Full=p21-Rac3; Flags: Precursor	1248	484.52	446.47	477.51	289.19	259.64	352.32	163.41	175.23	192.98	425.09	419.29	420.34	421.5733	469.5	300.3833	177.2067	GAW07982.1(small GTPase Rac1 [Lentinula edodes])		K04392	RAC1	map04145(Phagosome); map04933(AGE-RAGE signaling pathway in diabetic complications)	COG1100(S:Function unknown)	COG1100(GTP-binding Protein)	PF00071.19(Ras:Ras family); PF08477.10(Roc:Ras of Complex, Roc, domain of DAPkinase)	sp|P60764|RAC3_MOUSE(Ras-related C3 botulinum toxin substrate 3 OS=Mus musculus OX=10090 GN=Rac3 PE=1 SV=1)
LE01Gene03493		RecName: Full=Probable Rho-type GTPase-activating protein 2	4613	38.7	45.62	40.05	45.23	33.28	37.82	74.54	57.78	50.33	28.37	38.24	29.74	32.1167	41.4567	38.7767	60.8833	GAW08127.1(hypothetical protein LENED_010172 [Lentinula edodes])	GO:0016020(cellular_component:membrane); GO:0065007(biological_process:biological regulation)	K08773	RALBP1		ENOG410XRJ9(S:Function unknown)	ENOG410XRJ9(GTPase activator activity)	PF00620.24(RhoGAP:RhoGAP domain); PF00169.26(PH:PH domain); PF00787.21(PX:PX domain)	sp|Q10164|RGA2_SCHPO(Probable Rho-type GTPase-activating protein 2 OS=Schizosaccharomyces pombe (strain 972 / ATCC 24843) OX=284812 GN=rga2 PE=1 SV=1)
LE01Gene03508		RecName: Full=GTP-binding protein Rho3; Flags: Precursor	1196	33.95	27.28	31.09	24.34	22.52	28.11	21.59	21.9	23.01	41.39	36.62	46.4	41.47	30.7733	24.99	22.1667	GAW09621.1(gtp-binding protein rho3 [Lentinula edodes])	GO:0005622(cellular_component:intracellular); GO:0007264(biological_process:small GTPase mediated signal transduction); GO:0005525(molecular_function:GTP binding)	K07975	K07975		COG1100(U:Intracellular trafficking, secretion, and vesicular transport)	COG1100(protein transport)	PF00071.19(Ras:Ras family); PF08477.10(Roc:Ras of Complex, Roc, domain of DAPkinase); PF00025.18(Arf:ADP-ribosylation factor family)	sp|Q9P8J9|RHO3_SCHCO(GTP-binding protein Rho3 OS=Schizophyllum commune OX=5334 GN=RHO3 PE=2 SV=1)
LE01Gene03529		RecName: Full=LIM domain-containing protein C4F6.12	3385	36.25	27.24	35.74	28.27	21.44	39.08	35.84	24.2	27.5	35.71	33.93	37.65	35.7633	33.0767	29.5967	29.18	GAW07616.1(hypothetical protein LENED_009623 [Lentinula edodes])					ENOG410XRD4(S:Function unknown)	ENOG410XRD4(PDZ and LIM domain)	PF00412.19(LIM:LIM domain)	sp|P49024|PAXI_CHICK(Paxillin OS=Gallus gallus OX=9031 GN=PXN PE=1 SV=1)
LE01Gene03747		RecName: Full=Probable serine/threonine-protein kinase KKQ8	2845	0	0	0	0	0	0	0	0	0	0	0	0	0	0	0	0	KIK52134.1(hypothetical protein GYMLUDRAFT_371404 [Gymnopus luxurians FD-317 M1])					ENOG410XQFD(S:Function unknown); COG0631(S:Function unknown); COG0515(S:Function unknown); ENOG410YHHF(S:Function unknown); ENOG410XQ0D(S:Function unknown)	ENOG410XQFD(myosin light chain kinase); COG0631(myosin light chain kinase); COG0515(myosin light chain kinase); ENOG410YHHF(myosin light chain kinase); ENOG410XQ0D(myosin light chain kinase)	PF00069.22(Pkinase:Protein kinase domain); PF07714.14(Pkinase_Tyr:Protein tyrosine kinase)	sp|Q6Z9F4|CIPK6_ORYSJ(CBL-interacting protein kinase 6 OS=Oryza sativa subsp. japonica OX=39947 GN=CIPK6 PE=2 SV=1)
LE01Gene03836		RecName: Full=Beta-glucan synthesis-associated protein KRE6; AltName: Full=Killer toxin-resistance protein 6	2413	97.75	111.71	97.74	99.04	78.27	107.24	82.93	56.48	110.13	85.39	75.51	72.41	77.77	102.4	94.85	83.18	GAW05172.1(glycoside hydrolase family 16 protein [Lentinula edodes])	GO:0016787(molecular_function:hydrolase activity); GO:0016020(cellular_component:membrane)				COG2273(G:Carbohydrate transport and metabolism)	COG2273(hydrolase family 16)	PF03935.12(SKN1:Beta-glucan synthesis-associated protein (SKN1))	sp|P87024|SKN1_CANAX(Beta-glucan synthesis-associated protein SKN1 OS=Candida albicans OX=5476 GN=SKN1 PE=2 SV=1)
LE01Gene03866		RecName: Full=cAMP-dependent protein kinase type 1; Short=PKA 1; AltName: Full=CDC25-suppressing protein kinase; AltName: Full=PK-25	1661	89.19	94.04	90.84	108.65	96.09	98.74	65.21	65.28	80.4	74.96	75.49	82.48	77.6433	91.3567	101.16	70.2967	GAW08823.1(AGC PKA protein kinase [Lentinula edodes])	GO:0045014(biological_process:negative regulation of transcription by glucose); GO:0005773(cellular_component:vacuole); GO:0016310(biological_process:phosphorylation); GO:0005829(cellular_component:cytosol); GO:0010515(biological_process:negative regulation of induction of conjugation with cellular fusion); GO:0000166(molecular_function:nucleotide binding); GO:0006468(biological_process:protein p…	K04345	PKA	map04138(Autophagy - yeast); map04113(Meiosis - yeast); map04213(Longevity regulating pathway - multiple species)	ENOG410XPQQ(S:Function unknown)	ENOG410XPQQ(mitochondrial)	PF00069.22(Pkinase:Protein kinase domain); PF07714.14(Pkinase_Tyr:Protein tyrosine kinase)	sp|P06244|KAPA_YEAST(cAMP-dependent protein kinase type 1 OS=Saccharomyces cerevisiae (strain ATCC 204508 / S288c) OX=559292 GN=TPK1 PE=1 SV=3)
LE01Gene04173		RecName: Full=Mitogen-activated protein kinase SLT2/MPK1; Short=MAP kinase MPK1	2020	45.47	60.29	49.66	78.22	78.4	67.39	90.81	107.38	112.32	29.3	41.94	35.22	35.4867	51.8067	74.67	103.5033	GAW05603.1(map kinase [Lentinula edodes])	GO:0004674(molecular_function:protein serine/threonine kinase activity); GO:0006468(biological_process:protein phosphorylation); GO:0005524(molecular_function:ATP binding)	K04464	MAPK7	map04011(MAPK signaling pathway - yeast); map04139(Mitophagy - yeast)	ENOG410XNY0(L:Replication, recombination and repair)	ENOG410XNY0(DNA polymerase)	PF00069.22(Pkinase:Protein kinase domain); PF07714.14(Pkinase_Tyr:Protein tyrosine kinase)	sp|Q00772|SLT2_YEAST(Mitogen-activated protein kinase SLT2/MPK1 OS=Saccharomyces cerevisiae (strain ATCC 204508 / S288c) OX=559292 GN=SLT2 PE=1 SV=2)
LE01Gene04214		RecName: Full=GTP-binding protein rho2; Flags: Precursor	3061	257.56	312.66	224.37	230.01	176.68	190.51	213.01	170.65	123.1	233.71	242.32	219.13	231.72	264.8633	199.0667	168.92	GAW05567.1(rho small monomeric gtpase [Lentinula edodes])	GO:0032949(biological_process:regulation of alpha-glucan biosynthetic process); GO:0030950(biological_process:establishment or maintenance of actin cytoskeleton polarity); GO:0051286(cellular_component:cell tip); GO:0030427(cellular_component:site of polarized growth); GO:0032153(cellular_component:cell division site); GO:0003924(molecular_function:GTPase activity); GO:0005634(cellular_component:…	K07975	K07975		COG1100(S:Function unknown)	COG1100(Phosphotransferase enzyme family)	PF00071.19(Ras:Ras family); PF08477.10(Roc:Ras of Complex, Roc, domain of DAPkinase); PF00025.18(Arf:ADP-ribosylation factor family)	sp|Q10133|RHO2_SCHPO(GTP-binding protein rho2 OS=Schizosaccharomyces pombe (strain 972 / ATCC 24843) OX=284812 GN=rho2 PE=1 SV=1)
LE01Gene04225		RecName: Full=Serine/threonine-protein kinase gad8	2294	124.16	126.57	126.99	102.95	83.32	102.31	90.26	93.3	117.8	100.93	110.38	109.81	107.04	125.9067	96.1933	100.4533	GAW07819.1(AGC Akt protein kinase [Lentinula edodes])	GO:0004674(molecular_function:protein serine/threonine kinase activity); GO:0006468(biological_process:protein phosphorylation); GO:0005524(molecular_function:ATP binding)	K13303	SGK2		ENOG410XNPH(T:Signal transduction mechanisms)	ENOG410XNPH(protein serine/threonine kinase activity)	PF00069.22(Pkinase:Protein kinase domain); PF07714.14(Pkinase_Tyr:Protein tyrosine kinase); PF00433.21(Pkinase_C:Protein kinase C terminal domain)	sp|Q9P7J8|GAD8_SCHPO(Serine/threonine-protein kinase gad8 OS=Schizosaccharomyces pombe (strain 972 / ATCC 24843) OX=284812 GN=gad8 PE=1 SV=1)
LE01Gene04358		_	7152	102.16	61.6	72.82	63.96	57.82	75.65	15.76	20.18	41.76	101.97	83.29	105.98	97.08	78.86	65.81	25.9	ESK91434.1(rho gtpase activating protein 22 [Moniliophthora roreri MCA 2997])		K19844	BEM2	map04011(MAPK signaling pathway - yeast)	ENOG4111GS4(U:Intracellular trafficking, secretion, and vesicular transport); ENOG410YY7B(T:Signal transduction mechanisms); ENOG410YM3I(T:Signal transduction mechanisms); ENOG410Y65V(T:Signal transduction mechanisms)	ENOG4111GS4(rho GTPase activating protein); ENOG410YY7B(rho GTPase activating protein); ENOG410YM3I(rho GTPase activating protein); ENOG410Y65V(rho GTPase activating protein)	PF00620.24(RhoGAP:RhoGAP domain); PF00617.16(RasGEF:RasGEF domain); PF00169.26(PH:PH domain); PF00618.17(RasGEF_N:RasGEF N-terminal motif); PF15410.3(PH_9:Pleckstrin homology domain)	sp|P52757|CHIO_HUMAN(Beta-chimaerin OS=Homo sapiens OX=9606 GN=CHN2 PE=1 SV=2)
LE01Gene04444		RecName: Full=Glucosidase 2 subunit alpha; AltName: Full=Alpha-glucosidase II subunit alpha; AltName: Full=Glucosidase II subunit alpha; AltName: Full=Reversal of TO	3335	54.27	32.4	49.62	34.81	24.97	48.9	11.12	15.18	24.53	66.24	59.09	59.04	61.4567	45.43	36.2267	16.9433	GAV99259.1(glycoside hydrolase family 31 protein [Lentinula edodes])	GO:0017177(cellular_component:glucosidase II complex); GO:0005975(biological_process:carbohydrate metabolic process); GO:0030246(molecular_function:carbohydrate binding); GO:0005788(cellular_component:endoplasmic reticulum lumen); GO:0009272(biological_process:fungal-type cell wall biogenesis); GO:0004553(molecular_function:hydrolase activity, hydrolyzing O-glycosyl compounds); GO:0033919(molecul…	K05546	GANAB	map00510(N-Glycan biosynthesis); map04141(Protein processing in endoplasmic reticulum)	COG1501(S:Function unknown)	COG1501(KR domain)	PF01055.23(Glyco_hydro_31:Glycosyl hydrolases family 31); PF13802.3(Gal_mutarotas_2:Galactose mutarotase-like); PF17137.1(DUF5110:Domain of unknown function (DUF5110))	sp|Q9US55|GLU2A_SCHPO(Glucosidase 2 subunit alpha OS=Schizosaccharomyces pombe (strain 972 / ATCC 24843) OX=284812 GN=gls2 PE=3 SV=1)
LE01Gene04542		RecName: Full=Heat shock 70 kDa protein; Flags: Precursor	2512	232.54	113.69	182.65	110.66	76.36	186.6	67.38	64.33	80.07	314.73	232.05	201.79	249.5233	176.2933	124.54	70.5933	GAW04349.1(heat shock protein [Lentinula edodes])	GO:0006457(biological_process:protein folding); GO:0051082(molecular_function:unfolded protein binding); GO:0005524(molecular_function:ATP binding)	K04043	dnaK, HSPA9	map03018(RNA degradation)	COG0443(G:Carbohydrate transport and metabolism)	COG0443(endo-glucanase)	PF00012.17(HSP70:Hsp70 protein); PF06723.10(MreB_Mbl:MreB/Mbl protein)	sp|Q5B0C0|HSP7M_EMENI(Heat shock 70 kDa protein OS=Emericella nidulans (strain FGSC A4 / ATCC 38163 / CBS 112.46 / NRRL 194 / M139) OX=227321 GN=AN6010 PE=1 SV=1)
LE01Gene04659		RecName: Full=Rho1 guanine nucleotide exchange factor 3; AltName: Full=Lethal at division protein 1	5947	40.74	52.82	43.81	45.18	43.47	40.96	46.35	46.98	44.49	36.11	40.26	34.69	37.02	45.79	43.2033	45.94	KIK53944.1(hypothetical protein GYMLUDRAFT_49117 [Gymnopus luxurians FD-317 M1])		K19842	ROM1_2	map04011(MAPK signaling pathway - yeast)	COG5422(T:Signal transduction mechanisms)	COG5422(guanine nucleotide exchange factor)	PF00780.19(CNH:CNH domain); PF00621.17(RhoGEF:RhoGEF domain); PF15405.3(PH_5:Pleckstrin homology domain); PF00610.18(DEP:Domain found in Dishevelled, Egl-10, and Pleckstrin (DEP))	sp|Q9Y7U6|RGF1_SCHPO(Rho1 guanine nucleotide exchange factor 1 OS=Schizosaccharomyces pombe (strain 972 / ATCC 24843) OX=284812 GN=rgf1 PE=1 SV=1)
LE01Gene04712		RecName: Full=Serine/threonine-protein kinase ppk14	4622	142.71	128.02	153.95	69.54	81.95	84.58	63.75	70.31	62.89	91.41	114.57	103.03	103.0033	141.56	78.69	65.65	GAW03736.1(agc agc-unique protein kinase [Lentinula edodes])	GO:0016310(biological_process:phosphorylation); GO:0000166(molecular_function:nucleotide binding); GO:0004672(molecular_function:protein kinase activity)				ENOG410XNPH(S:Function unknown)	ENOG410XNPH(-)	PF00069.22(Pkinase:Protein kinase domain); PF07714.14(Pkinase_Tyr:Protein tyrosine kinase); PF00433.21(Pkinase_C:Protein kinase C terminal domain)	sp|P54644|KRAC_DICDI(RAC family serine/threonine-protein kinase homolog OS=Dictyostelium discoideum OX=44689 GN=pkbA PE=1 SV=1)
LE01Gene04918		RecName: Full=Heat shock protein hsp88	2886	205.44	98.24	183.53	161.29	172.63	238.19	132.82	144.92	139.54	151.41	143.49	128.08	140.9933	162.4033	190.7033	139.0933	GAW09609.1(heat shock protein 70 [Lentinula edodes])	GO:0005524(molecular_function:ATP binding)	K09489	HSPA4		COG0443(S:Function unknown)	COG0443(Retrotransposon protein)	PF00012.17(HSP70:Hsp70 protein); PF06723.10(MreB_Mbl:MreB/Mbl protein)	sp|O74225|HSP88_NEUCR(Heat shock protein hsp88 OS=Neurospora crassa (strain ATCC 24698 / 74-OR23-1A / CBS 708.71 / DSM 1257 / FGSC 987) OX=367110 GN=hsp88 PE=1 SV=1)
LE01Gene04938		RecName: Full=Beta-glucan synthesis-associated protein KRE6; AltName: Full=Killer toxin-resistance protein 6	1944	3.06	4.24	3.06	2.73	3.58	2.64	11.19	16.74	20.96	1.8	3.98	3.44	3.0733	3.4533	2.9833	16.2967	KIK69476.1(glycoside hydrolase family 16 protein [Gymnopus luxurians FD-317 M1])					COG2273(G:Carbohydrate transport and metabolism)	COG2273(hydrolase family 16)	PF03935.12(SKN1:Beta-glucan synthesis-associated protein (SKN1))	sp|O13941|YEPB_SCHPO(Uncharacterized beta-glucan synthesis-associated protein C23H3.11c OS=Schizosaccharomyces pombe (strain 972 / ATCC 24843) OX=284812 GN=SPAC23H3.11c PE=3 SV=1)
LE01Gene04978		RecName: Full=Dual specificity protein kinase FUZ7	2151	0.52	0.82	0.65	0.62	0.39	1.5	0.99	2.49	1.15	1.87	0.41	0.49	0.9233	0.6633	0.8367	1.5433	GAW03974.1(ste ste7 mek1 protein kinase [Lentinula edodes])	GO:0044424(cellular_component:intracellular part); GO:0030447(biological_process:filamentous growth); GO:0000165(biological_process:MAPK cascade); GO:0000750(biological_process:pheromone-dependent signal transduction involved in conjugation with cellular fusion); GO:0004672(molecular_function:protein kinase activity)	K11226	STE7	map04011(MAPK signaling pathway - yeast)	ENOG410XQ5A(Q:Secondary metabolites biosynthesis, transport and catabolism)	ENOG410XQ5A(amine oxidase)	PF00069.22(Pkinase:Protein kinase domain); PF07714.14(Pkinase_Tyr:Protein tyrosine kinase); PF14531.3(Kinase-like:Kinase-like)	sp|Q99078|FUZ7_USTMA(Dual specificity protein kinase FUZ7 OS=Ustilago maydis (strain 521 / FGSC 9021) OX=237631 GN=FUZ7 PE=3 SV=2)
LE01Gene04999		RecName: Full=Probable serine/threonine-protein kinase fhkE; AltName: Full=Forkhead-associated kinase protein E	2547	44.76	26.06	41.25	26.81	24.67	39.09	19.91	23.59	27.05	45.33	41.82	43.18	43.4433	37.3567	30.19	23.5167	GAW08050.1(glycerol-3-phosphate-acyltransferase [Lentinula edodes])	GO:0044238(biological_process:primary metabolic process); GO:0016310(biological_process:phosphorylation); GO:0016301(molecular_function:kinase activity); GO:0044464(cellular_component:cell part); GO:0071704(biological_process:organic substance metabolic process); GO:0016740(molecular_function:transferase activity); GO:0048523(biological_process:negative regulation of cellular process)	K02831	RAD53	map04111(Cell cycle - yeast); map04113(Meiosis - yeast)	ENOG410YA63(E:Amino acid transport and metabolism)	ENOG410YA63(homocysteine S-methyltransferase activity)	PF00069.22(Pkinase:Protein kinase domain); PF07714.14(Pkinase_Tyr:Protein tyrosine kinase); PF00498.23(FHA:FHA domain); PF06293.11(Kdo:Lipopolysaccharide kinase (Kdo/WaaP) family); PF16697.2(Yop-YscD_cpl:Inner membrane component of T3SS, cytoplasmic domain); PF14531.3(Kinase-like:Kinase-like)	sp|P34101|FHKC_DICDI(Probable serine/threonine-protein kinase fhkC OS=Dictyostelium discoideum OX=44689 GN=fhkC PE=3 SV=2)
LE01Gene05184		RecName: Full=UDP-glucose:glycoprotein glucosyltransferase; Short=UGT; Short=dUGT; AltName: Full=UDP--Glc:glycoprotein glucosyltransferase; Flags: Precursor	4901	41.95	37.85	40.28	30.73	26.55	43.7	16.6	32.11	28.84	56.42	66.34	55.63	59.4633	40.0267	33.66	25.85	GAW03492.1(glycosyltransferase family 24 protein [Lentinula edodes])		K11718	HUGT	map04141(Protein processing in endoplasmic reticulum)	ENOG410XRK6(O:Posttranslational modification, protein turnover, chaperones)	ENOG410XRK6(udp-glucose glycoprotein glucosyltransferase)	PF06427.8(UDP-g_GGTase:UDP-glucose:Glycoprotein Glucosyltransferase); PF01501.17(Glyco_transf_8:Glycosyl transferase family 8)	sp|Q09140|UGGG_SCHPO(UDP-glucose:glycoprotein glucosyltransferase OS=Schizosaccharomyces pombe (strain 972 / ATCC 24843) OX=284812 GN=gpt1 PE=1 SV=2)
LE01Gene05205		RecName: Full=Cell cycle serine/threonine-protein kinase CDC5/MSD2	3094	92.9	51.69	82.36	57.03	31.98	82.36	23.79	26.52	56.4	95.83	84.44	89.44	89.9033	75.65	57.1233	35.57	GAW03512.1(Pkinase-domain-containing protein [Lentinula edodes])	GO:0016301(molecular_function:kinase activity)	K06631	PLK1		ENOG410XQBP(T:Signal transduction mechanisms)	ENOG410XQBP(Polo-like kinase)	PF00069.22(Pkinase:Protein kinase domain); PF07714.14(Pkinase_Tyr:Protein tyrosine kinase); PF00659.15(POLO_box:POLO box duplicated region); PF14531.3(Kinase-like:Kinase-like)	sp|P32562|CDC5_YEAST(Cell cycle serine/threonine-protein kinase CDC5/MSD2 OS=Saccharomyces cerevisiae (strain ATCC 204508 / S288c) OX=559292 GN=CDC5 PE=1 SV=1)
LE01Gene05256		RecName: Full=Mitogen-activated protein kinase; AltName: Full=FsMAPK	1514	15.53	4.77	10.08	12.29	5.48	18.35	8.32	17.33	33.18	11.09	10.37	8.42	9.96	10.1267	12.04	19.61	GAW09968.1(CMGC MAPK protein kinase [Lentinula edodes])	GO:0004707(molecular_function:MAP kinase activity); GO:0000165(biological_process:MAPK cascade); GO:0005524(molecular_function:ATP binding); GO:0005622(cellular_component:intracellular)	K04371	ERK, MAPK1_3	map04011(MAPK signaling pathway - yeast); map04933(AGE-RAGE signaling pathway in diabetic complications)	ENOG410XNY0(T:Signal transduction mechanisms)	ENOG410XNY0(Mitogen-activated protein kinase)	PF00069.22(Pkinase:Protein kinase domain); PF07714.14(Pkinase_Tyr:Protein tyrosine kinase)	sp|Q00859|MAPK_FUSSO(Mitogen-activated protein kinase OS=Fusarium solani subsp. pisi OX=70791 GN=MAPK PE=2 SV=1)
LE01Gene05264		RecName: Full=Rho-type GTPase-activating protein 1	4972	40.82	42.72	42.53	28.93	30.24	34.2	21.93	25.02	26.25	29.99	32.96	29.58	30.8433	42.0233	31.1233	24.4	GAW07000.1(rho gtpase activator [Lentinula edodes])	GO:0046872(molecular_function:metal ion binding)				ENOG410YVI5(T:Signal transduction mechanisms)	ENOG410YVI5(Serine Threonine protein kinase)	PF00620.24(RhoGAP:RhoGAP domain); PF00412.19(LIM:LIM domain)	sp|O43052|RGA1_SCHPO(Rho-type GTPase-activating protein 1 OS=Schizosaccharomyces pombe (strain 972 / ATCC 24843) OX=284812 GN=rga1 PE=1 SV=1)
LE01Gene05333		RecName: Full=Serine/threonine-protein kinase GIN4; AltName: Full=Growth inhibitory protein 4	2689	2.34	1.43	2.38	38.1	1.73	13.64	6.09	27.88	82.95	1.1	1.69	1.16	1.3167	2.05	17.8233	38.9733	GAW08155.1(Pkinase-domain-containing protein [Lentinula edodes])					ENOG410XNQ0(T:Signal transduction mechanisms)	ENOG410XNQ0(CAMK family protein kinase)	PF00069.22(Pkinase:Protein kinase domain); PF07714.14(Pkinase_Tyr:Protein tyrosine kinase); PF16797.2(Fungal_KA1:Fungal kinase associated-1 domain)	sp|Q5AG71|HSL1_CANAL(Serine/threonine-protein kinase HSL1 OS=Candida albicans (strain SC5314 / ATCC MYA-2876) OX=237561 GN=HSL1 PE=1 SV=2)
LE01Gene05404		RecName: Full=Serine/threonine-protein kinase SCH9	1800	85.12	80.63	80.77	96.94	109.69	96.81	91.67	127.85	105.22	55.38	67.31	69.01	63.9	82.1733	101.1467	108.2467	GAW01847.1(kinase-like protein [Lentinula edodes])	GO:0004674(molecular_function:protein serine/threonine kinase activity); GO:0006468(biological_process:protein phosphorylation); GO:0005524(molecular_function:ATP binding)	K19800	SCH9	map04213(Longevity regulating pathway - multiple species); map04138(Autophagy - yeast)	ENOG410XNPH(T:Signal transduction mechanisms)	ENOG410XNPH(protein serine/threonine kinase activity)	PF00069.22(Pkinase:Protein kinase domain); PF07714.14(Pkinase_Tyr:Protein tyrosine kinase); PF00433.21(Pkinase_C:Protein kinase C terminal domain); PF14531.3(Kinase-like:Kinase-like)	sp|Q5AHG6|SCH9_CANAL(Serine/threonine-protein kinase SCH9 OS=Candida albicans (strain SC5314 / ATCC MYA-2876) OX=237561 GN=SCH9 PE=3 SV=2)
LE01Gene05534		RecName: Full=Heat shock protein HSS1	2177	0.06	0	0	0.02	0	0	0	0	0.03	0.08	0	0.05	0.0433	0.02	0.0067	0.01	GAW08420.1(heat shock protein HSS1 [Lentinula edodes])	GO:0005524(molecular_function:ATP binding)	K03283	HSPA1s	map03040(Spliceosome); map04141(Protein processing in endoplasmic reticulum); map04144(Endocytosis); map04213(Longevity regulating pathway - multiple species)	COG0443(O:Posttranslational modification, protein turnover, chaperones)	COG0443(Heat shock protein)	PF00012.17(HSP70:Hsp70 protein); PF06723.10(MreB_Mbl:MreB/Mbl protein)	sp|Q01877|HSP71_PUCGR(Heat shock protein HSS1 OS=Puccinia graminis OX=5297 GN=HSS1 PE=3 SV=1)
LE01Gene05585		RecName: Full=GTP-binding protein ypt1	1004	744.33	724.5	741.08	495.12	453.4	556.84	457.68	431.78	381.71	941.97	886.94	932.27	920.3933	736.6367	501.7867	423.7233	KIK63629.1(hypothetical protein GYMLUDRAFT_241550 [Gymnopus luxurians FD-317 M1])	GO:0005622(cellular_component:intracellular); GO:0007264(biological_process:small GTPase mediated signal transduction); GO:0005525(molecular_function:GTP binding)	K07874	RAB1A		ENOG410XQN5(S:Function unknown)	ENOG410XQN5(member RAS oncogene family)	PF00071.19(Ras:Ras family); PF08477.10(Roc:Ras of Complex, Roc, domain of DAPkinase); PF00025.18(Arf:ADP-ribosylation factor family); PF03193.13(DUF258:Protein of unknown function, DUF258)	sp|P33723|YPT1_NEUCR(GTP-binding protein ypt1 OS=Neurospora crassa (strain ATCC 24698 / 74-OR23-1A / CBS 708.71 / DSM 1257 / FGSC 987) OX=367110 GN=ypt-1 PE=3 SV=1)
LE01Gene05687		_	2163	0.03	0.06	0.1	0.07	0.1	0.03	0.08	0.08	0.09	0.07	0.23	0.05	0.1167	0.0633	0.0667	0.0833	GAV99136.1(hypothetical protein LENED_000572 [Lentinula edodes])					COG5253(T:Signal transduction mechanisms); ENOG4110CB5(S:Function unknown)	COG5253(phosphatidylinositol-4-phosphate 5-kinase); ENOG4110CB5(other FunK1 protein kinase)	PF00069.22(Pkinase:Protein kinase domain); PF07714.14(Pkinase_Tyr:Protein tyrosine kinase); PF01636.20(APH:Phosphotransferase enzyme family)
LE01Gene05769		RecName: Full=GTP-binding protein rhoA; AltName: Full=Rho1 protein homolog; Flags: Precursor	1178	933.36	953.53	846.46	556.73	506.33	637.98	515.04	481.81	369.9	1244.15	1167.52	1146.59	1186.0867	911.1167	567.0133	455.5833	GAW02099.1(small gtpase-binding protein [Lentinula edodes])	GO:0005622(cellular_component:intracellular); GO:0007264(biological_process:small GTPase mediated signal transduction); GO:0005525(molecular_function:GTP binding)	K04513	RHOA	map04011(MAPK signaling pathway - yeast); map04144(Endocytosis)	COG1100(Z:Cytoskeleton)	COG1100(myosin heavy chain)	PF00071.19(Ras:Ras family); PF08477.10(Roc:Ras of Complex, Roc, domain of DAPkinase); PF00025.18(Arf:ADP-ribosylation factor family)	sp|Q9C3Y4|RHOA_EMENI(GTP-binding protein rhoA OS=Emericella nidulans (strain FGSC A4 / ATCC 38163 / CBS 112.46 / NRRL 194 / M139) OX=227321 GN=rhoA PE=3 SV=1)
LE01Gene05775		RecName: Full=Mitogen-activated protein kinase 2; AltName: Full=PCM	2291	82.76	94.26	89.15	48.23	43.99	59.13	37.95	30.06	30.12	61.46	75.16	57.42	64.68	88.7233	50.45	32.71	AAF36811.1(mitogen-activated kinase [Lentinula edodes])	GO:0004707(molecular_function:MAP kinase activity); GO:0000165(biological_process:MAPK cascade); GO:0005524(molecular_function:ATP binding); GO:0005622(cellular_component:intracellular)	K04371	ERK, MAPK1_3	map04011(MAPK signaling pathway - yeast); map04933(AGE-RAGE signaling pathway in diabetic complications)	ENOG410XNY0(K:Transcription)	ENOG410XNY0(Transcription factor)	PF00069.22(Pkinase:Protein kinase domain); PF07714.14(Pkinase_Tyr:Protein tyrosine kinase); PF14531.3(Kinase-like:Kinase-like); PF06293.11(Kdo:Lipopolysaccharide kinase (Kdo/WaaP) family)	sp|Q00859|MAPK_FUSSO(Mitogen-activated protein kinase OS=Fusarium solani subsp. pisi OX=70791 GN=MAPK PE=2 SV=1)
LE01Gene06163		RecName: Full=Protein kinase DC2	2441	222.08	209.2	211.37	168.24	189.88	219.22	144.27	122.42	151.82	155.77	147.9	140.7	148.1233	214.2167	192.4467	139.5033	GAW05808.1(camp-dependent protein kinase catalytic subunit [Lentinula edodes])	GO:0006468(biological_process:protein phosphorylation); GO:0016310(biological_process:phosphorylation); GO:0000166(molecular_function:nucleotide binding); GO:0004674(molecular_function:protein serine/threonine kinase activity); GO:0004672(molecular_function:protein kinase activity); GO:0005524(molecular_function:ATP binding)	K04345	PKA	map04113(Meiosis - yeast); map04213(Longevity regulating pathway - multiple species)	ENOG410XPQQ(T:Signal transduction mechanisms)	ENOG410XPQQ(CAMP-dependent protein kinase, catalytic subunit)	PF00069.22(Pkinase:Protein kinase domain); PF07714.14(Pkinase_Tyr:Protein tyrosine kinase); PF14531.3(Kinase-like:Kinase-like)	sp|P16912|KDC2_DROME(Protein kinase DC2 OS=Drosophila melanogaster OX=7227 GN=Pka-C3 PE=2 SV=2)
LE01Gene06338		RecName: Full=Hormonally up-regulated neu tumor-associated kinase	4156	33.98	49.45	33.31	50.85	42.82	35.23	61.13	57.25	46.13	19.99	24.07	22.77	22.2767	38.9133	42.9667	54.8367	GAW06679.1(kinase-like protein [Lentinula edodes])	GO:0016740(molecular_function:transferase activity)				ENOG410XNQ0(O:Posttranslational modification, protein turnover, chaperones); ENOG410YA63(O:Posttranslational modification, protein turnover, chaperones); COG0515(O:Posttranslational modification, protein turnover, chaperones)	ENOG410XNQ0(Zinc finger, C3HC4 type (RING finger)); ENOG410YA63(Zinc finger, C3HC4 type (RING finger)); COG0515(Zinc finger, C3HC4 type (RING finger))	PF00069.22(Pkinase:Protein kinase domain); PF07714.14(Pkinase_Tyr:Protein tyrosine kinase)	sp|Q5BCU8|ATG1_EMENI(Serine/threonine-protein kinase atg1 OS=Emericella nidulans (strain FGSC A4 / ATCC 38163 / CBS 112.46 / NRRL 194 / M139) OX=227321 GN=atg1 PE=3 SV=1)
LE01Gene06366		RecName: Full=Serine/threonine-protein kinase AtPK2/AtPK19; AltName: Full=Ribosomal-protein S6 kinase homolog 2	1973	206.53	179.75	206.29	137.83	133.41	190.68	112.24	93.14	116.48	233.52	226.76	225.36	228.5467	197.5233	153.9733	107.2867	KIK60289.1(hypothetical protein GYMLUDRAFT_73762 [Gymnopus luxurians FD-317 M1])	GO:0004674(molecular_function:protein serine/threonine kinase activity); GO:0006468(biological_process:protein phosphorylation); GO:0005524(molecular_function:ATP binding)	K08793	STK32, YANK		ENOG410XNPH(L:Replication, recombination and repair)	ENOG410XNPH(Structure-specific nuclease with 5'-flap endonuclease and 5'-3' exonuclease activities involved in DNA replication and repair. During DNA replication, cleaves the 5'-overhanging flap structure that is generated by displacement synthesis when DNA polymerase encounters the 5'-end of a downstream Okazaki fragment. It enters the flap from the 5'-end and then tracks to cleave the flap base…	PF00069.22(Pkinase:Protein kinase domain); PF07714.14(Pkinase_Tyr:Protein tyrosine kinase); PF14531.3(Kinase-like:Kinase-like); PF06293.11(Kdo:Lipopolysaccharide kinase (Kdo/WaaP) family)	sp|Q8WU08|ST32A_HUMAN(Serine/threonine-protein kinase 32A OS=Homo sapiens OX=9606 GN=STK32A PE=1 SV=2)
LE01Gene06451		RecName: Full=Serine/threonine-protein kinase KIN4	3984	71.1	65.58	73.02	68.51	60.83	74.58	58.69	50.98	60.77	78.41	77.35	78.39	78.05	69.9	67.9733	56.8133	GAW00366.1(Pkinase-domain-containing protein [Lentinula edodes])	GO:0016310(biological_process:phosphorylation); GO:0016301(molecular_function:kinase activity); GO:0000166(molecular_function:nucleotide binding)	K08286	E2.7.11.-		COG0515(S:Function unknown)	COG0515(SUR7/PalI family)	PF00069.22(Pkinase:Protein kinase domain); PF07714.14(Pkinase_Tyr:Protein tyrosine kinase); PF14531.3(Kinase-like:Kinase-like); PF02149.16(KA1:Kinase associated domain 1)	sp|Q03002|FRK1_YEAST(Fatty acyl-CoA synthetase and RNA processing-associated kinase 1 OS=Saccharomyces cerevisiae (strain ATCC 204508 / S288c) OX=559292 GN=FRK1 PE=1 SV=1)
LE01Gene06657		RecName: Full=Serine/threonine-protein kinase 16; AltName: Full=Embryo-derived protein kinase; Short=Edpk; AltName: Full=Myristoylated and palmitoylated serine/thr	1798	101.11	79.21	96.52	56.09	47.02	85.27	39.68	48.29	58.78	115.41	116.1	108.9	113.47	92.28	62.7933	48.9167	GAV99632.1(Pkinase-domain-containing protein [Lentinula edodes])	GO:0016301(molecular_function:kinase activity)	K08856	STK16		ENOG410YN06(T:Signal transduction mechanisms)	ENOG410YN06(serine threonine kinase 16)	PF00069.22(Pkinase:Protein kinase domain); PF07714.14(Pkinase_Tyr:Protein tyrosine kinase); PF14531.3(Kinase-like:Kinase-like); PF01636.20(APH:Phosphotransferase enzyme family)	sp|O88697|STK16_MOUSE(Serine/threonine-protein kinase 16 OS=Mus musculus OX=10090 GN=Stk16 PE=1 SV=3)
LE01Gene06807		RecName: Full=Dual specificity protein kinase FUZ7	1676	68.54	73.3	69.5	61.39	63.02	72.86	54.91	50.43	54.74	46.37	52	59.21	52.5267	70.4467	65.7567	53.36	KIK69822.1(hypothetical protein GYMLUDRAFT_34233 [Gymnopus luxurians FD-317 M1])	GO:0004674(molecular_function:protein serine/threonine kinase activity); GO:0006468(biological_process:protein phosphorylation); GO:0005524(molecular_function:ATP binding)	K11226	STE7	map04011(MAPK signaling pathway - yeast)	ENOG410XQ5A(T:Signal transduction mechanisms)	ENOG410XQ5A(mitogen-activated protein kinase kinase)	PF00069.22(Pkinase:Protein kinase domain); PF07714.14(Pkinase_Tyr:Protein tyrosine kinase); PF14531.3(Kinase-like:Kinase-like)	sp|Q99078|FUZ7_USTMA(Dual specificity protein kinase FUZ7 OS=Ustilago maydis (strain 521 / FGSC 9021) OX=237631 GN=FUZ7 PE=3 SV=2)
LE01Gene06898		RecName: Full=Serine/threonine-protein kinase sid2	2037	73.48	48.02	69.15	64.82	49.35	84.25	54.29	54.34	74.96	60.53	57.13	58.71	58.79	63.55	66.14	61.1967	GAW02714.1(agc ndr protein kinase [Lentinula edodes])					ENOG410XQC0(K:Transcription)	ENOG410XQC0(DNA-dependent RNA polymerase catalyzes the transcription of DNA into RNA using the four ribonucleoside triphosphates as substrates (By similarity))	PF00069.22(Pkinase:Protein kinase domain); PF07714.14(Pkinase_Tyr:Protein tyrosine kinase); PF14531.3(Kinase-like:Kinase-like)	sp|Q09898|SID2_SCHPO(Serine/threonine-protein kinase sid2 OS=Schizosaccharomyces pombe (strain 972 / ATCC 24843) OX=284812 GN=sid2 PE=1 SV=1)
LE01Gene06942		RecName: Full=GTP-binding protein ypt2; AltName: Full=SEC4 homolog	949	530.66	432.93	482.78	447.76	432.32	456.33	311.13	356.18	314.34	587.84	570.77	644.59	601.0667	482.1233	445.47	327.2167	GAW10489.1(rab-type small GTP-binding protein [Lentinula edodes])	GO:0005634(cellular_component:nucleus); GO:0006887(biological_process:exocytosis); GO:0005622(cellular_component:intracellular); GO:0007264(biological_process:small GTPase mediated signal transduction); GO:0005829(cellular_component:cytosol); GO:0005525(molecular_function:GTP binding)	K07901	RAB8A, MEL	map04144(Endocytosis)	ENOG410XPUI(S:Function unknown)	ENOG410XPUI(member RAS oncogene family)	PF00071.19(Ras:Ras family); PF08477.10(Roc:Ras of Complex, Roc, domain of DAPkinase); PF00025.18(Arf:ADP-ribosylation factor family); PF00009.24(GTP_EFTU:Elongation factor Tu GTP binding domain); PF01926.20(MMR_HSR1:50S ribosome-binding GTPase); PF04670.9(Gtr1_RagA:Gtr1/RagA G protein conserved region)	sp|P17609|YPT2_SCHPO(GTP-binding protein ypt2 OS=Schizosaccharomyces pombe (strain 972 / ATCC 24843) OX=284812 GN=ypt2 PE=3 SV=1)
LE01Gene07139		RecName: Full=Probable serine/threonine-protein kinase kinX	2295	43.83	46.35	47.1	69.13	53.18	54.29	64.84	84.65	97.73	32.48	36.61	37.3	35.4633	45.76	58.8667	82.4067	KIK56187.1(hypothetical protein GYMLUDRAFT_47402 [Gymnopus luxurians FD-317 M1])	GO:0000166(molecular_function:nucleotide binding); GO:0009987(biological_process:cellular process); GO:0004672(molecular_function:protein kinase activity)	K05743	LIMK1		COG0515(T:Signal transduction mechanisms)	COG0515(Serine Threonine protein kinase)	PF07714.14(Pkinase_Tyr:Protein tyrosine kinase); PF00069.22(Pkinase:Protein kinase domain)	sp|Q55EC7|GEFX_DICDI(RasGEF domain-containing serine/threonine-protein kinase X OS=Dictyostelium discoideum OX=44689 GN=gefX PE=2 SV=1)
LE01Gene07155		RecName: Full=78 kDa glucose-regulated protein homolog; Short=GRP-78; AltName: Full=Immunoglobulin heavy chain-binding protein homolog; Short=BiP; Flags: Precursor	2417	447.76	246.82	366.81	254.36	191.84	642.44	103.62	102.57	154.77	720.51	581.28	554.62	618.8033	353.7967	362.88	120.32	GAW01744.1(heat shock protein 70 [Lentinula edodes])	GO:0005524(molecular_function:ATP binding)	K09490	HSPA5, BIP	map03060(Protein export); map04141(Protein processing in endoplasmic reticulum)	COG0443(S:Function unknown)	COG0443(-)	PF00012.17(HSP70:Hsp70 protein); PF06723.10(MreB_Mbl:MreB/Mbl protein); PF08841.7(DDR:Diol dehydratase reactivase ATPase-like domain)	sp|P83616|BIP_ASPNG(Endoplasmic reticulum chaperone BiP OS=Aspergillus niger OX=5061 GN=bipA PE=2 SV=1)
LE01Gene07239		RecName: Full=Cyclin-dependent kinase 11B; AltName: Full=Cell division cycle 2-like protein kinase 1; Short=CLK-1; AltName: Full=Cell division protein kinase 11B;	1314	34.55	29.51	31.33	22.4	21.27	34.6	16.99	16.98	26.07	34.54	30.47	35.22	33.41	31.7967	26.09	20.0133	KIK71170.1(hypothetical protein GYMLUDRAFT_66381 [Gymnopus luxurians FD-317 M1])	GO:0006468(biological_process:protein phosphorylation); GO:0005524(molecular_function:ATP binding); GO:0004672(molecular_function:protein kinase activity)	K08818	CDC2L		ENOG410XQ50(T:Signal transduction mechanisms)	ENOG410XQ50(Cyclin-dependent kinase)	PF00069.22(Pkinase:Protein kinase domain); PF07714.14(Pkinase_Tyr:Protein tyrosine kinase); PF14531.3(Kinase-like:Kinase-like)	sp|A2XUW1|CDKG2_ORYSI(Cyclin-dependent kinase G-2 OS=Oryza sativa subsp. indica OX=39946 GN=CDKG-2 PE=3 SV=1)
LE01Gene07555		RecName: Full=Protein kinase C-like	3936	96.5	102.74	92.94	83.29	80.95	100.47	83.63	90.35	86.65	75.92	89.07	85.04	83.3433	97.3933	88.2367	86.8767	ESK95804.1(protein kinase c [Moniliophthora roreri MCA 2997])	GO:0016310(biological_process:phosphorylation); GO:0009987(biological_process:cellular process); GO:0000166(molecular_function:nucleotide binding); GO:0004674(molecular_function:protein serine/threonine kinase activity); GO:0005488(molecular_function:binding); GO:0004672(molecular_function:protein kinase activity); GO:0043167(molecular_function:ion binding); GO:0007165(biological_process:signal t…	K02677	PRKCA	map04011(MAPK signaling pathway - yeast); map04070(Phosphatidylinositol signaling system); map04139(Mitophagy - yeast); map04933(AGE-RAGE signaling pathway in diabetic complications)	ENOG410XNPH(T:Signal transduction mechanisms)	ENOG410XNPH(protein serine/threonine kinase activity)	PF00069.22(Pkinase:Protein kinase domain); PF07714.14(Pkinase_Tyr:Protein tyrosine kinase); PF00130.19(C1_1:Phorbol esters/diacylglycerol binding domain (C1 domain)); PF02185.13(HR1:Hr1 repeat); PF00433.21(Pkinase_C:Protein kinase C terminal domain); PF00168.27(C2:C2 domain)	sp|Q00078|KPC1_ASPNG(Protein kinase C-like OS=Aspergillus niger OX=5061 GN=pkcA PE=3 SV=1)
LE01Gene07823		RecName: Full=Dynein heavy chain, cytoplasmic; AltName: Full=Dynein heavy chain, cytosolic; Short=DYHC	1278	0.89	0.92	1.04	0.93	0.64	1	0.3	1.2	0.66	0.25	0.44	0.19	0.2933	0.95	0.8567	0.72	KIK60278.1(hypothetical protein GYMLUDRAFT_43568 [Gymnopus luxurians FD-317 M1])		K10413	DYNC1H	map04145(Phagosome)	COG0790(S:Function unknown); COG5245(S:Function unknown)	COG0790(-); COG5245(-)		sp|P45444|DYHC_EMENI(Dynein heavy chain, cytoplasmic OS=Emericella nidulans (strain FGSC A4 / ATCC 38163 / CBS 112.46 / NRRL 194 / M139) OX=227321 GN=nudA PE=3 SV=2)
LE01Gene07951		RecName: Full=Paxillin homolog 1	4590	52.06	33.84	47.93	38.02	38.89	34.57	37.15	28.19	34.07	25.7	32.39	31.15	29.7467	44.61	37.16	33.1367	GAW01376.1(lim domain containing protein [Lentinula edodes])					ENOG410XRD4(S:Function unknown)	ENOG410XRD4(reductase)	PF00412.19(LIM:LIM domain)	sp|Q99N69|LPXN_MOUSE(Leupaxin OS=Mus musculus OX=10090 GN=Lpxn PE=1 SV=2)
LE01Gene08180		RecName: Full=Heat shock protein HSS1	1161	0	0	0	0	0	0	0	0	0	0	0	0	0	0	0	0	GAW08420.1(heat shock protein HSS1 [Lentinula edodes])		K03283	HSPA1s	map03040(Spliceosome); map04141(Protein processing in endoplasmic reticulum); map04144(Endocytosis); map04213(Longevity regulating pathway - multiple species)	COG0443(O:Posttranslational modification, protein turnover, chaperones)	COG0443(Heat shock protein)	PF00012.17(HSP70:Hsp70 protein)	sp|Q01877|HSP71_PUCGR(Heat shock protein HSS1 OS=Puccinia graminis OX=5297 GN=HSS1 PE=3 SV=1)
LE01Gene08196		RecName: Full=Protein kinase kin1	4279	27.17	27.78	31.32	25.33	24.43	28.66	17.04	21.53	21.01	31.16	26.23	25.2	27.53	28.7567	26.14	19.86	GAW00648.1(camk camkl kin1 protein kinase [Lentinula edodes])		K19852	KIN1_2		ENOG410XNQ0(U:Intracellular trafficking, secretion, and vesicular transport); COG1219(U:Intracellular trafficking, secretion, and vesicular transport)	ENOG410XNQ0(Signal peptidase complex subunit 1 homolog (S. cerevisiae)); COG1219(Signal peptidase complex subunit 1 homolog (S. cerevisiae))	PF00069.22(Pkinase:Protein kinase domain); PF07714.14(Pkinase_Tyr:Protein tyrosine kinase); PF02149.16(KA1:Kinase associated domain 1); PF06293.11(Kdo:Lipopolysaccharide kinase (Kdo/WaaP) family); PF01636.20(APH:Phosphotransferase enzyme family); PF14531.3(Kinase-like:Kinase-like)	sp|P22987|KIN1_SCHPO(Protein kinase kin1 OS=Schizosaccharomyces pombe (strain 972 / ATCC 24843) OX=284812 GN=kin1 PE=1 SV=3)
LE01Gene08383		RecName: Full=Mitogen-activated protein kinase; AltName: Full=FsMAPK	2082	138.49	147.7	135.36	115.37	106.11	149.25	97.72	83.23	105.97	122.67	118.63	124.33	121.8767	140.5167	123.5767	95.64	GAW08705.1(mitogen-activated protein kinase [Lentinula edodes])	GO:0004707(molecular_function:MAP kinase activity); GO:0000165(biological_process:MAPK cascade); GO:0005524(molecular_function:ATP binding); GO:0005622(cellular_component:intracellular)	K04371	ERK, MAPK1_3	map04011(MAPK signaling pathway - yeast); map04933(AGE-RAGE signaling pathway in diabetic complications)	ENOG410XNY0(T:Signal transduction mechanisms)	ENOG410XNY0(Mitogen-activated protein kinase)	PF00069.22(Pkinase:Protein kinase domain); PF07714.14(Pkinase_Tyr:Protein tyrosine kinase); PF14531.3(Kinase-like:Kinase-like); PF06293.11(Kdo:Lipopolysaccharide kinase (Kdo/WaaP) family); PF01163.19(RIO1:RIO1 family)	sp|Q00859|MAPK_FUSSO(Mitogen-activated protein kinase OS=Fusarium solani subsp. pisi OX=70791 GN=MAPK PE=2 SV=1)
LE01Gene08524		RecName: Full=Serine/threonine-protein kinase svkA; AltName: Full=Severin kinase A	1996	46.95	48.79	50.32	51.54	53.72	60.12	55.45	59.7	55.89	44.04	44.52	48.34	45.6333	48.6867	55.1267	57.0133	GAW04768.1(Pkinase-domain-containing protein [Lentinula edodes])	GO:0000166(molecular_function:nucleotide binding)	K08838	STK24_25_MST4		ENOG410XP9G(T:Signal transduction mechanisms)	ENOG410XP9G(SRSF protein kinase)	PF00069.22(Pkinase:Protein kinase domain); PF07714.14(Pkinase_Tyr:Protein tyrosine kinase); PF14531.3(Kinase-like:Kinase-like)	sp|O61122|SVKA_DICDI(Serine/threonine-protein kinase svkA OS=Dictyostelium discoideum OX=44689 GN=svkA PE=1 SV=1)
LE01Gene08573		RecName: Full=1,3-beta-glucanosyltransferase gas1; Flags: Precursor	1842	207.63	221.8	176.94	233.53	126.13	153.81	144.31	174.12	128.21	194.13	188.4	163.57	182.0333	202.1233	171.1567	148.88	GAW09876.1(carbohydrate-binding module family 43 protein [Lentinula edodes])	GO:0003824(molecular_function:catalytic activity); GO:0016020(cellular_component:membrane)				ENOG410Z2A2(S:Function unknown)	ENOG410Z2A2(1,3-beta-glucanosyltransferase)	PF03198.11(Glyco_hydro_72:Glucanosyltransferase); PF07983.10(X8:X8 domain)	sp|Q9P378|GAS1_SCHPO(1,3-beta-glucanosyltransferase gas1 OS=Schizosaccharomyces pombe (strain 972 / ATCC 24843) OX=284812 GN=gas1 PE=1 SV=1)
LE01Gene08853		RecName: Full=Probable serine/threonine-protein kinase DDB_G0277449	1419	54.92	45.26	45.76	54.01	45.2	67.4	36.71	38.11	46.53	42.43	45.58	41.54	43.1833	48.6467	55.5367	40.45	GAW03902.1(agc yank protein kinase [Lentinula edodes])	GO:0004674(molecular_function:protein serine/threonine kinase activity); GO:0006468(biological_process:protein phosphorylation); GO:0005524(molecular_function:ATP binding)	K08793	STK32, YANK		ENOG410XNPH(T:Signal transduction mechanisms)	ENOG410XNPH(protein serine/threonine kinase activity)	PF00069.22(Pkinase:Protein kinase domain); PF07714.14(Pkinase_Tyr:Protein tyrosine kinase); PF14531.3(Kinase-like:Kinase-like); PF01636.20(APH:Phosphotransferase enzyme family)	sp|Q8BGW6|ST32A_MOUSE(Serine/threonine-protein kinase 32A OS=Mus musculus OX=10090 GN=Stk32a PE=2 SV=1)
LE01Gene08865		RecName: Full=Cell division control protein 42 homolog; AltName: Full=CDC42Sp; Flags: Precursor	1063	686.14	608.38	663.23	375.26	344.67	502.17	284.73	283.92	282.62	650.46	624.69	638.22	637.79	652.5833	407.3667	283.7567	KIK54492.1(hypothetical protein GYMLUDRAFT_177027 [Gymnopus luxurians FD-317 M1])	GO:0005622(cellular_component:intracellular); GO:0007264(biological_process:small GTPase mediated signal transduction); GO:0005525(molecular_function:GTP binding)	K04393	CDC42	map04011(MAPK signaling pathway - yeast); map04144(Endocytosis); map04933(AGE-RAGE signaling pathway in diabetic complications)	COG1100(A:RNA processing and modification)	COG1100(Splicing factor 3B subunit 4)	PF00071.19(Ras:Ras family); PF08477.10(Roc:Ras of Complex, Roc, domain of DAPkinase); PF00025.18(Arf:ADP-ribosylation factor family)	sp|Q01112|CDC42_SCHPO(Cell division control protein 42 homolog OS=Schizosaccharomyces pombe (strain 972 / ATCC 24843) OX=284812 GN=cdc42 PE=1 SV=1)
LE01Gene08878		RecName: Full=Ras-related protein Rab-11B; AltName: Full=ORA3; Flags: Precursor	929	413.94	387.24	427.74	239.55	242.89	336.89	248.54	226.93	241.51	454.86	448.47	464.96	456.0967	409.64	273.11	238.9933	KIK54472.1(hypothetical protein GYMLUDRAFT_48615 [Gymnopus luxurians FD-317 M1])	GO:0005622(cellular_component:intracellular); GO:0007264(biological_process:small GTPase mediated signal transduction); GO:0005525(molecular_function:GTP binding)	K07904	RAB11A	map04144(Endocytosis)	COG1100(S:Function unknown)	COG1100(Involved in the anomeric conversion of L-rhamnose (By similarity))	PF00071.19(Ras:Ras family); PF08477.10(Roc:Ras of Complex, Roc, domain of DAPkinase); PF00025.18(Arf:ADP-ribosylation factor family); PF01926.20(MMR_HSR1:50S ribosome-binding GTPase); PF03193.13(DUF258:Protein of unknown function, DUF258); PF00009.24(GTP_EFTU:Elongation factor Tu GTP binding domain)	sp|Q52NJ1|RB11A_PIG(Ras-related protein Rab-11A OS=Sus scrofa OX=9823 GN=RAB11A PE=2 SV=3)
LE01Gene09006		RecName: Full=Rho GTPase-activating protein 1; AltName: Full=CDC42 GTPase-activating protein; AltName: Full=GTPase-activating protein rhoOGAP; AltName: Full=Rho-rel	2605	54.98	67.69	57.29	47.98	43.83	52.29	42.44	34.2	39.31	48.56	48.44	48.97	48.6567	59.9867	48.0333	38.65	GAW06722.1(hypothetical protein LENED_008666 [Lentinula edodes])	GO:0016020(cellular_component:membrane)	K18470	ARHGAP1, CDC42GAP		ENOG410XR4J(S:Function unknown)	ENOG410XR4J(regulation of GTPase activity)	PF13716.3(CRAL_TRIO_2:Divergent CRAL/TRIO domain); PF00620.24(RhoGAP:RhoGAP domain); PF00650.17(CRAL_TRIO:CRAL/TRIO domain)	sp|Q9CXP4|RHG08_MOUSE(Rho GTPase-activating protein 8 OS=Mus musculus OX=10090 GN=Arhgap8 PE=2 SV=3)
LE01Gene09079		RecName: Full=Probable alpha/beta-glucosidase agdC; Flags: Precursor	3432	51.63	127.11	52.75	100.8	102.83	64.85	99.38	146.21	152.41	16.03	38.13	26.65	26.9367	77.1633	89.4933	132.6667	GAW03963.1(glycoside hydrolase family 31 protein [Lentinula edodes])	GO:0016798(molecular_function:hydrolase activity, acting on glycosyl bonds); GO:0008152(biological_process:metabolic process)	K01187	malZ	map00052(Galactose metabolism); map00500(Starch and sucrose metabolism)	COG1501(I:Lipid transport and metabolism); COG1501(U:Intracellular trafficking, secretion, and vesicular transport)	COG1501(Lipase which is essential for lysis of subvacuolar cytoplasm to vacuole targeted bodies and intravacuolar autophagic bodies. Involved in the lysis of intravacuolar multivesicular body (MVB) vesicles. The intravacuolar membrane disintegration by ATG15 is critical to life span extension (By similarity)); COG1501(Lipase which is essential for lysis of subvacuolar cytoplasm to vacuole targete…	PF01055.23(Glyco_hydro_31:Glycosyl hydrolases family 31); PF16863.2(NtCtMGAM_N:N-terminal barrel of NtMGAM and CtMGAM, maltase-glucoamylase); PF13802.3(Gal_mutarotas_2:Galactose mutarotase-like)	sp|A1D1E6|AGDC_NEOFI(Probable alpha/beta-glucosidase agdC OS=Neosartorya fischeri (strain ATCC 1020 / DSM 3700 / CBS 544.65 / FGSC A1164 / JCM 1740 / NRRL 181 / WB 181) OX=331117 GN=agdC PE=3 SV=1)
LE01Gene09137		RecName: Full=Mitogen-activated protein kinase HOG1; Short=MAP kinase HOG1	1779	179.51	200.38	263.28	408.64	428.1	232.8	333.27	353.2	208.37	115.62	253.84	195.08	188.18	214.39	356.5133	298.28	GAW09687.1(mitogen activated protein kinase [Lentinula edodes])	GO:0004707(molecular_function:MAP kinase activity); GO:0000165(biological_process:MAPK cascade); GO:0005524(molecular_function:ATP binding); GO:0005622(cellular_component:intracellular)	K04441	P38	map04011(MAPK signaling pathway - yeast); map04139(Mitophagy - yeast); map04933(AGE-RAGE signaling pathway in diabetic complications)	ENOG410XNY0(T:Signal transduction mechanisms)	ENOG410XNY0(Mitogen-activated protein kinase)	PF00069.22(Pkinase:Protein kinase domain); PF07714.14(Pkinase_Tyr:Protein tyrosine kinase); PF01636.20(APH:Phosphotransferase enzyme family); PF06293.11(Kdo:Lipopolysaccharide kinase (Kdo/WaaP) family)	sp|P0CP68|HOG1_CRYNJ(Mitogen-activated protein kinase HOG1 OS=Cryptococcus neoformans var. neoformans serotype D (strain JEC21 / ATCC MYA-565) OX=214684 GN=HOG1 PE=1 SV=1)
LE01Gene09429		RecName: Full=Glucoamylase 1; AltName: Full=1,4-alpha-D-glucan glucohydrolase; AltName: Full=Glucan 1,4-alpha-glucosidase; Flags: Precursor	3809	22.67	33.18	22.35	34.46	44.54	31.6	40.23	50.89	61.12	9.25	20.61	16.73	15.53	26.0667	36.8667	50.7467	GAW03388.1(glycoside hydrolase family 31 protein [Lentinula edodes])	GO:0005975(biological_process:carbohydrate metabolic process); GO:0030246(molecular_function:carbohydrate binding); GO:0004553(molecular_function:hydrolase activity, hydrolyzing O-glycosyl compounds)	K01187	malZ	map00052(Galactose metabolism); map00500(Starch and sucrose metabolism)	COG1501(K:Transcription)	COG1501(fungal specific transcription factor)	PF01055.23(Glyco_hydro_31:Glycosyl hydrolases family 31); PF16863.2(NtCtMGAM_N:N-terminal barrel of NtMGAM and CtMGAM, maltase-glucoamylase); PF13802.3(Gal_mutarotas_2:Galactose mutarotase-like)	sp|Q9C0Y4|AGLU_SCHPO(Alpha-glucosidase OS=Schizosaccharomyces pombe (strain 972 / ATCC 24843) OX=284812 GN=agl1 PE=1 SV=2)
LE01Gene09449		RecName: Full=Calcium/calmodulin-dependent protein kinase; Short=CMPK	1704	33.3	16.71	28.35	35.5	28.42	31.37	32.76	50.24	38.47	29.96	27.65	33.8	30.47	26.12	31.7633	40.49	GAW10508.1(Pkinase-domain-containing protein [Lentinula edodes])	GO:0016740(molecular_function:transferase activity)	K08794	CAMK1		ENOG410XRMJ(T:Signal transduction mechanisms)	ENOG410XRMJ(calcium-dependent protein kinase)	PF00069.22(Pkinase:Protein kinase domain); PF07714.14(Pkinase_Tyr:Protein tyrosine kinase); PF14531.3(Kinase-like:Kinase-like)	sp|Q00771|KCC1A_EMENI(Calcium/calmodulin-dependent protein kinase cmkA OS=Emericella nidulans (strain FGSC A4 / ATCC 38163 / CBS 112.46 / NRRL 194 / M139) OX=227321 GN=cmkA PE=1 SV=2)
LE01Gene09510		RecName: Full=Mitochondrial Rho GTPase 1-A; Short=MIRO-1-A; AltName: Full=Ras homolog gene family member T1-A	2009	63.68	34.97	57.91	33.99	25.83	54.66	16.92	19.73	31.23	75.99	61.85	62.74	66.86	52.1867	38.16	22.6267	KIK57222.1(hypothetical protein GYMLUDRAFT_98845 [Gymnopus luxurians FD-317 M1])	GO:0003924(molecular_function:GTPase activity); GO:0031307(cellular_component:integral component of mitochondrial outer membrane); GO:0005509(molecular_function:calcium ion binding); GO:0007264(biological_process:small GTPase mediated signal transduction); GO:0007005(biological_process:mitochondrion organization); GO:0005525(molecular_function:GTP binding)	K07870	RHOT1, ARHT1		ENOG410XRHW(S:Function unknown)	ENOG410XRHW(Mitochondrial GTPase involved in mitochondrial trafficking (By similarity))	PF08356.9(EF_assoc_2:EF hand associated); PF00071.19(Ras:Ras family); PF08355.9(EF_assoc_1:EF hand associated); PF08477.10(Roc:Ras of Complex, Roc, domain of DAPkinase); PF00036.29(EF-hand_1:EF hand); PF00025.18(Arf:ADP-ribosylation factor family); PF13405.3(EF-hand_6:EF-hand domain); PF13499.3(EF-hand_7:EF-hand domain pair); PF13202.3(EF-hand_5:EF hand); PF01926.20(MMR_HSR1:50S ribosome-binding …	sp|P0CO79|GEM1_CRYNB(Mitochondrial Rho GTPase 1 OS=Cryptococcus neoformans var. neoformans serotype D (strain B-3501A) OX=283643 GN=GEM1 PE=3 SV=1)
LE01Gene09594		RecName: Full=Beta-glucan synthesis-associated protein SKN1	1942	109.36	67.57	86.03	149.93	98.22	108.81	78.53	77.47	45.83	147.16	113.72	123.12	128	87.6533	118.9867	67.2767	GAW05078.1(glycoside hydrolase family 16 protein [Lentinula edodes])					COG2273(G:Carbohydrate transport and metabolism)	COG2273(hydrolase family 16)	PF03935.12(SKN1:Beta-glucan synthesis-associated protein (SKN1))	sp|P32486|KRE6_YEAST(Beta-glucan synthesis-associated protein KRE6 OS=Saccharomyces cerevisiae (strain ATCC 204508 / S288c) OX=559292 GN=KRE6 PE=1 SV=2)
LE01Gene09647		RecName: Full=Serine/threonine-protein kinase PRP4 homolog; AltName: Full=PRP4 pre-mRNA-processing factor 4 homolog	2375	17.43	18.17	13.09	5.94	6.43	11.76	21.38	11.93	13.03	6.3	6.21	6.64	6.3833	16.23	8.0433	15.4467	KIK69712.1(hypothetical protein GYMLUDRAFT_151273 [Gymnopus luxurians FD-317 M1])		K08827	PRPF4B		ENOG410XPAX(T:Signal transduction mechanisms)	ENOG410XPAX(PRP4 pre-mRNA processing factor 4 homolog B (yeast))	PF00069.22(Pkinase:Protein kinase domain); PF07714.14(Pkinase_Tyr:Protein tyrosine kinase)	sp|Q07538|PRP4_SCHPO(Serine/threonine-protein kinase prp4 OS=Schizosaccharomyces pombe (strain 972 / ATCC 24843) OX=284812 GN=prp4 PE=1 SV=2)
LE01Gene09705		RecName: Full=Uncharacterized beta-glucan synthesis-associated protein C23H3.11c	2330	188.75	174.96	169.5	211.69	156.45	153.17	162.17	210.78	169.53	136.84	128.97	117.07	127.6267	177.7367	173.77	180.8267	GAW06501.1(glycoside hydrolase family 16 protein [Lentinula edodes])	GO:0016787(molecular_function:hydrolase activity); GO:0016020(cellular_component:membrane)				COG2273(S:Function unknown)	COG2273(-)	PF03935.12(SKN1:Beta-glucan synthesis-associated protein (SKN1))	sp|P32486|KRE6_YEAST(Beta-glucan synthesis-associated protein KRE6 OS=Saccharomyces cerevisiae (strain ATCC 204508 / S288c) OX=559292 GN=KRE6 PE=1 SV=2)
LE01Gene09844		RecName: Full=Heat shock protein HSS1	1725	0.07	0.04	0	0.13	0.2	0.1	0	0	0.08	0.18	0.07	0.13	0.1267	0.0367	0.1433	0.0267	GAW09177.1(heat shock protein [Lentinula edodes])	GO:0044424(cellular_component:intracellular part); GO:0009987(biological_process:cellular process); GO:0000166(molecular_function:nucleotide binding)	K03283	HSPA1s	map03040(Spliceosome); map04141(Protein processing in endoplasmic reticulum); map04144(Endocytosis); map04213(Longevity regulating pathway - multiple species)	COG0443(O:Posttranslational modification, protein turnover, chaperones)	COG0443(Heat shock protein)	PF00012.17(HSP70:Hsp70 protein); PF06723.10(MreB_Mbl:MreB/Mbl protein)	sp|Q01877|HSP71_PUCGR(Heat shock protein HSS1 OS=Puccinia graminis OX=5297 GN=HSS1 PE=3 SV=1)
LE01Gene09985		RecName: Full=Serine/threonine-protein kinase CHK1; AltName: Full=Checkpoint kinase 1	675	0	0	0	0	0	0	0	0	0	0	0	0	0	0	0	0	GAV98630.1(CAMK CAMKL CHK1 protein kinase [Lentinula edodes])	GO:0004674(molecular_function:protein serine/threonine kinase activity); GO:0006468(biological_process:protein phosphorylation); GO:0016021(cellular_component:integral component of membrane); GO:0005524(molecular_function:ATP binding)	K02216	CHEK1	map04111(Cell cycle - yeast); map04113(Meiosis - yeast)	ENOG410XQ0D(T:Signal transduction mechanisms)	ENOG410XQ0D(Serine Threonine protein kinase)	PF00069.22(Pkinase:Protein kinase domain); PF07714.14(Pkinase_Tyr:Protein tyrosine kinase); PF14531.3(Kinase-like:Kinase-like)	sp|Q6DE87|CHK1_XENLA(Serine/threonine-protein kinase Chk1 OS=Xenopus laevis OX=8355 GN=chek1 PE=1 SV=2)
LE01Gene10065		RecName: Full=Dual specificity protein kinase FUZ7	2323	12.42	18.62	15.63	18.46	19.92	17.83	20.21	19.94	23.28	11.84	18.11	9.64	13.1967	15.5567	18.7367	21.1433	GAW02656.1(Pkinase-domain-containing protein [Lentinula edodes])	GO:0000749(biological_process:response to pheromone involved in conjugation with cellular fusion); GO:0032005(biological_process:signal transduction involved in conjugation with cellular fusion); GO:0044464(cellular_component:cell part); GO:0006468(biological_process:protein phosphorylation)	K11226	STE7	map04011(MAPK signaling pathway - yeast)	ENOG410XQ5A(T:Signal transduction mechanisms)	ENOG410XQ5A(mitogen-activated protein kinase kinase)	PF00069.22(Pkinase:Protein kinase domain); PF07714.14(Pkinase_Tyr:Protein tyrosine kinase); PF14531.3(Kinase-like:Kinase-like)	sp|Q99078|FUZ7_USTMA(Dual specificity protein kinase FUZ7 OS=Ustilago maydis (strain 521 / FGSC 9021) OX=237631 GN=FUZ7 PE=3 SV=2)
LE01Gene10106		_	850	0	0.22	0.17	0	0.32	0	0.36	0.32	0.19	0.14	0.26	0.11	0.17	0.13	0.1067	0.29	KIK50115.1(hypothetical protein GYMLUDRAFT_51375 [Gymnopus luxurians FD-317 M1])	GO:0019001(molecular_function:guanyl nucleotide binding); GO:0007165(biological_process:signal transduction)	K04630;K19860	GNAI;GPA1	map04011(MAPK signaling pathway - yeast)	ENOG410XNVQ(S:Function unknown)	ENOG410XNVQ(Guanine nucleotide binding protein (G protein) alpha)	PF00503.17(G-alpha:G-protein alpha subunit); PF03198.11(Glyco_hydro_72:Glucanosyltransferase)	sp|P87035|GPA4_USTMA(Guanine nucleotide-binding protein alpha-4 subunit OS=Ustilago maydis (strain 521 / FGSC 9021) OX=237631 GN=GPA4 PE=3 SV=1)
LE01Gene10118		RecName: Full=Probable serine/threonine-protein kinase iksA; AltName: Full=Ira1 kinase suppressor protein A	2792	43.89	54.73	44.55	36.93	29.1	38.31	24.93	24.66	28.94	37.32	40.48	38.08	38.6267	47.7233	34.78	26.1767	GAW02130.1(kinase-like protein [Lentinula edodes])					ENOG410XRMJ(L:Replication, recombination and repair); ENOG410Y7JF(T:Signal transduction mechanisms)	ENOG410XRMJ(domain) containing); ENOG410Y7JF(NIMA-related kinase)	PF00069.22(Pkinase:Protein kinase domain); PF07714.14(Pkinase_Tyr:Protein tyrosine kinase)	sp|Q54RJ4|IKSA_DICDI(Probable serine/threonine-protein kinase iksA OS=Dictyostelium discoideum OX=44689 GN=iksA PE=3 SV=1)
LE01Gene10158		RecName: Full=NUAK family SNF1-like kinase 2; AltName: Full=SNF1/AMP kinase-related kinase; Short=SNARK	3086	50.86	61.33	44.72	41.92	38.39	42.5	32.48	28.11	25.98	36.98	41.52	36.69	38.3967	52.3033	40.9367	28.8567	GAW04173.1(kinase-like protein [Lentinula edodes])	GO:0016301(molecular_function:kinase activity)				COG0515(U:Intracellular trafficking, secretion, and vesicular transport)	COG0515(Required for normal levels of the cell wall 1,6-beta- glucan. Involved in a protein folding machinery chaperoning proteins acting in various physiological processes including cell wall synthesis and lysis of autophagic bodies)	PF00069.22(Pkinase:Protein kinase domain); PF07714.14(Pkinase_Tyr:Protein tyrosine kinase)	sp|Q66HE5|NUAK2_RAT(NUAK family SNF1-like kinase 2 OS=Rattus norvegicus OX=10116 GN=Nuak2 PE=1 SV=1)
LE01Gene10236		RecName: Full=Serine/threonine-protein kinase ark1; AltName: Full=Aurora-related kinase 1	1509	37.33	11.59	33.34	17.4	8.08	25.76	3.8	6.97	17.34	37.98	33.41	34.93	35.44	27.42	17.08	9.37	KIK69960.1(hypothetical protein GYMLUDRAFT_34363 [Gymnopus luxurians FD-317 M1])	GO:0043234(cellular_component:protein complex); GO:0031577(biological_process:spindle checkpoint); GO:0006468(biological_process:protein phosphorylation); GO:0000070(biological_process:mitotic sister chromatid segregation); GO:0034502(biological_process:protein localization to chromosome); GO:0045132(biological_process:meiotic chromosome segregation); GO:0000166(molecular_function:nucleotide bind…	K01301;K08850	NAALAD;AURKX		ENOG410XNRB(T:Signal transduction mechanisms)	ENOG410XNRB(serine threonine-protein kinase)	PF00069.22(Pkinase:Protein kinase domain); PF07714.14(Pkinase_Tyr:Protein tyrosine kinase); PF14531.3(Kinase-like:Kinase-like)	sp|O59790|ARK1_SCHPO(Serine/threonine-protein kinase ark1 OS=Schizosaccharomyces pombe (strain 972 / ATCC 24843) OX=284812 GN=ark1 PE=1 SV=2)
LE01Gene10263		RecName: Full=Cytokinesis protein sepH; AltName: Full=Serine/threonine-protein kinase sepH	6208	18.39	14.78	16.48	20.87	15.57	21.67	15.04	14.52	20.13	16.97	16.58	16.08	16.5433	16.55	19.37	16.5633	GAW09269.1(kinase-like protein [Lentinula edodes])					ENOG410XQGS(S:Function unknown)	ENOG410XQGS(-)	PF00069.22(Pkinase:Protein kinase domain); PF07714.14(Pkinase_Tyr:Protein tyrosine kinase)	sp|A2QHV0|SEPH_ASPNC(Cytokinesis protein sepH OS=Aspergillus niger (strain CBS 513.88 / FGSC A1513) OX=425011 GN=sepH PE=3 SV=1)
LE01Gene10282		RecName: Full=Serine/threonine-protein kinase gad8	1308	0.16	0.38	0.68	0.59	0.14	0.23	0.22	0.59	0.5	0	0.13	0	0.0433	0.4067	0.32	0.4367	KIK63920.1(hypothetical protein GYMLUDRAFT_71391 [Gymnopus luxurians FD-317 M1])	GO:0004674(molecular_function:protein serine/threonine kinase activity); GO:0006468(biological_process:protein phosphorylation); GO:0005524(molecular_function:ATP binding)	K13303	SGK2		ENOG410XNPH(T:Signal transduction mechanisms); COG2801(L:Replication, recombination and repair)	ENOG410XNPH(protein serine/threonine kinase activity); COG2801(Retrotransposon protein)	PF00078.24(RVT_1:Reverse transcriptase (RNA-dependent DNA polymerase)); PF00069.22(Pkinase:Protein kinase domain)	sp|Q9P7J8|GAD8_SCHPO(Serine/threonine-protein kinase gad8 OS=Schizosaccharomyces pombe (strain 972 / ATCC 24843) OX=284812 GN=gad8 PE=1 SV=1)
LE01Gene10283		RecName: Full=Serine/threonine-protein kinase gad8	1226	0	3.47	0	9.81	11.74	3.7	0	0	5.22	0	0	0.28	0.0933	1.1567	8.4167	1.74	KIK63920.1(hypothetical protein GYMLUDRAFT_71391 [Gymnopus luxurians FD-317 M1])	GO:0004674(molecular_function:protein serine/threonine kinase activity); GO:0006468(biological_process:protein phosphorylation); GO:0005524(molecular_function:ATP binding)	K13303	SGK2		ENOG410XNPH(T:Signal transduction mechanisms)	ENOG410XNPH(protein serine/threonine kinase activity)	PF00069.22(Pkinase:Protein kinase domain)	sp|Q9P7J8|GAD8_SCHPO(Serine/threonine-protein kinase gad8 OS=Schizosaccharomyces pombe (strain 972 / ATCC 24843) OX=284812 GN=gad8 PE=1 SV=1)
LE01Gene10327		RecName: Full=Ras-related protein Rap-1	1144	272.68	256.59	248.95	141.34	106.71	152.18	120.86	83.33	94.35	303.17	281.57	271.94	285.56	259.4067	133.41	99.5133	GAW09787.1(rap 1A [Lentinula edodes])	GO:0016020(cellular_component:membrane); GO:0003924(molecular_function:GTPase activity); GO:0005622(cellular_component:intracellular); GO:0005886(cellular_component:plasma membrane); GO:0005935(cellular_component:cellular bud neck); GO:0007264(biological_process:small GTPase mediated signal transduction); GO:0005525(molecular_function:GTP binding)	K04353	RAP1A		COG1100(S:Function unknown)	COG1100(GTP-binding Protein)	PF00071.19(Ras:Ras family); PF08477.10(Roc:Ras of Complex, Roc, domain of DAPkinase); PF03193.13(DUF258:Protein of unknown function, DUF258); PF00009.24(GTP_EFTU:Elongation factor Tu GTP binding domain)	sp|P08645|RAP1_DROME(Ras-related protein Rap1 OS=Drosophila melanogaster OX=7227 GN=Rap1 PE=1 SV=2)
LE01Gene10526		RecName: Full=Ras-related protein Rab-18; Flags: Precursor	885	56.32	44.79	49.27	65	63.74	59.9	71.69	73.73	57.35	57.89	58.52	65.35	60.5867	50.1267	62.88	67.59	GAW07574.1(membrane transporter [Lentinula edodes])	GO:0005622(cellular_component:intracellular); GO:0007264(biological_process:small GTPase mediated signal transduction); GO:0005525(molecular_function:GTP binding)	K07910	RAB18		ENOG410XPD0(S:Function unknown)	ENOG410XPD0(Ras-related protein)	PF00071.19(Ras:Ras family); PF08477.10(Roc:Ras of Complex, Roc, domain of DAPkinase); PF00025.18(Arf:ADP-ribosylation factor family); PF04670.9(Gtr1_RagA:Gtr1/RagA G protein conserved region); PF01926.20(MMR_HSR1:50S ribosome-binding GTPase); PF00009.24(GTP_EFTU:Elongation factor Tu GTP binding domain)	sp|P90726|RAB18_CAEBR(Ras-related protein Rab-18 OS=Caenorhabditis briggsae OX=6238 GN=rab-18 PE=3 SV=1)
LE01Gene10631		RecName: Full=Serine/threonine-protein kinase ark1; AltName: Full=Aurora-related kinase 1	1334	97.22	84.04	94.18	70.06	59.83	87.04	47.44	42.04	58.07	100.51	100.76	108.43	103.2333	91.8133	72.31	49.1833	GAW09318.1(other aur protein kinase [Lentinula edodes])	GO:0007346(biological_process:regulation of mitotic cell cycle); GO:0005819(cellular_component:spindle); GO:0000075(biological_process:cell cycle checkpoint); GO:0016310(biological_process:phosphorylation); GO:0016301(molecular_function:kinase activity); GO:0010564(biological_process:regulation of cell cycle process); GO:0000070(biological_process:mitotic sister chromatid segregation); GO:0051641…	K01301;K08850	NAALAD;AURKX		ENOG410XNRB(T:Signal transduction mechanisms)	ENOG410XNRB(serine threonine-protein kinase)	PF00069.22(Pkinase:Protein kinase domain); PF07714.14(Pkinase_Tyr:Protein tyrosine kinase); PF14531.3(Kinase-like:Kinase-like)	sp|O59790|ARK1_SCHPO(Serine/threonine-protein kinase ark1 OS=Schizosaccharomyces pombe (strain 972 / ATCC 24843) OX=284812 GN=ark1 PE=1 SV=2)
LE01Gene10676		RecName: Full=Ras-like protein 1; Flags: Precursor	1211	242.1	290.02	227.19	188.09	154.23	209.14	214.2	195.23	253.36	230.86	250.05	226.1	235.67	253.1033	183.82	220.93	BAD04019.1(Ras protein [Schizophyllum commune])	GO:0016020(cellular_component:membrane); GO:0005622(cellular_component:intracellular); GO:0007264(biological_process:small GTPase mediated signal transduction); GO:0005525(molecular_function:GTP binding)	K07827	KRAS, KRAS2	map04213(Longevity regulating pathway - multiple species); map04933(AGE-RAGE signaling pathway in diabetic complications)	COG1100(S:Function unknown)	COG1100(-)	PF00071.19(Ras:Ras family); PF08477.10(Roc:Ras of Complex, Roc, domain of DAPkinase)	sp|Q01387|RAS2_NEUCR(Protein ras-2 OS=Neurospora crassa (strain ATCC 24698 / 74-OR23-1A / CBS 708.71 / DSM 1257 / FGSC 987) OX=367110 GN=ras-2 PE=3 SV=2)
LE01Gene11000		RecName: Full=Rho GTPase-activating protein 39	3019	11.6	11.95	10.93	11.81	8.15	16.11	13.67	9.24	15.69	7.13	8.8	4.81	6.9133	11.4933	12.0233	12.8667	GAW05533.1(rho gtpase-activating protein 39 isoform 2 [Lentinula edodes])		K20649	ARHGAP39		ENOG410XQ23(S:Function unknown)	ENOG410XQ23(Rho GTPase activating protein 39)	PF00784.14(MyTH4:MyTH4 domain); PF00620.24(RhoGAP:RhoGAP domain); PF00397.23(WW:WW domain)	sp|Q9C0H5|RHG39_HUMAN(Rho GTPase-activating protein 39 OS=Homo sapiens OX=9606 GN=ARHGAP39 PE=1 SV=2)
LE01Gene11096		RecName: Full=Serine/threonine-protein kinase CBK1	1822	64.73	57.92	69.06	61.18	59.39	67.74	49.04	43.89	53.06	70.12	67.11	74.89	70.7067	63.9033	62.77	48.6633	GAW00431.1(agc ndr protein kinase [Lentinula edodes])					ENOG410XQC0(T:Signal transduction mechanisms)	ENOG410XQC0(serine threonine-protein kinase)	PF00069.22(Pkinase:Protein kinase domain); PF07714.14(Pkinase_Tyr:Protein tyrosine kinase); PF14531.3(Kinase-like:Kinase-like)	sp|Q6TGC6|CBK1_PNECA(Serine/threonine-protein kinase CBK1 OS=Pneumocystis carinii OX=4754 GN=CBK1 PE=2 SV=1)
LE01Gene11348		RecName: Full=Carbon catabolite-derepressing protein kinase	2160	59.12	70.16	70.15	62.18	71.05	63.69	66.36	70.81	59.98	40.79	54.67	63.06	52.84	66.4767	65.64	65.7167	KIK63335.1(hypothetical protein GYMLUDRAFT_196959 [Gymnopus luxurians FD-317 M1])	GO:0016301(molecular_function:kinase activity)	K12761	SNF1	map04113(Meiosis - yeast)	ENOG410XNQ0(S:Function unknown)	ENOG410XNQ0(RNA ligase)	PF00069.22(Pkinase:Protein kinase domain); PF07714.14(Pkinase_Tyr:Protein tyrosine kinase); PF16579.2(AdenylateSensor:Adenylate sensor of SNF1-like protein kinase); PF08587.8(UBA_2:Ubiquitin associated domain (UBA)); PF01163.19(RIO1:RIO1 family); PF14531.3(Kinase-like:Kinase-like)	sp|Q00372|SNF1_CANGA(Carbon catabolite-derepressing protein kinase OS=Candida glabrata (strain ATCC 2001 / CBS 138 / JCM 3761 / NBRC 0622 / NRRL Y-65) OX=284593 GN=SNF1 PE=3 SV=2)
LE01Gene11379		RecName: Full=Citron Rho-interacting kinase; Short=CRIK; AltName: Full=Serine/threonine-protein kinase 21	2895	16.04	13.67	14.38	14.55	12.29	17.65	13.49	15.01	16.05	15.8	16.49	16.99	16.4267	14.6967	14.83	14.85	KIK63296.1(hypothetical protein GYMLUDRAFT_95462 [Gymnopus luxurians FD-317 M1])					ENOG4111ZKY(T:Signal transduction mechanisms); COG0515(T:Signal transduction mechanisms); ENOG410XR1Q(T:Signal transduction mechanisms)	ENOG4111ZKY(cAMP-dependent protein kinase); COG0515(cAMP-dependent protein kinase); ENOG410XR1Q(cAMP-dependent protein kinase)	PF00069.22(Pkinase:Protein kinase domain); PF07714.14(Pkinase_Tyr:Protein tyrosine kinase); PF01636.20(APH:Phosphotransferase enzyme family)	sp|Q80UW5|MRCKG_MOUSE(Serine/threonine-protein kinase MRCK gamma OS=Mus musculus OX=10090 GN=Cdc42bpg PE=1 SV=2)
LE01Gene11576		RecName: Full=Serine/threonine-protein kinase nrc-2; AltName: Full=Non-repressible conidiation protein 2	2712	50.17	47.75	50.06	31.65	38.39	49.85	31.62	22.35	28.03	50.03	44.84	46.74	47.2033	49.3267	39.9633	27.3333	GAW01905.1(Pkinase-domain-containing protein [Lentinula edodes])	GO:0006468(biological_process:protein phosphorylation); GO:0005524(molecular_function:ATP binding); GO:0004672(molecular_function:protein kinase activity)	K08286	E2.7.11.-		ENOG410XQ0C(G:Carbohydrate transport and metabolism)	ENOG410XQ0C(Transporter)	PF00069.22(Pkinase:Protein kinase domain); PF07714.14(Pkinase_Tyr:Protein tyrosine kinase); PF14531.3(Kinase-like:Kinase-like)	sp|O42626|NRC2_NEUCR(Serine/threonine-protein kinase nrc-2 OS=Neurospora crassa (strain ATCC 24698 / 74-OR23-1A / CBS 708.71 / DSM 1257 / FGSC 987) OX=367110 GN=nrc-2 PE=3 SV=1)
LE01Gene11582		RecName: Full=Serine/threonine-protein kinase srk1; AltName: Full=Sty1-regulated kinase 1	2105	141.15	107.83	105.21	250.88	236.4	140.11	285.41	401.9	206.67	93.85	109.12	107.14	103.37	118.0633	209.13	297.9933	KIK65430.1(hypothetical protein GYMLUDRAFT_38887 [Gymnopus luxurians FD-317 M1])	GO:0006468(biological_process:protein phosphorylation); GO:0016310(biological_process:phosphorylation); GO:0016301(molecular_function:kinase activity); GO:0000166(molecular_function:nucleotide binding); GO:0004674(molecular_function:protein serine/threonine kinase activity); GO:0004672(molecular_function:protein kinase activity); GO:0005524(molecular_function:ATP binding)				ENOG410XRMJ(T:Signal transduction mechanisms)	ENOG410XRMJ(calcium-dependent protein kinase)	PF00069.22(Pkinase:Protein kinase domain); PF07714.14(Pkinase_Tyr:Protein tyrosine kinase)	sp|O94547|SRK1_SCHPO(Serine/threonine-protein kinase srk1 OS=Schizosaccharomyces pombe (strain 972 / ATCC 24843) OX=284812 GN=srk1 PE=1 SV=1)
LE01Gene11811		RecName: Full=Rho1 guanine nucleotide exchange factor 1	4724	40.45	43.71	39.17	40.94	38.9	40.09	34.07	38.37	37.27	32.76	32.73	35.17	33.5533	41.11	39.9767	36.57	GAW04518.1(CNH-domain-containing protein [Lentinula edodes])		K19842	ROM1_2	map04011(MAPK signaling pathway - yeast)	COG5422(T:Signal transduction mechanisms)	COG5422(guanine nucleotide exchange factor)	PF00780.19(CNH:CNH domain); PF15405.3(PH_5:Pleckstrin homology domain); PF00621.17(RhoGEF:RhoGEF domain); PF00610.18(DEP:Domain found in Dishevelled, Egl-10, and Pleckstrin (DEP))	sp|Q9Y7U6|RGF1_SCHPO(Rho1 guanine nucleotide exchange factor 1 OS=Schizosaccharomyces pombe (strain 972 / ATCC 24843) OX=284812 GN=rgf1 PE=1 SV=1)
LE01Gene12234		RecName: Full=Serine/threonine-protein kinase ppk16; AltName: Full=Meiotically up-regulated gene 92 protein	4560	38.37	47.85	35.99	61.32	34.81	60.09	36.87	36.68	61.33	25.67	33.38	24.69	27.9133	40.7367	52.0733	44.96	KIK57429.1(hypothetical protein GYMLUDRAFT_75618 [Gymnopus luxurians FD-317 M1])					COG0515(T:Signal transduction mechanisms)	COG0515(Serine Threonine protein kinase)	PF00069.22(Pkinase:Protein kinase domain); PF07714.14(Pkinase_Tyr:Protein tyrosine kinase); PF14531.3(Kinase-like:Kinase-like)	sp|Q9URY1|PPK16_SCHPO(Serine/threonine-protein kinase ppk16 OS=Schizosaccharomyces pombe (strain 972 / ATCC 24843) OX=284812 GN=ppk16 PE=1 SV=1)
LE01Gene12492		RecName: Full=Cell wall assembly regulator SMI1; AltName: Full=Killer toxin-resistance protein 4	2417	92.35	78.42	86.36	72.59	59.47	82.8	39.82	45.84	52.1	73.35	81.02	72.55	75.64	85.71	71.62	45.92	GAW06329.1(Glucan synthesis regulatory protein [Lentinula edodes])					COG4282(G:Carbohydrate transport and metabolism)	COG4282(Glucan synthesis regulatory protein)	PF09346.7(SMI1_KNR4:SMI1 / KNR4 family (SUKH-1))	sp|P38678|GS1_NEUCR(Glucan synthesis regulatory protein OS=Neurospora crassa (strain ATCC 24698 / 74-OR23-1A / CBS 708.71 / DSM 1257 / FGSC 987) OX=367110 GN=cot-2 PE=2 SV=1)
LE01Gene12699		RecName: Full=Probable serine/threonine-protein kinase gdt9; AltName: Full=Growth-differentiation transition protein 9; AltName: Full=Protein kinase Dusty; Flags:	4512	14.72	24	14.8	14.46	13.67	12.75	16.88	13.06	16.8	9.62	12.14	9.42	10.3933	17.84	13.6267	15.58	GAW03070.1(serine threonine protein kinase [Lentinula edodes])					COG0515(T:Signal transduction mechanisms); COG0666(S:Function unknown)	COG0515(Serine Threonine protein kinase); COG0666(Ankyrin Repeat)	PF07714.14(Pkinase_Tyr:Protein tyrosine kinase); PF00069.22(Pkinase:Protein kinase domain); PF12796.4(Ank_2:Ankyrin repeats (3 copies)); PF13637.3(Ank_4:Ankyrin repeats (many copies))	sp|Q7T6X2|YR826_MIMIV(Putative serine/threonine-protein kinase/receptor R826 OS=Acanthamoeba polyphaga mimivirus OX=212035 GN=MIMI_R826 PE=3 SV=2)
LE01Gene12754		RecName: Full=Negative regulator of sexual conjugation and meiosis	1710	7.2	7.22	4.36	80.47	7.06	29.34	21.69	72.13	189.62	2.25	3.44	3.32	3.0033	6.26	38.9567	94.48	KIK59487.1(hypothetical protein GYMLUDRAFT_245173 [Gymnopus luxurians FD-317 M1])					COG0515(T:Signal transduction mechanisms)	COG0515(Serine Threonine protein kinase)	PF00069.22(Pkinase:Protein kinase domain); PF07714.14(Pkinase_Tyr:Protein tyrosine kinase)	sp|P08092|RAN1_SCHPO(Negative regulator of sexual conjugation and meiosis OS=Schizosaccharomyces pombe (strain 972 / ATCC 24843) OX=284812 GN=ran1 PE=1 SV=2)
LE01Gene12758		RecName: Full=Retrotransposon-like protein 1; AltName: Full=Mammalian retrotransposon derived protein 1; AltName: Full=Paternally expressed gene 11 protein; AltName	4034	49.68	30.47	45.18	36.89	24.33	50.93	13.26	18.75	34.87	45.06	42.58	39.11	42.25	41.7767	37.3833	22.2933	GAW06904.1(tkl protein kinase [Lentinula edodes])	GO:0006468(biological_process:protein phosphorylation); GO:0005524(molecular_function:ATP binding); GO:0004672(molecular_function:protein kinase activity)				COG0515(S:Function unknown)	COG0515(Phosphotransferase enzyme family)	PF00069.22(Pkinase:Protein kinase domain); PF07714.14(Pkinase_Tyr:Protein tyrosine kinase)	sp|F4JTP5|STY46_ARATH(Serine/threonine-protein kinase STY46 OS=Arabidopsis thaliana OX=3702 GN=STY46 PE=1 SV=1)
LE01Gene13143		RecName: Full=Ras-like protein; Flags: Precursor	1608	256.57	217.41	264.53	175.23	144.79	220.17	146.38	114.89	173.78	284.99	250.56	275.46	270.3367	246.17	180.0633	145.0167	P28775.1(RecName: Full=Ras-like protein; Flags: Precursor)	GO:0007264(biological_process:small GTPase mediated signal transduction); GO:0016020(cellular_component:membrane); GO:0005622(cellular_component:intracellular); GO:0005886(cellular_component:plasma membrane); GO:0005525(molecular_function:GTP binding)	K07827	KRAS, KRAS2	map04213(Longevity regulating pathway - multiple species); map04933(AGE-RAGE signaling pathway in diabetic complications)	COG1100(S:Function unknown)	COG1100(Complex I)	PF00071.19(Ras:Ras family); PF08477.10(Roc:Ras of Complex, Roc, domain of DAPkinase); PF00025.18(Arf:ADP-ribosylation factor family); PF00009.24(GTP_EFTU:Elongation factor Tu GTP binding domain)	sp|P28775|RAS_LENED(Ras-like protein OS=Lentinula edodes OX=5353 PE=3 SV=1)
LE01Gene13254		RecName: Full=Serine/threonine-protein kinase HAL4/SAT4; AltName: Full=Halotolerance protein 4	2529	374.87	515.45	402.24	210.28	184.39	236.68	207.41	194.44	247.4	227.15	265.42	232.54	241.7033	430.8533	210.45	216.4167	KIK65996.1(hypothetical protein GYMLUDRAFT_158752 [Gymnopus luxurians FD-317 M1])					ENOG410XQ0D(J:Translation, ribosomal structure and biogenesis)	ENOG410XQ0D(ribosomal protein L19)	PF00069.22(Pkinase:Protein kinase domain); PF07714.14(Pkinase_Tyr:Protein tyrosine kinase); PF14531.3(Kinase-like:Kinase-like)	sp|O14019|HAL4_SCHPO(Serine/threonine-protein kinase hal4 OS=Schizosaccharomyces pombe (strain 972 / ATCC 24843) OX=284812 GN=hal4 PE=1 SV=1)
LE01Gene13314		_	3063	14.56	13.91	13.43	17.71	17.01	15.85	15.71	19.83	17.95	7.65	11.5	8.81	9.32	13.9667	16.8567	17.83	KIK60278.1(hypothetical protein GYMLUDRAFT_43568 [Gymnopus luxurians FD-317 M1])					COG0790(S:Function unknown)	COG0790(Sel1 domain protein repeat-containing protein)	PF08238.9(Sel1:Sel1 repeat)	sp|O94614|CHR4_SCHPO(Chitin synthase regulatory factor 4 OS=Schizosaccharomyces pombe (strain 972 / ATCC 24843) OX=284812 GN=chr4 PE=1 SV=4)
LE01Gene13383		RecName: Full=Ras-related protein Rab-27B	2439	22.7	17.67	25.05	19.68	17.44	24.48	15.86	13.51	22.83	16.21	15.16	14.07	15.1467	21.8067	20.5333	17.4	KIK69815.1(hypothetical protein GYMLUDRAFT_34222 [Gymnopus luxurians FD-317 M1])	GO:0005622(cellular_component:intracellular); GO:0007264(biological_process:small GTPase mediated signal transduction); GO:0005525(molecular_function:GTP binding)	K07897	RAB7A	map04144(Endocytosis); map04145(Phagosome)	ENOG410XNZV(S:Function unknown)	ENOG410XNZV(member RAS oncogene family)	PF00071.19(Ras:Ras family); PF08477.10(Roc:Ras of Complex, Roc, domain of DAPkinase); PF00025.18(Arf:ADP-ribosylation factor family); PF00009.24(GTP_EFTU:Elongation factor Tu GTP binding domain); PF04670.9(Gtr1_RagA:Gtr1/RagA G protein conserved region)	sp|H9BW96|RAB7_EPICO(Ras-related protein rab7 OS=Epinephelus coioides OX=94232 GN=rab7 PE=1 SV=1)
LE01Gene13394		_	1447	0.85	1.17	0.87	0.95	0.6	0.77	1.61	1.6	3.38	0.51	0.42	0.82	0.5833	0.9633	0.7733	2.1967	GAT49288.1(predicted protein [Mycena chlorophos])		K19584	PRKX		COG0515(O:Posttranslational modification, protein turnover, chaperones); ENOG4111UBW(T:Signal transduction mechanisms); ENOG410YE35(T:Signal transduction mechanisms); ENOG410XQGS(T:Signal transduction mechanisms); COG0507(T:Signal transduction mechanisms)	COG0515(Cysteine peptidase); ENOG4111UBW(Protein tyrosine kinase); ENOG410YE35(STYKc); ENOG410XQGS(STYKc); COG0507(STYKc)	PF00069.22(Pkinase:Protein kinase domain); PF07714.14(Pkinase_Tyr:Protein tyrosine kinase)	sp|P53668|LIMK1_MOUSE(LIM domain kinase 1 OS=Mus musculus OX=10090 GN=Limk1 PE=1 SV=1)
LE01Gene13471		RecName: Full=Ras-related protein RABH1b; Short=AtRABH1b; AltName: Full=Ras-related protein Rab6A; Short=AtRab6A	1108	62.96	49.15	56.09	36.17	37.01	44.75	17.9	19.42	28.32	65.68	60.72	73.09	66.4967	56.0667	39.31	21.88	KIK58247.1(hypothetical protein GYMLUDRAFT_45466 [Gymnopus luxurians FD-317 M1])	GO:0005622(cellular_component:intracellular); GO:0007264(biological_process:small GTPase mediated signal transduction); GO:0005525(molecular_function:GTP binding)	K07893	RAB6A		ENOG410XPBI(S:Function unknown)	ENOG410XPBI(member RAS oncogene family)	PF00071.19(Ras:Ras family); PF08477.10(Roc:Ras of Complex, Roc, domain of DAPkinase); PF00025.18(Arf:ADP-ribosylation factor family); PF09439.7(SRPRB:Signal recognition particle receptor beta subunit); PF00009.24(GTP_EFTU:Elongation factor Tu GTP binding domain); PF04670.9(Gtr1_RagA:Gtr1/RagA G protein conserved region); PF01926.20(MMR_HSR1:50S ribosome-binding GTPase)	sp|O80501|RAH1B_ARATH(Ras-related protein RABH1b OS=Arabidopsis thaliana OX=3702 GN=RABH1B PE=1 SV=1)
LE01Gene13718		_	1659	20.48	47	20.25	19.53	11.05	18.24	67.9	46.28	70.82	11.91	13.46	12.23	12.5333	29.2433	16.2733	61.6667	KIK52827.1(hypothetical protein GYMLUDRAFT_49660 [Gymnopus luxurians FD-317 M1])							PF03935.12(SKN1:Beta-glucan synthesis-associated protein (SKN1))
LE01Gene13730		RecName: Full=Serine/threonine-protein kinase HSL1	3858	11.84	12.25	8.64	58.11	7.41	25.54	12.3	46.81	123.38	8.78	6.78	6.52	7.36	10.91	30.3533	60.83	GAW03545.1(CAMK CAMKL GIN4 protein kinase [Lentinula edodes])					ENOG410XNQ0(S:Function unknown)	ENOG410XNQ0(RING finger)	PF00069.22(Pkinase:Protein kinase domain); PF07714.14(Pkinase_Tyr:Protein tyrosine kinase); PF01636.20(APH:Phosphotransferase enzyme family)	sp|Q5AG71|HSL1_CANAL(Serine/threonine-protein kinase HSL1 OS=Candida albicans (strain SC5314 / ATCC MYA-2876) OX=237561 GN=HSL1 PE=1 SV=2)
LE01Gene13801		RecName: Full=Glycine-rich cell wall structural protein 1; Flags: Precursor	2927	0	0	0	0	0	0	0	0	0	0	0	0	0	0	0	0	GAW05269.1(hypothetical protein LENED_007113 [Lentinula edodes])
LE01Gene14015		RecName: Full=MAP kinase kinase kinase wis4; AltName: Full=MAP kinase kinase kinase wak1; AltName: Full=MAP kinase kinase kinase wik1	1537	27.79	29.1	29	29.16	27.41	29.81	26.53	35.07	29.85	22.92	27.32	25.19	25.1433	28.63	28.7933	30.4833	GAW06838.1(kinase-like protein [Lentinula edodes])		K02208	CDK8_11		ENOG410XPP3(S:Function unknown)	ENOG410XPP3(-)	PF00069.22(Pkinase:Protein kinase domain); PF07714.14(Pkinase_Tyr:Protein tyrosine kinase); PF14531.3(Kinase-like:Kinase-like); PF01636.20(APH:Phosphotransferase enzyme family)	sp|P97377|CDK2_MOUSE(Cyclin-dependent kinase 2 OS=Mus musculus OX=10090 GN=Cdk2 PE=1 SV=2)
LE01Gene14385		_	875	0	0	0	0	0	0	0	0	0	0	0	0	0	0	0	0	GAW04939.1(kinase-like protein [Lentinula edodes])		K08832	SRPK3, STK23		ENOG4110CQQ(T:Signal transduction mechanisms); ENOG410XRBH(T:Signal transduction mechanisms); ENOG410XQF2(T:Signal transduction mechanisms)	ENOG4110CQQ(STYKc); ENOG410XRBH(SRSF protein kinase); ENOG410XQF2(CDC-like kinase)	PF00069.22(Pkinase:Protein kinase domain); PF07714.14(Pkinase_Tyr:Protein tyrosine kinase)	sp|Q5UQ24|YL205_MIMIV(Putative serine/threonine-protein kinase L205 OS=Acanthamoeba polyphaga mimivirus OX=212035 GN=MIMI_L205 PE=3 SV=1)
LE01Gene14437		RecName: Full=ADP-ribosylation factor-like protein 8B; AltName: Full=ADP-ribosylation factor-like protein 10C; AltName: Full=Novel small G protein indispensable fo	628	53.57	57.68	52.91	50.53	42.13	50.23	33.88	36.91	36.99	75.78	76.92	76.4	76.3667	54.72	47.63	35.9267	GAW05781.1(Arl8a protein [Lentinula edodes])	GO:0005622(cellular_component:intracellular); GO:0007264(biological_process:small GTPase mediated signal transduction); GO:0005525(molecular_function:GTP binding)	K07955	ARL8		ENOG410XNUK(S:Function unknown)	ENOG410XNUK(ADP-ribosylation factor-like)	PF00025.18(Arf:ADP-ribosylation factor family); PF00071.19(Ras:Ras family); PF08477.10(Roc:Ras of Complex, Roc, domain of DAPkinase); PF04670.9(Gtr1_RagA:Gtr1/RagA G protein conserved region); PF09439.7(SRPRB:Signal recognition particle receptor beta subunit); PF00503.17(G-alpha:G-protein alpha subunit); PF01926.20(MMR_HSR1:50S ribosome-binding GTPase); PF00009.24(GTP_EFTU:Elongation factor Tu GT…	sp|Q9NVJ2|ARL8B_HUMAN(ADP-ribosylation factor-like protein 8B OS=Homo sapiens OX=9606 GN=ARL8B PE=1 SV=1)
LE01Gene14686		RecName: Full=78 kDa glucose-regulated protein homolog; Short=GRP-78; AltName: Full=Immunoglobulin heavy chain-binding protein homolog; Short=BiP; Flags: Precursor	2055	291.78	158.02	245.29	167.23	128.38	437.22	45.85	61.8	97.98	490.56	392.25	383.13	421.98	231.6967	244.2767	68.5433	GAW01744.1(heat shock protein 70 [Lentinula edodes])	GO:0005524(molecular_function:ATP binding)	K09490	HSPA5, BIP	map03060(Protein export); map04141(Protein processing in endoplasmic reticulum)	COG0443(O:Posttranslational modification, protein turnover, chaperones)	COG0443(Heat shock protein)	PF00012.17(HSP70:Hsp70 protein); PF06723.10(MreB_Mbl:MreB/Mbl protein); PF08841.7(DDR:Diol dehydratase reactivase ATPase-like domain)	sp|P59769|BIP_ASPAW(Endoplasmic reticulum chaperone BiP OS=Aspergillus awamori OX=105351 GN=bipA PE=2 SV=1)
LE01Gene14687		RecName: Full=Heat shock protein HSS1	2690	0.09	0.02	0.02	0.06	0.04	0.06	0.04	0	0.02	0.05	0.04	0.02	0.0367	0.0433	0.0533	0.02	GAW08420.1(heat shock protein HSS1 [Lentinula edodes])	GO:0005524(molecular_function:ATP binding)	K03283	HSPA1s	map03040(Spliceosome); map04141(Protein processing in endoplasmic reticulum); map04144(Endocytosis); map04213(Longevity regulating pathway - multiple species)	COG0443(O:Posttranslational modification, protein turnover, chaperones)	COG0443(Heat shock protein)	PF00012.17(HSP70:Hsp70 protein); PF06723.10(MreB_Mbl:MreB/Mbl protein)	sp|Q01877|HSP71_PUCGR(Heat shock protein HSS1 OS=Puccinia graminis OX=5297 GN=HSS1 PE=3 SV=1)
