# Supplementary material for: De novo Sequencing and Comparative Transcriptome Analyses Provide First Insights Into Polysaccharide Biosynthesis During Fruiting Body Development of Lentinula edodes
Source: Front Microbiol. 2021 Jul 13;12:627099. doi: 10.3389/fmicb.2021.627099 (PMC8313990; doi:10.3389/fmicb.2021.627099)
Supplement: Supplementary file 10 [file Table_10.XLSX]

## Sheet: DEG β-glucan synthiese
gene_id	gene_name	description	length	K2_vs_K3_fc(K3/K2)	K2_vs_K3_log2fc(K3/K2)	K2_vs_K3_pvalue	K2_vs_K3_padjust	K2_vs_K3_significant	K2_vs_K3_regulate	K_vs_K1_fc(K1/K)	K_vs_K1_log2fc(K1/K)	K_vs_K1_pvalue	K_vs_K1_padjust	K_vs_K1_significant	K_vs_K1_regulate	K1_vs_K2_fc(K2/K1)	K1_vs_K2_log2fc(K2/K1)	K1_vs_K2_pvalue	K1_vs_K2_padjust	K1_vs_K2_significant	K1_vs_K2_regulate	K_vs_K3_fc(K3/K)	K_vs_K3_log2fc(K3/K)	K_vs_K3_pvalue	K_vs_K3_padjust	K_vs_K3_significant	K_vs_K3_regulate	K_vs_K2_fc(K2/K)	K_vs_K2_log2fc(K2/K)	K_vs_K2_pvalue	K_vs_K2_padjust	K_vs_K2_significant	K_vs_K2_regulate	K1_vs_K3_fc(K3/K1)	K1_vs_K3_log2fc(K3/K1)	K1_vs_K3_pvalue	K1_vs_K3_padjust	K1_vs_K3_significant	K1_vs_K3_regulate	nr	go	KO_id	KO_name	paths	cog	cog_description	pfam	swissprot	entrez
LE01Gene05769		RecName: Full=GTP-binding protein rhoA; AltName: Full=Rho1 protein homolog; Flags: Precursor	1178	0.887203	-0.172663	0.492918	0.66148	no	down	0.75051	-0.414057	0.00114235	0.0069932	no	down	0.651041	-0.619179	5.76e-07	2.79e-05	no	down	0.42567	-1.23219	1.87e-07	7.48e-07	yes	down	0.486776	-1.03867	7.83e-17	9.79e-15	yes	down	0.571941	-0.806062	0.00138925	0.00495787	no	down	GAW02099.1(small gtpase-binding protein [Lentinula edodes])	GO:0005622(cellular_component:intracellular); GO:0007264(biological_process:small GTPase mediated signal transduction); GO:0005525(molecular_function:GTP binding)	K04513	RHOA	map04011(MAPK signaling pathway - yeast); map04144(Endocytosis)	COG1100(Z:Cytoskeleton)	COG1100(myosin heavy chain)	PF00071.19(Ras:Ras family); PF08477.10(Roc:Ras of Complex, Roc, domain of DAPkinase); PF00025.18(Arf:ADP-ribosylation factor family)	sp|Q9C3Y4|RHOA_EMENI(GTP-binding protein rhoA OS=Emericella nidulans (strain FGSC A4 / ATCC 38163 / CBS 112.46 / NRRL 194 / M139) OX=227321 GN=rhoA PE=3 SV=1)
LE01Gene10282		RecName: Full=Serine/threonine-protein kinase gad8	1308	1.48868	0.574032	0.528511	0.689157	no	up	8.60279	3.10481	0.0390094	0.106523	no	up	0.833034	-0.263552	0.781156	0.914303	no	down	10.4854	3.39031	0.0227824	0.0378455	yes	up	7.13611	2.83514	0.0714809	0.141667	no	up	1.22187	0.28909	0.743738	0.818046	no	up	KIK63920.1(hypothetical protein GYMLUDRAFT_71391 [Gymnopus luxurians FD-317 M1])	GO:0004674(molecular_function:protein serine/threonine kinase activity); GO:0006468(biological_process:protein phosphorylation); GO:0005524(molecular_function:ATP binding)	K13303	SGK2		ENOG410XNPH(T:Signal transduction mechanisms); COG2801(L:Replication, recombination and repair)	ENOG410XNPH(protein serine/threonine kinase activity); COG2801(Retrotransposon protein)	PF00078.24(RVT_1:Reverse transcriptase (RNA-dependent DNA polymerase)); PF00069.22(Pkinase:Protein kinase domain)	sp|Q9P7J8|GAD8_SCHPO(Serine/threonine-protein kinase gad8 OS=Schizosaccharomyces pombe (strain 972 / ATCC 24843) OX=284812 GN=gad8 PE=1 SV=1)
LE01Gene00475		RecName: Full=Calcium and calcium/calmodulin-dependent serine/threonine-protein kinase; Short=LlCCaMK	1484	0.931568	-0.102267	0.87176	0.926062	no	down	1.28763	0.364723	0.434445	0.592616	no	up	2.65635	1.40944	0.0112273	0.0786014	no	up	3.13265	1.64738	0.00367648	0.0072367	yes	up	3.40164	1.76623	3.19e-06	3.32e-05	yes	up	2.45589	1.29625	0.0628454	0.121187	no	up	GAW04409.1(kinase-like protein [Lentinula edodes])	GO:0009987(biological_process:cellular process)	K06641	CHEK2	map04111(Cell cycle - yeast)	ENOG410XRMJ(T:Signal transduction mechanisms); ENOG410YA63(T:Signal transduction mechanisms)	ENOG410XRMJ(calcium-dependent protein kinase); ENOG410YA63(doublecortin-like kinase)	PF00069.22(Pkinase:Protein kinase domain); PF07714.14(Pkinase_Tyr:Protein tyrosine kinase); PF00498.23(FHA:FHA domain); PF14531.3(Kinase-like:Kinase-like)	sp|W0LYS5|CAMKI_MACNP(Calcium/calmodulin-dependent protein kinase type 1 OS=Macrobrachium nipponense OX=159736 GN=CaMKI PE=2 SV=1)
LE01Gene02831		RecName: Full=Calcium/calmodulin-dependent protein kinase type I; Short=CaMK-I	1730	0.997297	-0.00390485	0.984318	0.992636	no	down	1.05466	0.0767795	0.763614	0.85037	no	up	1.00797	0.0114563	0.967564	0.989846	no	up	1.04272	0.0603462	0.729243	0.779097	no	up	1.06062	0.0849118	0.51241	0.643894	no	up	0.994949	-0.00730583	0.98058	0.987402	no	down	KIK52125.1(hypothetical protein GYMLUDRAFT_77936 [Gymnopus luxurians FD-317 M1])	GO:0016310(biological_process:phosphorylation); GO:0000166(molecular_function:nucleotide binding); GO:0004672(molecular_function:protein kinase activity)				ENOG410XRMJ(E:Amino acid transport and metabolism)	ENOG410XRMJ(cysteine desulfurase)	PF00069.22(Pkinase:Protein kinase domain); PF07714.14(Pkinase_Tyr:Protein tyrosine kinase); PF14531.3(Kinase-like:Kinase-like); PF06293.11(Kdo:Lipopolysaccharide kinase (Kdo/WaaP) family)	sp|Q9Y899|KCC1B_EMEND(Calcium/calmodulin-dependent protein kinase cmkB OS=Emericella nidulans OX=162425 GN=cmkB PE=1 SV=1)
LE01Gene08383		RecName: Full=Mitogen-activated protein kinase; AltName: Full=FsMAPK	2082	0.84327	-0.245933	0.129762	0.277689	no	down	1.12314	0.167537	0.120844	0.241605	no	up	0.916386	-0.125972	0.360519	0.663776	no	down	0.853531	-0.228485	0.0683113	0.100732	no	down	1.02566	0.0365564	0.779243	0.854084	no	up	0.765983	-0.384616	0.00563272	0.016244	no	down	GAW08705.1(mitogen-activated protein kinase [Lentinula edodes])	GO:0004707(molecular_function:MAP kinase activity); GO:0000165(biological_process:MAPK cascade); GO:0005524(molecular_function:ATP binding); GO:0005622(cellular_component:intracellular)	K04371	ERK, MAPK1_3	map04011(MAPK signaling pathway - yeast); map04933(AGE-RAGE signaling pathway in diabetic complications)	ENOG410XNY0(T:Signal transduction mechanisms)	ENOG410XNY0(Mitogen-activated protein kinase)	PF00069.22(Pkinase:Protein kinase domain); PF07714.14(Pkinase_Tyr:Protein tyrosine kinase); PF14531.3(Kinase-like:Kinase-like); PF06293.11(Kdo:Lipopolysaccharide kinase (Kdo/WaaP) family); PF01163.19(RIO1:RIO1 family)	sp|Q00859|MAPK_FUSSO(Mitogen-activated protein kinase OS=Fusarium solani subsp. pisi OX=70791 GN=MAPK PE=2 SV=1)
LE01Gene08878		RecName: Full=Ras-related protein Rab-11B; AltName: Full=ORA3; Flags: Precursor	929	0.958413	-0.0612808	0.749214	0.850231	no	down	0.881531	-0.181917	0.0923247	0.198387	no	down	0.694584	-0.525778	0.00055009	0.00823546	no	down	0.576716	-0.794066	1.27e-08	5.99e-08	no	down	0.609691	-0.71385	2.16e-06	2.37e-05	no	down	0.659916	-0.599646	5.44e-05	0.000306715	no	down	KIK54472.1(hypothetical protein GYMLUDRAFT_48615 [Gymnopus luxurians FD-317 M1])	GO:0005622(cellular_component:intracellular); GO:0007264(biological_process:small GTPase mediated signal transduction); GO:0005525(molecular_function:GTP binding)	K07904	RAB11A	map04144(Endocytosis)	COG1100(S:Function unknown)	COG1100(Involved in the anomeric conversion of L-rhamnose (By similarity))	PF00071.19(Ras:Ras family); PF08477.10(Roc:Ras of Complex, Roc, domain of DAPkinase); PF00025.18(Arf:ADP-ribosylation factor family); PF01926.20(MMR_HSR1:50S ribosome-binding GTPase); PF03193.13(DUF258:Protein of unknown function, DUF258); PF00009.24(GTP_EFTU:Elongation factor Tu GTP binding domain)	sp|Q52NJ1|RB11A_PIG(Ras-related protein Rab-11A OS=Sus scrofa OX=9823 GN=RAB11A PE=2 SV=3)
LE01Gene02958		RecName: Full=Protein kinase C theta type; AltName: Full=nPKC-theta	4468	1.13365	0.180969	0.501898	0.668886	no	up	4.32751	2.11354	2.26e-11	1.29e-09	yes	up	0.498054	-1.00562	0.00314069	0.0314763	yes	down	2.40055	1.26336	5.8e-07	2.16e-06	yes	up	2.15017	1.10445	2.11e-05	0.000165277	yes	up	0.558041	-0.841556	0.0109638	0.0285571	no	down	ESK82784.1(protein kinase [Moniliophthora roreri MCA 2997])		K04445;K06068	RPS6KA5, MSK1;PRKCD	map04933(AGE-RAGE signaling pathway in diabetic complications)	ENOG410XNPH(T:Signal transduction mechanisms); ENOG410XPQQ(T:Signal transduction mechanisms); ENOG410XR1Q(T:Signal transduction mechanisms); COG0515(T:Signal transduction mechanisms)	ENOG410XNPH(protein serine/threonine kinase activity); ENOG410XPQQ(CAMP-dependent protein kinase, catalytic subunit); ENOG410XR1Q(CDC42 binding protein kinase); COG0515(CDC42 binding protein kinase)	PF00069.22(Pkinase:Protein kinase domain); PF07714.14(Pkinase_Tyr:Protein tyrosine kinase); PF14531.3(Kinase-like:Kinase-like)	sp|A8KBH6|KPCB_XENTR(Protein kinase C beta type OS=Xenopus tropicalis OX=8364 GN=prkcb PE=2 SV=1)
LE01Gene00143		RecName: Full=GTP-binding protein ypt5	1018	1.08244	0.114288	0.567861	0.71904	no	up	0.940856	-0.0879544	0.328001	0.488963	no	down	0.768888	-0.379155	0.0083127	0.0631371	no	down	0.768693	-0.379521	0.0198498	0.0334148	no	down	0.720005	-0.473921	0.00037064	0.00186528	no	down	0.823859	-0.279531	0.110353	0.189983	no	down	ABS00941.1(GTP-binding protein RAB5 [Lentinula edodes])	GO:0032511(biological_process:late endosome to vacuole transport via multivesicular body sorting pathway); GO:0006897(biological_process:endocytosis); GO:0036258(biological_process:multivesicular body assembly); GO:0006895(biological_process:Golgi to endosome transport); GO:0003924(molecular_function:GTPase activity); GO:0005829(cellular_component:cytosol); GO:0005770(cellular_component:late endo…	K07889	RAB5C	map04144(Endocytosis); map04145(Phagosome)	ENOG410YCCP(S:Function unknown)	ENOG410YCCP(member RAS oncogene family)	PF00071.19(Ras:Ras family); PF08477.10(Roc:Ras of Complex, Roc, domain of DAPkinase); PF00025.18(Arf:ADP-ribosylation factor family); PF01926.20(MMR_HSR1:50S ribosome-binding GTPase); PF03193.13(DUF258:Protein of unknown function, DUF258); PF04670.9(Gtr1_RagA:Gtr1/RagA G protein conserved region); PF00009.24(GTP_EFTU:Elongation factor Tu GTP binding domain)	sp|P36586|YPT5_SCHPO(GTP-binding protein ypt5 OS=Schizosaccharomyces pombe (strain 972 / ATCC 24843) OX=284812 GN=ypt5 PE=1 SV=1)
LE01Gene02185		RecName: Full=CBL-interacting serine/threonine-protein kinase 23; AltName: Full=Protein LOW-K(+)-SENSITIVE 1; AltName: Full=SNF1-related kinase 3.23; AltName: Full	1813	2.63814	1.39952	0.0706659	0.184857	no	up	1.59828	0.676521	0.241726	0.396787	no	up	6.5691	2.7157	4.05e-05	0.00102041	yes	up	27.1	4.76022	1.26e-11	8.61e-11	yes	up	10.4374	3.3837	6.92e-08	1.16e-06	yes	up	17.0625	4.09276	2.57e-08	3.48e-07	yes	up	GAW01552.1(NADH-ubiquinone oxidoreductase 20 kDa subunit [Lentinula edodes])		K08801	PASK		ENOG410ZMPJ(T:Signal transduction mechanisms); COG0515(T:Signal transduction mechanisms); ENOG410YDMV(T:Signal transduction mechanisms)	ENOG410ZMPJ(PAS domain containing serine threonine kinase); COG0515(PAS domain containing serine threonine kinase); ENOG410YDMV(Serine Threonine protein kinase)	PF00069.22(Pkinase:Protein kinase domain); PF07714.14(Pkinase_Tyr:Protein tyrosine kinase); PF01636.20(APH:Phosphotransferase enzyme family)	sp|Q6Z9F4|CIPK6_ORYSJ(CBL-interacting protein kinase 6 OS=Oryza sativa subsp. japonica OX=39947 GN=CIPK6 PE=2 SV=1)
LE01Gene11000		RecName: Full=Rho GTPase-activating protein 39	3019	1.17293	0.230115	0.416318	0.596248	no	up	1.61694	0.693262	0.00850171	0.0341958	no	up	1.07598	0.105654	0.645996	0.847417	no	up	2.0117	1.00841	0.00071209	0.00160007	yes	up	1.73795	0.797384	0.00804562	0.0242199	no	up	1.25222	0.324482	0.142585	0.233222	no	up	GAW05533.1(rho gtpase-activating protein 39 isoform 2 [Lentinula edodes])		K20649	ARHGAP39		ENOG410XQ23(S:Function unknown)	ENOG410XQ23(Rho GTPase activating protein 39)	PF00784.14(MyTH4:MyTH4 domain); PF00620.24(RhoGAP:RhoGAP domain); PF00397.23(WW:WW domain)	sp|Q9C0H5|RHG39_HUMAN(Rho GTPase-activating protein 39 OS=Homo sapiens OX=9606 GN=ARHGAP39 PE=1 SV=2)
LE01Gene01278		RecName: Full=Rho-GTPase-activating protein 5	1661	1.14732	0.198273	0.443345	0.621605	no	up	1.07574	0.105336	0.468023	0.623188	no	up	1.30366	0.382564	0.0593448	0.243384	no	up	1.57612	0.65638	0.00305205	0.00610631	no	up	1.39409	0.479324	0.00510244	0.0166941	no	up	1.47854	0.564171	0.0231117	0.0531927	no	up	KIK66579.1(hypothetical protein GYMLUDRAFT_156947 [Gymnopus luxurians FD-317 M1])	GO:0031097(cellular_component:medial cortex); GO:0043547(biological_process:positive regulation of GTPase activity); GO:0051286(cellular_component:cell tip); GO:0005096(molecular_function:GTPase activator activity); GO:0008360(biological_process:regulation of cell shape); GO:0007165(biological_process:signal transduction); GO:0090334(biological_process:regulation of cell wall (1->3)-beta-D-glucan…	K19845	SAC7	map04011(MAPK signaling pathway - yeast)	ENOG410YVI5(S:Function unknown)	ENOG410YVI5(rho GTPase activating protein)	PF00620.24(RhoGAP:RhoGAP domain)	sp|O74335|RGA5_SCHPO(Rho-GTPase-activating protein 5 OS=Schizosaccharomyces pombe (strain 972 / ATCC 24843) OX=284812 GN=rga5 PE=4 SV=2)
LE01Gene05333		RecName: Full=Serine/threonine-protein kinase GIN4; AltName: Full=Growth inhibitory protein 4	2689	2.29428	1.19804	0.351353	0.535062	no	up	1.52144	0.605437	0.0707229	0.162997	no	up	8.98517	3.16755	0.000137772	0.0027514	yes	up	30.6453	4.93759	1.3e-12	1e-11	yes	up	13.5754	3.76292	0.000304163	0.00156568	yes	up	20.3123	4.34428	3.49e-09	5.72e-08	yes	up	GAW08155.1(Pkinase-domain-containing protein [Lentinula edodes])					ENOG410XNQ0(T:Signal transduction mechanisms)	ENOG410XNQ0(CAMK family protein kinase)	PF00069.22(Pkinase:Protein kinase domain); PF07714.14(Pkinase_Tyr:Protein tyrosine kinase); PF16797.2(Fungal_KA1:Fungal kinase associated-1 domain)	sp|Q5AG71|HSL1_CANAL(Serine/threonine-protein kinase HSL1 OS=Candida albicans (strain SC5314 / ATCC MYA-2876) OX=237561 GN=HSL1 PE=1 SV=2)
LE01Gene04938		RecName: Full=Beta-glucan synthesis-associated protein KRE6; AltName: Full=Killer toxin-resistance protein 6	1944	5.28674	2.40238	4.92e-16	1.16e-13	yes	up	1.08593	0.118935	0.736028	0.831483	no	up	0.887177	-0.172705	0.6041	0.826456	no	down	5.00997	2.3248	7.69e-13	6.07e-12	yes	up	0.959639	-0.059436	0.853641	0.905964	no	down	4.64258	2.21493	4.26e-11	1.04e-09	yes	up	KIK69476.1(glycoside hydrolase family 16 protein [Gymnopus luxurians FD-317 M1])					COG2273(G:Carbohydrate transport and metabolism)	COG2273(hydrolase family 16)	PF03935.12(SKN1:Beta-glucan synthesis-associated protein (SKN1))	sp|O13941|YEPB_SCHPO(Uncharacterized beta-glucan synthesis-associated protein C23H3.11c OS=Schizosaccharomyces pombe (strain 972 / ATCC 24843) OX=284812 GN=SPAC23H3.11c PE=3 SV=1)
LE01Gene02518		RecName: Full=Heat shock protein HSS1	2236	0.406525	-1.29859	8.02e-06	0.000173327	yes	down	2.28673	1.19329	3.13e-11	1.73e-09	yes	up	1.52673	0.610442	0.029048	0.152513	no	up	1.38934	0.474396	0.0202215	0.0339837	no	up	3.46506	1.79288	9.35e-15	7.39e-13	yes	up	0.612925	-0.706218	0.00500912	0.014686	no	down	GAW08420.1(heat shock protein HSS1 [Lentinula edodes])	GO:0005524(molecular_function:ATP binding)	K03283	HSPA1s	map03040(Spliceosome); map04141(Protein processing in endoplasmic reticulum); map04144(Endocytosis); map04213(Longevity regulating pathway - multiple species)	COG0443(P:Inorganic ion transport and metabolism)	COG0443(alkaline phosphatase)	PF00012.17(HSP70:Hsp70 protein); PF06723.10(MreB_Mbl:MreB/Mbl protein)	sp|Q01877|HSP71_PUCGR(Heat shock protein HSS1 OS=Puccinia graminis OX=5297 GN=HSS1 PE=3 SV=1)
LE01Gene04444		RecName: Full=Glucosidase 2 subunit alpha; AltName: Full=Alpha-glucosidase II subunit alpha; AltName: Full=Glucosidase II subunit alpha; AltName: Full=Reversal of TO	3335	0.506536	-0.981264	0.00241845	0.0159141	no	down	0.716377	-0.481209	0.0406767	0.109997	no	down	0.823933	-0.279401	0.324659	0.632234	no	down	0.294231	-1.76498	1.1e-10	6.75e-10	yes	down	0.587804	-0.766592	0.000485847	0.00235191	no	down	0.414324	-1.27117	0.000132608	0.000660579	yes	down	GAV99259.1(glycoside hydrolase family 31 protein [Lentinula edodes])	GO:0017177(cellular_component:glucosidase II complex); GO:0005975(biological_process:carbohydrate metabolic process); GO:0030246(molecular_function:carbohydrate binding); GO:0005788(cellular_component:endoplasmic reticulum lumen); GO:0009272(biological_process:fungal-type cell wall biogenesis); GO:0004553(molecular_function:hydrolase activity, hydrolyzing O-glycosyl compounds); GO:0033919(molecul…	K05546	GANAB	map00510(N-Glycan biosynthesis); map04141(Protein processing in endoplasmic reticulum)	COG1501(S:Function unknown)	COG1501(KR domain)	PF01055.23(Glyco_hydro_31:Glycosyl hydrolases family 31); PF13802.3(Gal_mutarotas_2:Galactose mutarotase-like); PF17137.1(DUF5110:Domain of unknown function (DUF5110))	sp|Q9US55|GLU2A_SCHPO(Glucosidase 2 subunit alpha OS=Schizosaccharomyces pombe (strain 972 / ATCC 24843) OX=284812 GN=gls2 PE=3 SV=1)
LE01Gene09429		RecName: Full=Glucoamylase 1; AltName: Full=1,4-alpha-D-glucan glucohydrolase; AltName: Full=Glucan 1,4-alpha-glucosidase; Flags: Precursor	3809	1.21212	0.277528	0.301113	0.484619	no	up	1.81018	0.856132	0.0167394	0.0566853	no	up	1.51963	0.603718	0.104252	0.341722	no	up	3.27991	1.71366	7.99e-11	4.99e-10	yes	up	2.74084	1.45462	4.27e-06	4.26e-05	yes	up	1.822	0.865523	0.00689029	0.0192836	no	up	GAW03388.1(glycoside hydrolase family 31 protein [Lentinula edodes])	GO:0005975(biological_process:carbohydrate metabolic process); GO:0030246(molecular_function:carbohydrate binding); GO:0004553(molecular_function:hydrolase activity, hydrolyzing O-glycosyl compounds)	K01187	malZ	map00052(Galactose metabolism); map00500(Starch and sucrose metabolism)	COG1501(K:Transcription)	COG1501(fungal specific transcription factor)	PF01055.23(Glyco_hydro_31:Glycosyl hydrolases family 31); PF16863.2(NtCtMGAM_N:N-terminal barrel of NtMGAM and CtMGAM, maltase-glucoamylase); PF13802.3(Gal_mutarotas_2:Galactose mutarotase-like)	sp|Q9C0Y4|AGLU_SCHPO(Alpha-glucosidase OS=Schizosaccharomyces pombe (strain 972 / ATCC 24843) OX=284812 GN=agl1 PE=1 SV=2)
LE01Gene07139		RecName: Full=Probable serine/threonine-protein kinase kinX	2295	1.5075	0.592156	0.0112487	0.0496218	no	up	1.2579	0.33102	0.00227664	0.0121735	no	up	1.35951	0.443091	0.0289799	0.152228	no	up	2.52796	1.33797	6.58e-14	5.85e-13	yes	up	1.70099	0.766372	3.21e-05	0.000235943	no	up	2.0255	1.01828	1.26e-07	1.44e-06	yes	up	KIK56187.1(hypothetical protein GYMLUDRAFT_47402 [Gymnopus luxurians FD-317 M1])	GO:0000166(molecular_function:nucleotide binding); GO:0009987(biological_process:cellular process); GO:0004672(molecular_function:protein kinase activity)	K05743	LIMK1		COG0515(T:Signal transduction mechanisms)	COG0515(Serine Threonine protein kinase)	PF07714.14(Pkinase_Tyr:Protein tyrosine kinase); PF00069.22(Pkinase:Protein kinase domain)	sp|Q55EC7|GEFX_DICDI(RasGEF domain-containing serine/threonine-protein kinase X OS=Dictyostelium discoideum OX=44689 GN=gefX PE=2 SV=1)
LE01Gene05687		_	2163	1.25984	0.333241	0.786474	0.874309	no	up	0.543609	-0.879358	0.461015	1	no	down	1.12288	0.167204	0.895929	1	no	up	0.752647	-0.409954	0.724587	0.775394	no	down	0.606297	-0.721904	0.549131	0.674978	no	down	1.39211	0.477278	0.695574	0.780481	no	up	GAV99136.1(hypothetical protein LENED_000572 [Lentinula edodes])					COG5253(T:Signal transduction mechanisms); ENOG4110CB5(S:Function unknown)	COG5253(phosphatidylinositol-4-phosphate 5-kinase); ENOG4110CB5(other FunK1 protein kinase)	PF00069.22(Pkinase:Protein kinase domain); PF07714.14(Pkinase_Tyr:Protein tyrosine kinase); PF01636.20(APH:Phosphotransferase enzyme family)
LE01Gene01594		RecName: Full=CTD kinase subunit alpha; Short=CTDK-I subunit alpha; AltName: Full=CTD kinase subunit 1; AltName: Full=Latrunculin sensitive kinase 1	4601	0.783595	-0.351821	0.0462747	0.138574	no	down	1.06081	0.0851719	0.554402	0.693641	no	up	0.833169	-0.263318	0.0385959	0.183685	no	down	0.680389	-0.555568	0.00164225	0.00346131	no	down	0.879976	-0.184464	0.196901	0.316287	no	down	0.646645	-0.628955	0.000284847	0.00128649	no	down	GAW05372.1(Pkinase-domain-containing protein [Lentinula edodes])		K00916	CTK1		ENOG410XPIR(T:Signal transduction mechanisms)	ENOG410XPIR(Cyclin-Dependent Kinase)	PF00069.22(Pkinase:Protein kinase domain); PF07714.14(Pkinase_Tyr:Protein tyrosine kinase); PF14531.3(Kinase-like:Kinase-like)	sp|O14098|CTK1_SCHPO(CTD kinase subunit alpha OS=Schizosaccharomyces pombe (strain 972 / ATCC 24843) OX=284812 GN=lsk1 PE=1 SV=1)
LE01Gene09449		RecName: Full=Calcium/calmodulin-dependent protein kinase; Short=CMPK	1704	1.39479	0.480045	0.0775768	0.196125	no	up	0.834321	-0.261325	0.356405	0.517523	no	down	1.28593	0.362807	0.227285	0.530036	no	up	1.46418	0.55009	0.0304626	0.048846	no	up	1.06496	0.0907965	0.608493	0.724157	no	up	1.77344	0.82655	0.0177703	0.0428318	no	up	GAW10508.1(Pkinase-domain-containing protein [Lentinula edodes])	GO:0016740(molecular_function:transferase activity)	K08794	CAMK1		ENOG410XRMJ(T:Signal transduction mechanisms)	ENOG410XRMJ(calcium-dependent protein kinase)	PF00069.22(Pkinase:Protein kinase domain); PF07714.14(Pkinase_Tyr:Protein tyrosine kinase); PF14531.3(Kinase-like:Kinase-like)	sp|Q00771|KCC1A_EMENI(Calcium/calmodulin-dependent protein kinase cmkA OS=Emericella nidulans (strain FGSC A4 / ATCC 38163 / CBS 112.46 / NRRL 194 / M139) OX=227321 GN=cmkA PE=1 SV=2)
LE01Gene02732		RecName: Full=Eukaryotic translation initiation factor 2-alpha kinase 4; AltName: Full=GCN2-like protein	5062	0.749631	-0.415747	0.0414577	0.127595	no	down	0.900135	-0.151787	0.261767	0.419158	no	down	1.0055	0.00791939	0.96166	0.986588	no	up	0.667083	-0.584062	0.000434325	0.00101719	no	down	0.901126	-0.150199	0.303483	0.440248	no	down	0.747369	-0.420107	0.0270618	0.0605202	no	down	KIK54868.1(hypothetical protein GYMLUDRAFT_206162 [Gymnopus luxurians FD-317 M1])		K16196	EIF2AK4	map04141(Protein processing in endoplasmic reticulum)	COG0124(J:Translation, ribosomal structure and biogenesis)	COG0124(Histidyl-trna synthetase)	PF00069.22(Pkinase:Protein kinase domain); PF12745.4(HGTP_anticodon2:Anticodon binding domain of tRNAs); PF07714.14(Pkinase_Tyr:Protein tyrosine kinase); PF05773.19(RWD:RWD domain); PF13393.3(tRNA-synt_His:Histidyl-tRNA synthetase); PF01636.20(APH:Phosphotransferase enzyme family)	sp|Q9HGN1|GCN2_SCHPO(eIF-2-alpha kinase GCN2 OS=Schizosaccharomyces pombe (strain 972 / ATCC 24843) OX=284812 GN=gcn2 PE=2 SV=2)
LE01Gene02200		RecName: Full=Beta-glucan synthesis-associated protein SKN1	2276	0.945197	-0.081313	0.839857	0.906912	no	down	0.796915	-0.327501	0.100176	0.210021	no	down	0.936674	-0.0943812	0.730784	0.889184	no	down	0.691535	-0.532127	0.138524	0.188327	no	down	0.744226	-0.426187	0.0408475	0.0909713	no	down	0.87436	-0.193701	0.635086	0.732187	no	down	KIK67427.1(glycoside hydrolase family 16 protein [Gymnopus luxurians FD-317 M1])	GO:0016787(molecular_function:hydrolase activity); GO:0016020(cellular_component:membrane)				COG2273(G:Carbohydrate transport and metabolism)	COG2273(hydrolase family 16)	PF03935.12(SKN1:Beta-glucan synthesis-associated protein (SKN1))	sp|P32486|KRE6_YEAST(Beta-glucan synthesis-associated protein KRE6 OS=Saccharomyces cerevisiae (strain ATCC 204508 / S288c) OX=559292 GN=KRE6 PE=1 SV=2)
LE01Gene06942		RecName: Full=GTP-binding protein ypt2; AltName: Full=SEC4 homolog	949	0.801315	-0.319558	0.11315	0.252704	no	down	0.786813	-0.345908	0.00963651	0.0375666	no	down	0.974598	-0.0371211	0.810856	0.928489	no	down	0.602435	-0.731123	5.2e-05	0.000142076	no	down	0.762405	-0.39137	0.00569653	0.0182546	no	down	0.772659	-0.372097	0.0566846	0.111364	no	down	GAW10489.1(rab-type small GTP-binding protein [Lentinula edodes])	GO:0005634(cellular_component:nucleus); GO:0006887(biological_process:exocytosis); GO:0005622(cellular_component:intracellular); GO:0007264(biological_process:small GTPase mediated signal transduction); GO:0005829(cellular_component:cytosol); GO:0005525(molecular_function:GTP binding)	K07901	RAB8A, MEL	map04144(Endocytosis)	ENOG410XPUI(S:Function unknown)	ENOG410XPUI(member RAS oncogene family)	PF00071.19(Ras:Ras family); PF08477.10(Roc:Ras of Complex, Roc, domain of DAPkinase); PF00025.18(Arf:ADP-ribosylation factor family); PF00009.24(GTP_EFTU:Elongation factor Tu GTP binding domain); PF01926.20(MMR_HSR1:50S ribosome-binding GTPase); PF04670.9(Gtr1_RagA:Gtr1/RagA G protein conserved region)	sp|P17609|YPT2_SCHPO(GTP-binding protein ypt2 OS=Schizosaccharomyces pombe (strain 972 / ATCC 24843) OX=284812 GN=ypt2 PE=3 SV=1)
LE01Gene06451		RecName: Full=Serine/threonine-protein kinase KIN4	3984	0.913737	-0.130149	0.310146	0.4937	no	down	0.857125	-0.222422	0.075005	0.170302	no	down	0.970468	-0.0432467	0.717267	0.882643	no	down	0.746495	-0.421796	0.00044399	0.00103741	no	down	0.828164	-0.272012	0.023679	0.0584195	no	down	0.878071	-0.187591	0.132011	0.21946	no	down	GAW00366.1(Pkinase-domain-containing protein [Lentinula edodes])	GO:0016310(biological_process:phosphorylation); GO:0016301(molecular_function:kinase activity); GO:0000166(molecular_function:nucleotide binding)	K08286	E2.7.11.-		COG0515(S:Function unknown)	COG0515(SUR7/PalI family)	PF00069.22(Pkinase:Protein kinase domain); PF07714.14(Pkinase_Tyr:Protein tyrosine kinase); PF14531.3(Kinase-like:Kinase-like); PF02149.16(KA1:Kinase associated domain 1)	sp|Q03002|FRK1_YEAST(Fatty acyl-CoA synthetase and RNA processing-associated kinase 1 OS=Saccharomyces cerevisiae (strain ATCC 204508 / S288c) OX=559292 GN=FRK1 PE=1 SV=1)
LE01Gene04173		RecName: Full=Mitogen-activated protein kinase SLT2/MPK1; Short=MAP kinase MPK1	2020	1.50481	0.589577	0.00628649	0.0326202	no	up	1.29848	0.376822	0.0455184	0.118915	no	up	1.47398	0.559721	0.0143591	0.0934157	no	up	2.82804	1.4998	1.2e-16	1.49e-15	yes	up	1.90561	0.930254	7.15e-06	6.57e-05	no	up	2.19297	1.13289	7.58e-09	1.15e-07	yes	up	GAW05603.1(map kinase [Lentinula edodes])	GO:0004674(molecular_function:protein serine/threonine kinase activity); GO:0006468(biological_process:protein phosphorylation); GO:0005524(molecular_function:ATP binding)	K04464	MAPK7	map04011(MAPK signaling pathway - yeast); map04139(Mitophagy - yeast)	ENOG410XNY0(L:Replication, recombination and repair)	ENOG410XNY0(DNA polymerase)	PF00069.22(Pkinase:Protein kinase domain); PF07714.14(Pkinase_Tyr:Protein tyrosine kinase)	sp|Q00772|SLT2_YEAST(Mitogen-activated protein kinase SLT2/MPK1 OS=Saccharomyces cerevisiae (strain ATCC 204508 / S288c) OX=559292 GN=SLT2 PE=1 SV=2)
LE01Gene08573		RecName: Full=1,3-beta-glucanosyltransferase gas1; Flags: Precursor	1842	0.958845	-0.0606309	0.849614	0.913053	no	down	1.08065	0.111902	0.501854	0.651691	no	up	0.888981	-0.169775	0.554704	0.802004	no	down	0.902826	-0.147481	0.530323	0.600149	no	down	0.957216	-0.0630839	0.810997	0.875836	no	down	0.84187	-0.24833	0.329534	0.448885	no	down	GAW09876.1(carbohydrate-binding module family 43 protein [Lentinula edodes])	GO:0003824(molecular_function:catalytic activity); GO:0016020(cellular_component:membrane)				ENOG410Z2A2(S:Function unknown)	ENOG410Z2A2(1,3-beta-glucanosyltransferase)	PF03198.11(Glyco_hydro_72:Glucanosyltransferase); PF07983.10(X8:X8 domain)	sp|Q9P378|GAS1_SCHPO(1,3-beta-glucanosyltransferase gas1 OS=Schizosaccharomyces pombe (strain 972 / ATCC 24843) OX=284812 GN=gas1 PE=1 SV=1)
LE01Gene03011		_	2949	0.505393	-0.984522	0.00855535	0.0408325	no	down	1.32399	0.404895	0.144747	0.276121	no	up	2.04188	1.0299	0.0123606	0.0842412	no	up	1.3401	0.422346	0.0628477	0.0934827	no	up	2.68732	1.42617	0.000115812	0.000699297	yes	up	1.0192	0.0274406	0.917775	0.945625	no	up	KIK55503.1(glycoside hydrolase family 31 protein [Gymnopus luxurians FD-317 M1])	GO:0016798(molecular_function:hydrolase activity, acting on glycosyl bonds); GO:0008152(biological_process:metabolic process)				COG1501(G:Carbohydrate transport and metabolism)	COG1501(hydrolase, family 31)	PF01055.23(Glyco_hydro_31:Glycosyl hydrolases family 31)	sp|A2QTU5|XYLA_ASPNC(Alpha-xylosidase A OS=Aspergillus niger (strain CBS 513.88 / FGSC A1513) OX=425011 GN=axlA PE=1 SV=1)
LE01Gene00998		RecName: Full=GTP-binding protein RHO1; AltName: Full=Rho-type GTPase 1; Flags: Precursor	1649	0.854951	-0.226086	0.289752	0.473914	no	down	0.928038	-0.107744	0.351561	0.512821	no	down	0.98871	-0.0163807	0.923172	0.97287	no	down	0.769743	-0.377551	0.0256007	0.0419672	no	down	0.912616	-0.131921	0.424895	0.56441	no	down	0.836701	-0.257217	0.136499	0.225359	no	down	GAW07538.1(signal transducer [Lentinula edodes])	GO:0034613(biological_process:cellular protein localization); GO:0000935(cellular_component:barrier septum); GO:0003924(molecular_function:GTPase activity); GO:0005622(cellular_component:intracellular); GO:0008360(biological_process:regulation of cell shape); GO:0000226(biological_process:microtubule cytoskeleton organization); GO:0005938(cellular_component:cell cortex); GO:0032956(biological_pro…	K07975	K07975		COG1100(S:Function unknown)	COG1100(GTP-binding Protein)	PF00071.19(Ras:Ras family); PF08477.10(Roc:Ras of Complex, Roc, domain of DAPkinase); PF00025.18(Arf:ADP-ribosylation factor family)	sp|P06780|RHO1_YEAST(GTP-binding protein RHO1 OS=Saccharomyces cerevisiae (strain ATCC 204508 / S288c) OX=559292 GN=RHO1 PE=1 SV=3)
LE01Gene04978		RecName: Full=Dual specificity protein kinase FUZ7	2151	1.99584	0.996998	0.0202098	0.0763941	no	up	1.4429	0.528968	0.228268	0.3815	no	up	0.835121	-0.259944	0.565418	0.807613	no	down	2.36377	1.24109	0.00349224	0.00691212	yes	up	1.20103	0.264268	0.568903	0.691067	no	up	1.6507	0.72308	0.0856123	0.155262	no	up	GAW03974.1(ste ste7 mek1 protein kinase [Lentinula edodes])	GO:0044424(cellular_component:intracellular part); GO:0030447(biological_process:filamentous growth); GO:0000165(biological_process:MAPK cascade); GO:0000750(biological_process:pheromone-dependent signal transduction involved in conjugation with cellular fusion); GO:0004672(molecular_function:protein kinase activity)	K11226	STE7	map04011(MAPK signaling pathway - yeast)	ENOG410XQ5A(Q:Secondary metabolites biosynthesis, transport and catabolism)	ENOG410XQ5A(amine oxidase)	PF00069.22(Pkinase:Protein kinase domain); PF07714.14(Pkinase_Tyr:Protein tyrosine kinase); PF14531.3(Kinase-like:Kinase-like)	sp|Q99078|FUZ7_USTMA(Dual specificity protein kinase FUZ7 OS=Ustilago maydis (strain 521 / FGSC 9021) OX=237631 GN=FUZ7 PE=3 SV=2)
LE01Gene14686		RecName: Full=78 kDa glucose-regulated protein homolog; Short=GRP-78; AltName: Full=Immunoglobulin heavy chain-binding protein homolog; Short=BiP; Flags: Precursor	2055	0.310422	-1.6877	0.000195294	0.00240435	yes	down	0.530828	-0.913684	0.000877636	0.00568344	no	down	1.06204	0.0868326	0.845116	0.942373	no	up	0.173062	-2.53064	2.81e-19	4.63e-18	yes	down	0.562945	-0.828934	0.037013	0.0838931	no	down	0.328934	-1.60413	2.11e-06	1.79e-05	yes	down	GAW01744.1(heat shock protein 70 [Lentinula edodes])	GO:0005524(molecular_function:ATP binding)	K09490	HSPA5, BIP	map03060(Protein export); map04141(Protein processing in endoplasmic reticulum)	COG0443(O:Posttranslational modification, protein turnover, chaperones)	COG0443(Heat shock protein)	PF00012.17(HSP70:Hsp70 protein); PF06723.10(MreB_Mbl:MreB/Mbl protein); PF08841.7(DDR:Diol dehydratase reactivase ATPase-like domain)	sp|P59769|BIP_ASPAW(Endoplasmic reticulum chaperone BiP OS=Aspergillus awamori OX=105351 GN=bipA PE=2 SV=1)
LE01Gene01682		RecName: Full=GTP-binding protein rhb1; AltName: Full=GTP-binding protein Rheb homolog; Flags: Precursor	3610	1.86197	0.896831	0.0100929	0.0459648	no	up	1.14761	0.198627	0.514175	0.662839	no	up	1.43348	0.519519	0.166867	0.446122	no	up	3.00979	1.58966	1.01e-08	4.79e-08	yes	up	1.64016	0.713834	0.0178244	0.0462967	no	up	2.63772	1.39929	6.81e-05	0.000376187	yes	up	GAW09449.1(rheb small monomeric gtpase [Lentinula edodes])	GO:0019897(cellular_component:extrinsic component of plasma membrane); GO:0015819(biological_process:lysine transport); GO:0005829(cellular_component:cytosol); GO:0003924(molecular_function:GTPase activity); GO:0005525(molecular_function:GTP binding); GO:0019003(molecular_function:GDP binding); GO:0042147(biological_process:retrograde transport, endosome to Golgi); GO:0007264(biological_process:s…	K07208	RHEB		COG1100(S:Function unknown); ENOG410XNYB(U:Intracellular trafficking, secretion, and vesicular transport)	COG1100(Spo12 family); ENOG410XNYB(SH3-domain GRB2-like)	PF00071.19(Ras:Ras family); PF08477.10(Roc:Ras of Complex, Roc, domain of DAPkinase); PF00025.18(Arf:ADP-ribosylation factor family); PF03193.13(DUF258:Protein of unknown function, DUF258); PF01926.20(MMR_HSR1:50S ribosome-binding GTPase); PF00009.24(GTP_EFTU:Elongation factor Tu GTP binding domain)	sp|O94363|RHB1_SCHPO(GTP-binding protein rhb1 OS=Schizosaccharomyces pombe (strain 972 / ATCC 24843) OX=284812 GN=rhb1 PE=3 SV=1)
LE01Gene13143		RecName: Full=Ras-like protein; Flags: Precursor	1608	0.874865	-0.192867	0.318009	0.502387	no	down	0.88691	-0.173141	0.249296	0.405096	no	down	0.760989	-0.394052	0.0124686	0.0844481	no	down	0.580076	-0.785687	4.96e-06	1.59e-05	no	down	0.671873	-0.573739	0.000316005	0.00162224	no	down	0.659781	-0.599942	0.000811469	0.00315009	no	down	P28775.1(RecName: Full=Ras-like protein; Flags: Precursor)	GO:0007264(biological_process:small GTPase mediated signal transduction); GO:0016020(cellular_component:membrane); GO:0005622(cellular_component:intracellular); GO:0005886(cellular_component:plasma membrane); GO:0005525(molecular_function:GTP binding)	K07827	KRAS, KRAS2	map04213(Longevity regulating pathway - multiple species); map04933(AGE-RAGE signaling pathway in diabetic complications)	COG1100(S:Function unknown)	COG1100(Complex I)	PF00071.19(Ras:Ras family); PF08477.10(Roc:Ras of Complex, Roc, domain of DAPkinase); PF00025.18(Arf:ADP-ribosylation factor family); PF00009.24(GTP_EFTU:Elongation factor Tu GTP binding domain)	sp|P28775|RAS_LENED(Ras-like protein OS=Lentinula edodes OX=5353 PE=3 SV=1)
LE01Gene00492		RecName: Full=Beta-glucan synthesis-associated protein SKN1	2695	1.20953	0.274451	0.142372	0.294484	no	up	1.06987	0.0974355	0.58984	0.722497	no	up	1.00951	0.0136533	0.95181	0.982896	no	up	1.28293	0.359447	0.0100058	0.0179595	no	up	1.0759	0.105537	0.470121	0.606842	no	up	1.20786	0.272457	0.217671	0.326174	no	up	GAW04425.1(glycoside hydrolase family 16 protein [Lentinula edodes])	GO:0016787(molecular_function:hydrolase activity); GO:0016020(cellular_component:membrane)				COG2273(G:Carbohydrate transport and metabolism)	COG2273(hydrolase family 16)	PF03935.12(SKN1:Beta-glucan synthesis-associated protein (SKN1))	sp|P87024|SKN1_CANAX(Beta-glucan synthesis-associated protein SKN1 OS=Candida albicans OX=5476 GN=SKN1 PE=2 SV=1)
LE01Gene11576		RecName: Full=Serine/threonine-protein kinase nrc-2; AltName: Full=Non-repressible conidiation protein 2	2712	0.788688	-0.342474	0.17143	0.333915	no	down	1.01972	0.0281777	0.827542	0.892757	no	up	0.856551	-0.223389	0.218425	0.52101	no	down	0.676946	-0.562886	0.00618626	0.0116314	no	down	0.869632	-0.201524	0.283984	0.417552	no	down	0.669613	-0.5786	0.00484049	0.0142656	no	down	GAW01905.1(Pkinase-domain-containing protein [Lentinula edodes])	GO:0006468(biological_process:protein phosphorylation); GO:0005524(molecular_function:ATP binding); GO:0004672(molecular_function:protein kinase activity)	K08286	E2.7.11.-		ENOG410XQ0C(G:Carbohydrate transport and metabolism)	ENOG410XQ0C(Transporter)	PF00069.22(Pkinase:Protein kinase domain); PF07714.14(Pkinase_Tyr:Protein tyrosine kinase); PF14531.3(Kinase-like:Kinase-like)	sp|O42626|NRC2_NEUCR(Serine/threonine-protein kinase nrc-2 OS=Neurospora crassa (strain ATCC 24698 / 74-OR23-1A / CBS 708.71 / DSM 1257 / FGSC 987) OX=367110 GN=nrc-2 PE=3 SV=1)
LE01Gene12754		RecName: Full=Negative regulator of sexual conjugation and meiosis	1710	2.55509	1.35337	0.104951	0.241096	no	up	2.04194	1.02994	0.000855046	0.00556369	yes	up	6.4319	2.68524	0.000193251	0.00369008	yes	up	32.9499	5.0422	9.68e-17	1.22e-15	yes	up	13.1058	3.71214	2.97e-08	5.56e-07	yes	up	16.2161	4.01936	5.31e-10	1.04e-08	yes	up	KIK59487.1(hypothetical protein GYMLUDRAFT_245173 [Gymnopus luxurians FD-317 M1])					COG0515(T:Signal transduction mechanisms)	COG0515(Serine Threonine protein kinase)	PF00069.22(Pkinase:Protein kinase domain); PF07714.14(Pkinase_Tyr:Protein tyrosine kinase)	sp|P08092|RAN1_SCHPO(Negative regulator of sexual conjugation and meiosis OS=Schizosaccharomyces pombe (strain 972 / ATCC 24843) OX=284812 GN=ran1 PE=1 SV=2)
LE01Gene12492		RecName: Full=Cell wall assembly regulator SMI1; AltName: Full=Killer toxin-resistance protein 4	2417	0.698222	-0.518242	0.00153837	0.0115363	no	down	1.10316	0.141638	0.23695	0.39185	no	up	0.87285	-0.196195	0.136216	0.397349	no	down	0.66066	-0.598021	1.92e-05	5.62e-05	no	down	0.959004	-0.0603917	0.623824	0.736469	no	down	0.603747	-0.727984	2.31e-06	1.94e-05	no	down	GAW06329.1(Glucan synthesis regulatory protein [Lentinula edodes])					COG4282(G:Carbohydrate transport and metabolism)	COG4282(Glucan synthesis regulatory protein)	PF09346.7(SMI1_KNR4:SMI1 / KNR4 family (SUKH-1))	sp|P38678|GS1_NEUCR(Glucan synthesis regulatory protein OS=Neurospora crassa (strain ATCC 24698 / 74-OR23-1A / CBS 708.71 / DSM 1257 / FGSC 987) OX=367110 GN=cot-2 PE=2 SV=1)
LE01Gene03508		RecName: Full=GTP-binding protein Rho3; Flags: Precursor	1196	0.967335	-0.0479132	0.78464	0.873067	no	down	0.725976	-0.462007	0.00835617	0.0337103	no	down	0.85067	-0.233329	0.1353	0.397027	no	down	0.586273	-0.770356	3.52e-05	9.9e-05	no	down	0.614336	-0.702901	4.57e-05	0.000318416	no	down	0.815021	-0.295091	0.0943986	0.167777	no	down	GAW09621.1(gtp-binding protein rho3 [Lentinula edodes])	GO:0005622(cellular_component:intracellular); GO:0007264(biological_process:small GTPase mediated signal transduction); GO:0005525(molecular_function:GTP binding)	K07975	K07975		COG1100(U:Intracellular trafficking, secretion, and vesicular transport)	COG1100(protein transport)	PF00071.19(Ras:Ras family); PF08477.10(Roc:Ras of Complex, Roc, domain of DAPkinase); PF00025.18(Arf:ADP-ribosylation factor family)	sp|Q9P8J9|RHO3_SCHCO(GTP-binding protein Rho3 OS=Schizophyllum commune OX=5334 GN=RHO3 PE=2 SV=1)
LE01Gene11379		RecName: Full=Citron Rho-interacting kinase; Short=CRIK; AltName: Full=Serine/threonine-protein kinase 21	2895	1.09442	0.130161	0.455059	0.632261	no	up	0.870604	-0.199912	0.0936167	0.200212	no	down	1.05315	0.0747061	0.612779	0.831775	no	up	0.985919	-0.0204594	0.881903	0.907119	no	down	0.913101	-0.131153	0.323876	0.46165	no	down	1.14215	0.191757	0.228058	0.338142	no	up	KIK63296.1(hypothetical protein GYMLUDRAFT_95462 [Gymnopus luxurians FD-317 M1])					ENOG4111ZKY(T:Signal transduction mechanisms); COG0515(T:Signal transduction mechanisms); ENOG410XR1Q(T:Signal transduction mechanisms)	ENOG4111ZKY(cAMP-dependent protein kinase); COG0515(cAMP-dependent protein kinase); ENOG410XR1Q(cAMP-dependent protein kinase)	PF00069.22(Pkinase:Protein kinase domain); PF07714.14(Pkinase_Tyr:Protein tyrosine kinase); PF01636.20(APH:Phosphotransferase enzyme family)	sp|Q80UW5|MRCKG_MOUSE(Serine/threonine-protein kinase MRCK gamma OS=Mus musculus OX=10090 GN=Cdc42bpg PE=1 SV=2)
LE01Gene01607		RecName: Full=Serine/threonine-protein kinase CBK1	1894	0.743427	-0.427738	0.0559772	0.157848	no	down	0.946525	-0.0792881	0.53755	0.682624	no	down	0.817919	-0.289971	0.153215	0.423139	no	down	0.566289	-0.82039	3.71e-09	1.86e-08	no	down	0.771184	-0.374854	0.0639801	0.129855	no	down	0.603496	-0.728583	1.56e-08	2.19e-07	no	down	GAW05359.1(agc ndr protein kinase [Lentinula edodes])	GO:0004674(molecular_function:protein serine/threonine kinase activity); GO:0006468(biological_process:protein phosphorylation); GO:0005524(molecular_function:ATP binding)				ENOG410XQC0(T:Signal transduction mechanisms)	ENOG410XQC0(serine threonine-protein kinase)	PF00069.22(Pkinase:Protein kinase domain); PF07714.14(Pkinase_Tyr:Protein tyrosine kinase); PF06293.11(Kdo:Lipopolysaccharide kinase (Kdo/WaaP) family); PF14531.3(Kinase-like:Kinase-like)	sp|Q6BLJ9|CBK1_DEBHA(Serine/threonine-protein kinase CBK1 OS=Debaryomyces hansenii (strain ATCC 36239 / CBS 767 / JCM 1990 / NBRC 0083 / IGC 2968) OX=284592 GN=CBK1 PE=3 SV=2)
LE01Gene02392		RecName: Full=Mitochondrial-processing peptidase subunit beta; AltName: Full=Beta-MPP; Flags: Precursor	3459	0.545951	-0.873157	0.00106574	0.0087765	no	down	0.95233	-0.0704673	0.732324	0.828528	no	down	0.714709	-0.484571	0.0595469	0.244109	no	down	0.365772	-1.45098	1.45e-12	1.11e-11	yes	down	0.678101	-0.560428	0.0110875	0.031612	no	down	0.387451	-1.36791	3.64e-08	4.76e-07	yes	down	GAW01959.1(mitochondrial processing peptidase beta subunit [Lentinula edodes])	GO:0005759(cellular_component:mitochondrial matrix); GO:0006508(biological_process:proteolysis); GO:0046872(molecular_function:metal ion binding); GO:0004222(molecular_function:metalloendopeptidase activity)	K17732	PMPCB, MAS1		COG0612(S:Function unknown); COG0790(S:Function unknown)	COG0612(demethylase); COG0790(demethylase)	PF00675.17(Peptidase_M16:Insulinase (Peptidase family M16)); PF08238.9(Sel1:Sel1 repeat); PF05193.18(Peptidase_M16_C:Peptidase M16 inactive domain)	sp|Q9Y8B5|MPPB_LENED(Mitochondrial-processing peptidase subunit beta OS=Lentinula edodes OX=5353 GN=mppB PE=3 SV=1)
LE01Gene08853		RecName: Full=Probable serine/threonine-protein kinase DDB_G0277449	1419	0.793917	-0.332939	0.0494131	0.145124	no	down	1.09926	0.136531	0.317255	0.478056	no	up	1.18883	0.249541	0.123608	0.377273	no	up	1.02031	0.0290065	0.823015	0.859149	no	up	1.30225	0.381003	0.00739885	0.0225958	no	up	0.935697	-0.0958872	0.540398	0.651332	no	down	GAW03902.1(agc yank protein kinase [Lentinula edodes])	GO:0004674(molecular_function:protein serine/threonine kinase activity); GO:0006468(biological_process:protein phosphorylation); GO:0005524(molecular_function:ATP binding)	K08793	STK32, YANK		ENOG410XNPH(T:Signal transduction mechanisms)	ENOG410XNPH(protein serine/threonine kinase activity)	PF00069.22(Pkinase:Protein kinase domain); PF07714.14(Pkinase_Tyr:Protein tyrosine kinase); PF14531.3(Kinase-like:Kinase-like); PF01636.20(APH:Phosphotransferase enzyme family)	sp|Q8BGW6|ST32A_MOUSE(Serine/threonine-protein kinase 32A OS=Mus musculus OX=10090 GN=Stk32a PE=2 SV=1)
LE01Gene04918		RecName: Full=Heat shock protein hsp88	2886	0.812778	-0.299067	0.15606	0.313253	no	down	1.11229	0.153538	0.629574	0.754738	no	up	1.23095	0.299777	0.370621	0.672725	no	up	1.09226	0.127314	0.464232	0.536584	no	up	1.36126	0.444944	0.0151176	0.0405895	no	up	0.991862	-0.0117881	0.972074	0.981917	no	down	GAW09609.1(heat shock protein 70 [Lentinula edodes])	GO:0005524(molecular_function:ATP binding)	K09489	HSPA4		COG0443(S:Function unknown)	COG0443(Retrotransposon protein)	PF00012.17(HSP70:Hsp70 protein); PF06723.10(MreB_Mbl:MreB/Mbl protein)	sp|O74225|HSP88_NEUCR(Heat shock protein hsp88 OS=Neurospora crassa (strain ATCC 24698 / 74-OR23-1A / CBS 708.71 / DSM 1257 / FGSC 987) OX=367110 GN=hsp88 PE=1 SV=1)
LE01Gene08524		RecName: Full=Serine/threonine-protein kinase svkA; AltName: Full=Severin kinase A	1996	1.1105	0.151213	0.412346	0.593015	no	up	1.046	0.0648818	0.519179	0.667293	no	up	1.14646	0.197184	0.134896	0.396277	no	up	1.30729	0.386579	0.0138234	0.0241278	no	up	1.1932	0.254834	0.0500127	0.106824	no	up	1.26056	0.33407	0.0417938	0.0866866	no	up	GAW04768.1(Pkinase-domain-containing protein [Lentinula edodes])	GO:0000166(molecular_function:nucleotide binding)	K08838	STK24_25_MST4		ENOG410XP9G(T:Signal transduction mechanisms)	ENOG410XP9G(SRSF protein kinase)	PF00069.22(Pkinase:Protein kinase domain); PF07714.14(Pkinase_Tyr:Protein tyrosine kinase); PF14531.3(Kinase-like:Kinase-like)	sp|O61122|SVKA_DICDI(Serine/threonine-protein kinase svkA OS=Dictyostelium discoideum OX=44689 GN=svkA PE=1 SV=1)
LE01Gene04659		RecName: Full=Rho1 guanine nucleotide exchange factor 3; AltName: Full=Lethal at division protein 1	5947	1.15248	0.204739	0.323742	0.507883	no	up	1.20294	0.266566	0.111105	0.227189	no	up	0.998259	-0.00251422	0.990744	0.996972	no	down	1.35841	0.44192	0.00602328	0.0113558	no	up	1.19591	0.258106	0.125601	0.221766	no	up	1.13739	0.185729	0.372471	0.493285	no	up	KIK53944.1(hypothetical protein GYMLUDRAFT_49117 [Gymnopus luxurians FD-317 M1])		K19842	ROM1_2	map04011(MAPK signaling pathway - yeast)	COG5422(T:Signal transduction mechanisms)	COG5422(guanine nucleotide exchange factor)	PF00780.19(CNH:CNH domain); PF00621.17(RhoGEF:RhoGEF domain); PF15405.3(PH_5:Pleckstrin homology domain); PF00610.18(DEP:Domain found in Dishevelled, Egl-10, and Pleckstrin (DEP))	sp|Q9Y7U6|RGF1_SCHPO(Rho1 guanine nucleotide exchange factor 1 OS=Schizosaccharomyces pombe (strain 972 / ATCC 24843) OX=284812 GN=rgf1 PE=1 SV=1)
LE01Gene00720		RecName: Full=1,3-beta-glucan synthase component FKS1	5791	0.917181	-0.124722	0.412041	0.592857	no	down	0.934011	-0.0984886	0.33265	0.493185	no	down	0.827095	-0.273875	0.0495305	0.217375	no	down	0.696097	-0.522639	1.71e-06	5.88e-06	no	down	0.769664	-0.3777	0.00360378	0.012626	no	down	0.751229	-0.412676	0.000783215	0.0030625	no	down	GAW02413.1(glycosyltransferase family 48 protein [Lentinula edodes])	GO:0006075(biological_process:(1->3)-beta-D-glucan biosynthetic process); GO:0003843(molecular_function:1,3-beta-D-glucan synthase activity); GO:0016021(cellular_component:integral component of membrane); GO:0000148(cellular_component:1,3-beta-D-glucan synthase complex)	K00706	E2.4.1.34	map00500(Starch and sucrose metabolism); map04011(MAPK signaling pathway - yeast)	ENOG410XQ8V(S:Function unknown)	ENOG410XQ8V(synthase)	PF02364.12(Glucan_synthase:1,3-beta-glucan synthase component); PF14288.3(FKS1_dom1:1,3-beta-glucan synthase subunit FKS1, domain-1)	sp|O93927|FKS1_CRYNH(1,3-beta-glucan synthase component FKS1 OS=Cryptococcus neoformans var. grubii serotype A (strain H99 / ATCC 208821 / CBS 10515 / FGSC 9487) OX=235443 GN=FKS1 PE=3 SV=3)
LE01Gene02947		RecName: Full=1,3-beta-glucan synthase component FKS1	5878	0.941841	-0.0864451	0.722069	0.832853	no	down	0.952359	-0.0704226	0.588042	0.72062	no	down	1.02171	0.0309895	0.871781	0.954458	no	up	0.898622	-0.154213	0.44654	0.519004	no	down	0.968457	-0.0462402	0.797623	0.867224	no	down	0.951038	-0.0724253	0.733018	0.809846	no	down	KIK61380.1(glycosyltransferase family 48 protein [Gymnopus luxurians FD-317 M1])	GO:0006075(biological_process:(1->3)-beta-D-glucan biosynthetic process); GO:0003843(molecular_function:1,3-beta-D-glucan synthase activity); GO:0016021(cellular_component:integral component of membrane); GO:0000148(cellular_component:1,3-beta-D-glucan synthase complex)	K00706	E2.4.1.34	map00500(Starch and sucrose metabolism); map04011(MAPK signaling pathway - yeast)	ENOG410XQ8V(S:Function unknown)	ENOG410XQ8V(synthase)	PF02364.12(Glucan_synthase:1,3-beta-glucan synthase component); PF14288.3(FKS1_dom1:1,3-beta-glucan synthase subunit FKS1, domain-1)	sp|O93927|FKS1_CRYNH(1,3-beta-glucan synthase component FKS1 OS=Cryptococcus neoformans var. grubii serotype A (strain H99 / ATCC 208821 / CBS 10515 / FGSC 9487) OX=235443 GN=FKS1 PE=3 SV=3)
LE01Gene00257		RecName: Full=Serine/threonine-protein kinase ppk30	4056	1.03548	0.050299	0.823474	0.89804	no	up	0.981463	-0.0269937	0.773215	0.856499	no	down	1.05089	0.0716161	0.675942	0.861571	no	up	1.04648	0.0655448	0.719715	0.771372	no	up	1.02566	0.0365567	0.813602	0.877634	no	up	1.07557	0.105105	0.596519	0.699673	no	up	KIK70600.1(hypothetical protein GYMLUDRAFT_32645 [Gymnopus luxurians FD-317 M1])		K08853	AAK		ENOG410Y515(T:Signal transduction mechanisms)	ENOG410Y515(associated kinase)	PF00069.22(Pkinase:Protein kinase domain); PF07714.14(Pkinase_Tyr:Protein tyrosine kinase); PF14531.3(Kinase-like:Kinase-like)	sp|O43066|PPK30_SCHPO(Serine/threonine-protein kinase ppk30 OS=Schizosaccharomyces pombe (strain 972 / ATCC 24843) OX=284812 GN=ppk30 PE=1 SV=1)
LE01Gene07155		RecName: Full=78 kDa glucose-regulated protein homolog; Short=GRP-78; AltName: Full=Immunoglobulin heavy chain-binding protein homolog; Short=BiP; Flags: Precursor	2417	0.332606	-1.58811	0.000317362	0.00351822	yes	down	0.552857	-0.855021	0.00162624	0.00921279	no	down	1.0299	0.0425083	0.922849	0.97287	no	up	0.187285	-2.41669	1.08e-19	1.88e-18	yes	down	0.568664	-0.814351	0.038562	0.0865607	no	down	0.341748	-1.549	1.48e-06	1.31e-05	yes	down	GAW01744.1(heat shock protein 70 [Lentinula edodes])	GO:0005524(molecular_function:ATP binding)	K09490	HSPA5, BIP	map03060(Protein export); map04141(Protein processing in endoplasmic reticulum)	COG0443(S:Function unknown)	COG0443(-)	PF00012.17(HSP70:Hsp70 protein); PF06723.10(MreB_Mbl:MreB/Mbl protein); PF08841.7(DDR:Diol dehydratase reactivase ATPase-like domain)	sp|P83616|BIP_ASPNG(Endoplasmic reticulum chaperone BiP OS=Aspergillus niger OX=5061 GN=bipA PE=2 SV=1)
LE01Gene05256		RecName: Full=Mitogen-activated protein kinase; AltName: Full=FsMAPK	1514	1.43294	0.518975	0.258378	0.438403	no	up	0.756832	-0.401955	0.229639	0.383312	no	down	1.07702	0.10705	0.806004	0.92594	no	up	1.1515	0.203517	0.579245	0.646198	no	up	0.812818	-0.298996	0.381261	0.520109	no	down	1.53501	0.618245	0.176903	0.276553	no	up	GAW09968.1(CMGC MAPK protein kinase [Lentinula edodes])	GO:0004707(molecular_function:MAP kinase activity); GO:0000165(biological_process:MAPK cascade); GO:0005524(molecular_function:ATP binding); GO:0005622(cellular_component:intracellular)	K04371	ERK, MAPK1_3	map04011(MAPK signaling pathway - yeast); map04933(AGE-RAGE signaling pathway in diabetic complications)	ENOG410XNY0(T:Signal transduction mechanisms)	ENOG410XNY0(Mitogen-activated protein kinase)	PF00069.22(Pkinase:Protein kinase domain); PF07714.14(Pkinase_Tyr:Protein tyrosine kinase)	sp|Q00859|MAPK_FUSSO(Mitogen-activated protein kinase OS=Fusarium solani subsp. pisi OX=70791 GN=MAPK PE=2 SV=1)
LE01Gene01634		RecName: Full=Serine/threonine-protein kinase svkA; AltName: Full=Severin kinase A	2753	0.905417	-0.143346	0.486787	0.656948	no	down	1.0145	0.0207739	0.876143	0.923083	no	up	0.958238	-0.0615448	0.63463	0.841788	no	down	0.86401	-0.210881	0.27027	0.338869	no	down	0.967617	-0.0474925	0.697364	0.79377	no	down	0.859209	-0.218919	0.291813	0.409054	no	down	KIK68161.1(hypothetical protein GYMLUDRAFT_238316 [Gymnopus luxurians FD-317 M1])	GO:0016310(biological_process:phosphorylation); GO:0016301(molecular_function:kinase activity); GO:0000166(molecular_function:nucleotide binding)	K08838	STK24_25_MST4		ENOG410XP9G(T:Signal transduction mechanisms)	ENOG410XP9G(mitogen-activated protein kinase kinase kinase kinase)	PF00069.22(Pkinase:Protein kinase domain); PF07714.14(Pkinase_Tyr:Protein tyrosine kinase); PF14531.3(Kinase-like:Kinase-like)	sp|O61122|SVKA_DICDI(Serine/threonine-protein kinase svkA OS=Dictyostelium discoideum OX=44689 GN=svkA PE=1 SV=1)
LE01Gene04999		RecName: Full=Probable serine/threonine-protein kinase fhkE; AltName: Full=Forkhead-associated kinase protein E	2547	0.866545	-0.206654	0.333882	0.518263	no	down	0.831402	-0.266382	0.24827	0.404108	no	down	0.833858	-0.262127	0.306873	0.617215	no	down	0.590442	-0.760134	3.98e-06	1.3e-05	no	down	0.689923	-0.535492	0.00116145	0.00493192	no	down	0.716728	-0.480503	0.0679821	0.128779	no	down	GAW08050.1(glycerol-3-phosphate-acyltransferase [Lentinula edodes])	GO:0044238(biological_process:primary metabolic process); GO:0016310(biological_process:phosphorylation); GO:0016301(molecular_function:kinase activity); GO:0044464(cellular_component:cell part); GO:0071704(biological_process:organic substance metabolic process); GO:0016740(molecular_function:transferase activity); GO:0048523(biological_process:negative regulation of cellular process)	K02831	RAD53	map04111(Cell cycle - yeast); map04113(Meiosis - yeast)	ENOG410YA63(E:Amino acid transport and metabolism)	ENOG410YA63(homocysteine S-methyltransferase activity)	PF00069.22(Pkinase:Protein kinase domain); PF07714.14(Pkinase_Tyr:Protein tyrosine kinase); PF00498.23(FHA:FHA domain); PF06293.11(Kdo:Lipopolysaccharide kinase (Kdo/WaaP) family); PF16697.2(Yop-YscD_cpl:Inner membrane component of T3SS, cytoplasmic domain); PF14531.3(Kinase-like:Kinase-like)	sp|P34101|FHKC_DICDI(Probable serine/threonine-protein kinase fhkC OS=Dictyostelium discoideum OX=44689 GN=fhkC PE=3 SV=2)
LE01Gene03378		RecName: Full=Serine/threonine-protein kinase gad8	2202	1.45833	0.544321	0.018535	0.0716087	no	up	0.778534	-0.361168	0.0333638	0.0947764	no	down	0.864206	-0.210552	0.144006	0.408529	no	down	0.962361	-0.0553502	0.80873	0.84735	no	down	0.669704	-0.578405	0.000214804	0.00117368	no	down	1.247	0.318456	0.175881	0.2753	no	up	KIK69505.1(hypothetical protein GYMLUDRAFT_151274 [Gymnopus luxurians FD-317 M1])	GO:0004674(molecular_function:protein serine/threonine kinase activity); GO:0006468(biological_process:protein phosphorylation); GO:0005524(molecular_function:ATP binding)	K13303	SGK2		ENOG410XNPH(S:Function unknown)	ENOG410XNPH(carbohydrate esterase family 16 protein)	PF00069.22(Pkinase:Protein kinase domain); PF07714.14(Pkinase_Tyr:Protein tyrosine kinase); PF00433.21(Pkinase_C:Protein kinase C terminal domain); PF14531.3(Kinase-like:Kinase-like)	sp|Q9P7J8|GAD8_SCHPO(Serine/threonine-protein kinase gad8 OS=Schizosaccharomyces pombe (strain 972 / ATCC 24843) OX=284812 GN=gad8 PE=1 SV=1)
LE01Gene14687		RecName: Full=Heat shock protein HSS1	2690	0.429109	-1.22058	0.459667	1	no	down	1.11291	0.154336	0.910642	1	no	up	1.26705	0.341476	0.789786	1	no	up	0.594613	-0.749977	0.678186	1	no	down	1.40554	0.491126	0.696143	0.793107	no	up	0.538876	-0.891975	0.625403	0.724092	no	down	GAW08420.1(heat shock protein HSS1 [Lentinula edodes])	GO:0005524(molecular_function:ATP binding)	K03283	HSPA1s	map03040(Spliceosome); map04141(Protein processing in endoplasmic reticulum); map04144(Endocytosis); map04213(Longevity regulating pathway - multiple species)	COG0443(O:Posttranslational modification, protein turnover, chaperones)	COG0443(Heat shock protein)	PF00012.17(HSP70:Hsp70 protein); PF06723.10(MreB_Mbl:MreB/Mbl protein)	sp|Q01877|HSP71_PUCGR(Heat shock protein HSS1 OS=Puccinia graminis OX=5297 GN=HSS1 PE=3 SV=1)
LE01Gene10631		RecName: Full=Serine/threonine-protein kinase ark1; AltName: Full=Aurora-related kinase 1	1334	0.739159	-0.436043	0.00996646	0.0455445	no	down	0.86923	-0.202189	0.0792834	0.177809	no	down	0.820571	-0.2853	0.0406714	0.189579	no	down	0.518032	-0.948887	1.24e-12	9.6e-12	no	down	0.710129	-0.493846	0.000248269	0.00132348	no	down	0.60108	-0.734371	4.68e-07	4.73e-06	no	down	GAW09318.1(other aur protein kinase [Lentinula edodes])	GO:0007346(biological_process:regulation of mitotic cell cycle); GO:0005819(cellular_component:spindle); GO:0000075(biological_process:cell cycle checkpoint); GO:0016310(biological_process:phosphorylation); GO:0016301(molecular_function:kinase activity); GO:0010564(biological_process:regulation of cell cycle process); GO:0000070(biological_process:mitotic sister chromatid segregation); GO:0051641…	K01301;K08850	NAALAD;AURKX		ENOG410XNRB(T:Signal transduction mechanisms)	ENOG410XNRB(serine threonine-protein kinase)	PF00069.22(Pkinase:Protein kinase domain); PF07714.14(Pkinase_Tyr:Protein tyrosine kinase); PF14531.3(Kinase-like:Kinase-like)	sp|O59790|ARK1_SCHPO(Serine/threonine-protein kinase ark1 OS=Schizosaccharomyces pombe (strain 972 / ATCC 24843) OX=284812 GN=ark1 PE=1 SV=2)
LE01Gene07823		RecName: Full=Dynein heavy chain, cytoplasmic; AltName: Full=Dynein heavy chain, cytosolic; Short=DYHC	1278	0.935343	-0.0964328	0.892364	0.940036	no	down	3.19508	1.67585	0.00564833	0.0251913	yes	up	0.933305	-0.09958	0.829459	0.934692	no	down	2.73868	1.45348	0.0945567	0.134164	no	up	2.97039	1.57065	0.0141548	0.0384033	yes	up	0.86444	-0.210163	0.765537	0.835141	no	down	KIK60278.1(hypothetical protein GYMLUDRAFT_43568 [Gymnopus luxurians FD-317 M1])		K10413	DYNC1H	map04145(Phagosome)	COG0790(S:Function unknown); COG5245(S:Function unknown)	COG0790(-); COG5245(-)		sp|P45444|DYHC_EMENI(Dynein heavy chain, cytoplasmic OS=Emericella nidulans (strain FGSC A4 / ATCC 38163 / CBS 112.46 / NRRL 194 / M139) OX=227321 GN=nudA PE=3 SV=2)
LE01Gene02472		RecName: Full=Heat shock protein SSB	1993	0.694127	-0.526729	0.206379	0.377805	no	down	0.685813	-0.544112	0.244618	0.399963	no	down	0.765609	-0.385319	0.499445	0.764122	no	down	0.359351	-1.47653	5.67e-13	4.53e-12	yes	down	0.523266	-0.934383	0.0197902	0.0502754	no	down	0.529818	-0.91643	0.0543631	0.107666	no	down	GAW08468.1(heat shock HSP70 protein [Lentinula edodes])	GO:0005524(molecular_function:ATP binding)	K03283	HSPA1s	map03040(Spliceosome); map04141(Protein processing in endoplasmic reticulum); map04144(Endocytosis); map04213(Longevity regulating pathway - multiple species)	COG0443(O:Posttranslational modification, protein turnover, chaperones)	COG0443(Heat shock protein)	PF00012.17(HSP70:Hsp70 protein); PF06723.10(MreB_Mbl:MreB/Mbl protein)	sp|Q10284|SSB1_SCHPO(Ribosome-associated molecular chaperone sks2 OS=Schizosaccharomyces pombe (strain 972 / ATCC 24843) OX=284812 GN=sks2 PE=1 SV=2)
LE01Gene03265		RecName: Full=Calcium/calmodulin-dependent protein kinase; Short=CMPK	2991	2.13058	1.09125	0.786913	1	no	up	0.308556	-1.6964	0.674452	1	no	down	1.85295	0.889825	0.827375	1	no	up	1.19318	0.254807	0.936886	1	no	up	0.570861	-0.808787	0.797787	0.867249	no	down	3.89817	1.9628	0.626843	1	no	up	GAW10508.1(Pkinase-domain-containing protein [Lentinula edodes])	GO:0004674(molecular_function:protein serine/threonine kinase activity); GO:0006468(biological_process:protein phosphorylation); GO:0005524(molecular_function:ATP binding)	K08794	CAMK1		ENOG410XRMJ(S:Function unknown)	ENOG410XRMJ(Solute carrier family 25 member)	PF00069.22(Pkinase:Protein kinase domain); PF07714.14(Pkinase_Tyr:Protein tyrosine kinase); PF13455.3(MUG113:Meiotically up-regulated gene 113); PF14531.3(Kinase-like:Kinase-like); PF10544.6(T5orf172:T5orf172 domain)	sp|Q00771|KCC1A_EMENI(Calcium/calmodulin-dependent protein kinase cmkA OS=Emericella nidulans (strain FGSC A4 / ATCC 38163 / CBS 112.46 / NRRL 194 / M139) OX=227321 GN=cmkA PE=1 SV=2)
LE01Gene05775		RecName: Full=Mitogen-activated protein kinase 2; AltName: Full=PCM	2291	0.712435	-0.48917	0.0251929	0.0897152	no	down	1.33686	0.41885	0.00966769	0.0376582	no	up	0.593458	-0.752781	7.43e-08	4.53e-06	no	down	0.555646	-0.847763	6.9e-05	0.00018499	no	down	0.790982	-0.338283	0.0309358	0.0723829	no	down	0.418749	-1.25584	5.93e-09	9.2e-08	yes	down	AAF36811.1(mitogen-activated kinase [Lentinula edodes])	GO:0004707(molecular_function:MAP kinase activity); GO:0000165(biological_process:MAPK cascade); GO:0005524(molecular_function:ATP binding); GO:0005622(cellular_component:intracellular)	K04371	ERK, MAPK1_3	map04011(MAPK signaling pathway - yeast); map04933(AGE-RAGE signaling pathway in diabetic complications)	ENOG410XNY0(K:Transcription)	ENOG410XNY0(Transcription factor)	PF00069.22(Pkinase:Protein kinase domain); PF07714.14(Pkinase_Tyr:Protein tyrosine kinase); PF14531.3(Kinase-like:Kinase-like); PF06293.11(Kdo:Lipopolysaccharide kinase (Kdo/WaaP) family)	sp|Q00859|MAPK_FUSSO(Mitogen-activated protein kinase OS=Fusarium solani subsp. pisi OX=70791 GN=MAPK PE=2 SV=1)
LE01Gene09137		RecName: Full=Mitogen-activated protein kinase HOG1; Short=MAP kinase HOG1	1779	0.906402	-0.141777	0.729338	0.836249	no	down	1.12636	0.171669	0.581311	0.714985	no	up	1.79291	0.842306	0.0212749	0.122972	no	up	1.78787	0.838242	0.0216134	0.0361092	no	up	2.00419	1.00302	0.00781936	0.0236326	yes	up	1.6004	0.678432	0.0477899	0.0967209	no	up	GAW09687.1(mitogen activated protein kinase [Lentinula edodes])	GO:0004707(molecular_function:MAP kinase activity); GO:0000165(biological_process:MAPK cascade); GO:0005524(molecular_function:ATP binding); GO:0005622(cellular_component:intracellular)	K04441	P38	map04011(MAPK signaling pathway - yeast); map04139(Mitophagy - yeast); map04933(AGE-RAGE signaling pathway in diabetic complications)	ENOG410XNY0(T:Signal transduction mechanisms)	ENOG410XNY0(Mitogen-activated protein kinase)	PF00069.22(Pkinase:Protein kinase domain); PF07714.14(Pkinase_Tyr:Protein tyrosine kinase); PF01636.20(APH:Phosphotransferase enzyme family); PF06293.11(Kdo:Lipopolysaccharide kinase (Kdo/WaaP) family)	sp|P0CP68|HOG1_CRYNJ(Mitogen-activated protein kinase HOG1 OS=Cryptococcus neoformans var. neoformans serotype D (strain JEC21 / ATCC MYA-565) OX=214684 GN=HOG1 PE=1 SV=1)
LE01Gene06898		RecName: Full=Serine/threonine-protein kinase sid2	2037	0.982993	-0.0247471	0.906617	0.949512	no	down	1.04743	0.0668494	0.751023	0.842138	no	up	1.08372	0.115991	0.632824	0.841467	no	up	1.09644	0.132831	0.39414	0.467717	no	up	1.12985	0.176131	0.320795	0.458636	no	up	1.05637	0.0791135	0.73742	0.812365	no	up	GAW02714.1(agc ndr protein kinase [Lentinula edodes])					ENOG410XQC0(K:Transcription)	ENOG410XQC0(DNA-dependent RNA polymerase catalyzes the transcription of DNA into RNA using the four ribonucleoside triphosphates as substrates (By similarity))	PF00069.22(Pkinase:Protein kinase domain); PF07714.14(Pkinase_Tyr:Protein tyrosine kinase); PF14531.3(Kinase-like:Kinase-like)	sp|Q09898|SID2_SCHPO(Serine/threonine-protein kinase sid2 OS=Schizosaccharomyces pombe (strain 972 / ATCC 24843) OX=284812 GN=sid2 PE=1 SV=1)
LE01Gene06657		RecName: Full=Serine/threonine-protein kinase 16; AltName: Full=Embryo-derived protein kinase; Short=Edpk; AltName: Full=Myristoylated and palmitoylated serine/thr	1798	0.833748	-0.262316	0.277002	0.45944	no	down	0.792033	-0.336367	0.0209811	0.0670752	no	down	0.696404	-0.522003	0.016685	0.103299	no	down	0.452729	-1.14328	9.72e-13	7.6e-12	yes	down	0.549724	-0.86322	1.53e-05	0.00012474	no	down	0.576392	-0.794878	2.21e-05	0.000140373	no	down	GAV99632.1(Pkinase-domain-containing protein [Lentinula edodes])	GO:0016301(molecular_function:kinase activity)	K08856	STK16		ENOG410YN06(T:Signal transduction mechanisms)	ENOG410YN06(serine threonine kinase 16)	PF00069.22(Pkinase:Protein kinase domain); PF07714.14(Pkinase_Tyr:Protein tyrosine kinase); PF14531.3(Kinase-like:Kinase-like); PF01636.20(APH:Phosphotransferase enzyme family)	sp|O88697|STK16_MOUSE(Serine/threonine-protein kinase 16 OS=Mus musculus OX=10090 GN=Stk16 PE=1 SV=3)
LE01Gene06338		RecName: Full=Hormonally up-regulated neu tumor-associated kinase	4156	1.31177	0.39151	0.133266	0.282349	no	up	1.68138	0.749649	0.000180288	0.0015601	no	up	1.14908	0.200478	0.476902	0.749688	no	up	2.48532	1.31343	4.05e-13	3.28e-12	yes	up	1.92398	0.944092	8.98e-06	7.93e-05	no	up	1.48866	0.574014	0.0255503	0.0578718	no	up	GAW06679.1(kinase-like protein [Lentinula edodes])	GO:0016740(molecular_function:transferase activity)				ENOG410XNQ0(O:Posttranslational modification, protein turnover, chaperones); ENOG410YA63(O:Posttranslational modification, protein turnover, chaperones); COG0515(O:Posttranslational modification, protein turnover, chaperones)	ENOG410XNQ0(Zinc finger, C3HC4 type (RING finger)); ENOG410YA63(Zinc finger, C3HC4 type (RING finger)); COG0515(Zinc finger, C3HC4 type (RING finger))	PF00069.22(Pkinase:Protein kinase domain); PF07714.14(Pkinase_Tyr:Protein tyrosine kinase)	sp|Q5BCU8|ATG1_EMENI(Serine/threonine-protein kinase atg1 OS=Emericella nidulans (strain FGSC A4 / ATCC 38163 / CBS 112.46 / NRRL 194 / M139) OX=227321 GN=atg1 PE=3 SV=1)
LE01Gene11811		RecName: Full=Rho1 guanine nucleotide exchange factor 1	4724	0.992116	-0.0114199	0.950353	0.975584	no	down	1.19136	0.252612	0.020659	0.0662993	no	up	1.02646	0.0376806	0.816577	0.930082	no	up	1.19076	0.251885	0.0869555	0.124753	no	up	1.21715	0.283505	0.0389379	0.0872651	no	up	1.00747	0.0107404	0.949061	0.966902	no	up	GAW04518.1(CNH-domain-containing protein [Lentinula edodes])		K19842	ROM1_2	map04011(MAPK signaling pathway - yeast)	COG5422(T:Signal transduction mechanisms)	COG5422(guanine nucleotide exchange factor)	PF00780.19(CNH:CNH domain); PF15405.3(PH_5:Pleckstrin homology domain); PF00621.17(RhoGEF:RhoGEF domain); PF00610.18(DEP:Domain found in Dishevelled, Egl-10, and Pleckstrin (DEP))	sp|Q9Y7U6|RGF1_SCHPO(Rho1 guanine nucleotide exchange factor 1 OS=Schizosaccharomyces pombe (strain 972 / ATCC 24843) OX=284812 GN=rgf1 PE=1 SV=1)
LE01Gene04542		RecName: Full=Heat shock 70 kDa protein; Flags: Precursor	2512	0.628776	-0.669383	0.0249652	0.0891695	no	down	0.681795	-0.552591	0.0884863	0.192192	no	down	0.723758	-0.466421	0.199953	0.495054	no	down	0.305478	-1.71086	2.47e-13	2.06e-12	yes	down	0.491979	-1.02333	0.00131317	0.00546403	yes	down	0.45231	-1.14461	8.74e-05	0.000464988	yes	down	GAW04349.1(heat shock protein [Lentinula edodes])	GO:0006457(biological_process:protein folding); GO:0051082(molecular_function:unfolded protein binding); GO:0005524(molecular_function:ATP binding)	K04043	dnaK, HSPA9	map03018(RNA degradation)	COG0443(G:Carbohydrate transport and metabolism)	COG0443(endo-glucanase)	PF00012.17(HSP70:Hsp70 protein); PF06723.10(MreB_Mbl:MreB/Mbl protein)	sp|Q5B0C0|HSP7M_EMENI(Heat shock 70 kDa protein OS=Emericella nidulans (strain FGSC A4 / ATCC 38163 / CBS 112.46 / NRRL 194 / M139) OX=227321 GN=AN6010 PE=1 SV=1)
LE01Gene06366		RecName: Full=Serine/threonine-protein kinase AtPK2/AtPK19; AltName: Full=Ribosomal-protein S6 kinase homolog 2	1973	0.760349	-0.395266	0.0295275	0.100063	no	down	0.841415	-0.24911	0.0363601	0.101314	no	down	0.812409	-0.299721	0.0471342	0.209781	no	down	0.510853	-0.96902	3.51e-13	2.87e-12	no	down	0.680729	-0.554848	0.000135083	0.000794092	no	down	0.612349	-0.707575	1.44e-06	1.28e-05	no	down	KIK60289.1(hypothetical protein GYMLUDRAFT_73762 [Gymnopus luxurians FD-317 M1])	GO:0004674(molecular_function:protein serine/threonine kinase activity); GO:0006468(biological_process:protein phosphorylation); GO:0005524(molecular_function:ATP binding)	K08793	STK32, YANK		ENOG410XNPH(L:Replication, recombination and repair)	ENOG410XNPH(Structure-specific nuclease with 5'-flap endonuclease and 5'-3' exonuclease activities involved in DNA replication and repair. During DNA replication, cleaves the 5'-overhanging flap structure that is generated by displacement synthesis when DNA polymerase encounters the 5'-end of a downstream Okazaki fragment. It enters the flap from the 5'-end and then tracks to cleave the flap base…	PF00069.22(Pkinase:Protein kinase domain); PF07714.14(Pkinase_Tyr:Protein tyrosine kinase); PF14531.3(Kinase-like:Kinase-like); PF06293.11(Kdo:Lipopolysaccharide kinase (Kdo/WaaP) family)	sp|Q8WU08|ST32A_HUMAN(Serine/threonine-protein kinase 32A OS=Homo sapiens OX=9606 GN=STK32A PE=1 SV=2)
LE01Gene13718		_	1659	4.12971	2.04604	2.47e-14	3.85e-12	yes	up	2.2829	1.19087	0.00159239	0.00908066	yes	up	0.57456	-0.799469	0.0599015	0.245101	no	down	5.34098	2.41711	1.59e-35	1.41e-33	yes	up	1.3127	0.392543	0.0841635	0.161427	no	up	2.35103	1.2333	0.00281631	0.00907613	yes	up	KIK52827.1(hypothetical protein GYMLUDRAFT_49660 [Gymnopus luxurians FD-317 M1])							PF03935.12(SKN1:Beta-glucan synthesis-associated protein (SKN1))
LE01Gene03866		RecName: Full=cAMP-dependent protein kinase type 1; Short=PKA 1; AltName: Full=CDC25-suppressing protein kinase; AltName: Full=PK-25	1661	0.743908	-0.426803	0.00732398	0.0364814	no	down	1.14903	0.200413	0.0530604	0.132061	no	up	1.14287	0.192666	0.228685	0.531907	no	up	0.958926	-0.0605091	0.592902	0.659111	no	down	1.30743	0.386737	0.00639269	0.0200531	no	up	0.840995	-0.249831	0.0484841	0.0978273	no	down	GAW08823.1(AGC PKA protein kinase [Lentinula edodes])	GO:0045014(biological_process:negative regulation of transcription by glucose); GO:0005773(cellular_component:vacuole); GO:0016310(biological_process:phosphorylation); GO:0005829(cellular_component:cytosol); GO:0010515(biological_process:negative regulation of induction of conjugation with cellular fusion); GO:0000166(molecular_function:nucleotide binding); GO:0006468(biological_process:protein p…	K04345	PKA	map04138(Autophagy - yeast); map04113(Meiosis - yeast); map04213(Longevity regulating pathway - multiple species)	ENOG410XPQQ(S:Function unknown)	ENOG410XPQQ(mitochondrial)	PF00069.22(Pkinase:Protein kinase domain); PF07714.14(Pkinase_Tyr:Protein tyrosine kinase)	sp|P06244|KAPA_YEAST(cAMP-dependent protein kinase type 1 OS=Saccharomyces cerevisiae (strain ATCC 204508 / S288c) OX=559292 GN=TPK1 PE=1 SV=3)
LE01Gene01466		RecName: Full=Serine/threonine-protein kinase cek1	6981	0.794627	-0.331651	0.266014	0.446504	no	down	1.88801	0.916865	1.67e-07	4.01e-06	no	up	1.11753	0.160312	0.612351	0.831545	no	up	1.64245	0.715849	3.22e-06	1.06e-05	no	up	2.09901	1.06971	5.61e-05	0.000378885	yes	up	0.876188	-0.190688	0.389403	0.510792	no	down	GAV98974.1(RIM15 response regulator receiver protein [Lentinula edodes])	GO:0009987(biological_process:cellular process); GO:0016301(molecular_function:kinase activity)	K12767	RIM15	map04113(Meiosis - yeast); map04213(Longevity regulating pathway - multiple species)	ENOG410XPWX(T:Signal transduction mechanisms); COG0784(T:Signal transduction mechanisms)	ENOG410XPWX(microtubule associated serine threonine kinase); COG0784(response regulator)	PF00069.22(Pkinase:Protein kinase domain); PF07714.14(Pkinase_Tyr:Protein tyrosine kinase); PF00072.21(Response_reg:Response regulator receiver domain); PF14531.3(Kinase-like:Kinase-like); PF08447.9(PAS_3:PAS fold)	sp|P38938|CEK1_SCHPO(Serine/threonine-protein kinase cek1 OS=Schizosaccharomyces pombe (strain 972 / ATCC 24843) OX=284812 GN=cek1 PE=1 SV=3)
LE01Gene14437		RecName: Full=ADP-ribosylation factor-like protein 8B; AltName: Full=ADP-ribosylation factor-like protein 10C; AltName: Full=Novel small G protein indispensable fo	628	0.823676	-0.279852	0.14271	0.294953	no	down	0.706419	-0.501404	0.000184301	0.00158976	no	down	0.91885	-0.122099	0.451902	0.733577	no	down	0.524987	-0.929647	2.03e-08	9.28e-08	no	down	0.646357	-0.629597	1.48e-05	0.000121819	no	down	0.748991	-0.41698	0.0230269	0.0530334	no	down	GAW05781.1(Arl8a protein [Lentinula edodes])	GO:0005622(cellular_component:intracellular); GO:0007264(biological_process:small GTPase mediated signal transduction); GO:0005525(molecular_function:GTP binding)	K07955	ARL8		ENOG410XNUK(S:Function unknown)	ENOG410XNUK(ADP-ribosylation factor-like)	PF00025.18(Arf:ADP-ribosylation factor family); PF00071.19(Ras:Ras family); PF08477.10(Roc:Ras of Complex, Roc, domain of DAPkinase); PF04670.9(Gtr1_RagA:Gtr1/RagA G protein conserved region); PF09439.7(SRPRB:Signal recognition particle receptor beta subunit); PF00503.17(G-alpha:G-protein alpha subunit); PF01926.20(MMR_HSR1:50S ribosome-binding GTPase); PF00009.24(GTP_EFTU:Elongation factor Tu GT…	sp|Q9NVJ2|ARL8B_HUMAN(ADP-ribosylation factor-like protein 8B OS=Homo sapiens OX=9606 GN=ARL8B PE=1 SV=1)
LE01Gene04358		_	7152	0.394791	-1.34084	8.05e-05	0.0011711	yes	down	0.768108	-0.38062	0.0543942	0.134868	no	down	1.00386	0.0055567	0.977379	0.993074	no	up	0.299146	-1.74108	1.42e-07	5.78e-07	yes	down	0.766776	-0.383123	0.00482752	0.0159229	no	down	0.392668	-1.34862	0.00022852	0.00105925	yes	down	ESK91434.1(rho gtpase activating protein 22 [Moniliophthora roreri MCA 2997])		K19844	BEM2	map04011(MAPK signaling pathway - yeast)	ENOG4111GS4(U:Intracellular trafficking, secretion, and vesicular transport); ENOG410YY7B(T:Signal transduction mechanisms); ENOG410YM3I(T:Signal transduction mechanisms); ENOG410Y65V(T:Signal transduction mechanisms)	ENOG4111GS4(rho GTPase activating protein); ENOG410YY7B(rho GTPase activating protein); ENOG410YM3I(rho GTPase activating protein); ENOG410Y65V(rho GTPase activating protein)	PF00620.24(RhoGAP:RhoGAP domain); PF00617.16(RasGEF:RasGEF domain); PF00169.26(PH:PH domain); PF00618.17(RasGEF_N:RasGEF N-terminal motif); PF15410.3(PH_9:Pleckstrin homology domain)	sp|P52757|CHIO_HUMAN(Beta-chimaerin OS=Homo sapiens OX=9606 GN=CHN2 PE=1 SV=2)
LE01Gene10106		_	850	2.67959	1.42201	0.444577	1	no	up	0.743839	-0.426938	0.785127	1	no	down	1.01737	0.0248417	0.99227	1	no	up	1.97106	0.978972	0.440758	0.513631	no	up	0.74662	-0.421554	0.833831	0.891845	no	down	2.66605	1.41471	0.334901	0.454368	no	up	KIK50115.1(hypothetical protein GYMLUDRAFT_51375 [Gymnopus luxurians FD-317 M1])	GO:0019001(molecular_function:guanyl nucleotide binding); GO:0007165(biological_process:signal transduction)	K04630;K19860	GNAI;GPA1	map04011(MAPK signaling pathway - yeast)	ENOG410XNVQ(S:Function unknown)	ENOG410XNVQ(Guanine nucleotide binding protein (G protein) alpha)	PF00503.17(G-alpha:G-protein alpha subunit); PF03198.11(Glyco_hydro_72:Glucanosyltransferase)	sp|P87035|GPA4_USTMA(Guanine nucleotide-binding protein alpha-4 subunit OS=Ustilago maydis (strain 521 / FGSC 9021) OX=237631 GN=GPA4 PE=3 SV=1)
LE01Gene13383		RecName: Full=Ras-related protein Rab-27B	2439	0.912877	-0.131508	0.537167	0.695527	no	down	1.39929	0.484695	0.0136679	0.0488267	no	up	0.983303	-0.0242924	0.899467	0.965083	no	down	1.23393	0.303265	0.141742	0.192251	no	up	1.36913	0.453263	0.0038382	0.0132958	no	up	0.88941	-0.16908	0.478442	0.594258	no	down	KIK69815.1(hypothetical protein GYMLUDRAFT_34222 [Gymnopus luxurians FD-317 M1])	GO:0005622(cellular_component:intracellular); GO:0007264(biological_process:small GTPase mediated signal transduction); GO:0005525(molecular_function:GTP binding)	K07897	RAB7A	map04144(Endocytosis); map04145(Phagosome)	ENOG410XNZV(S:Function unknown)	ENOG410XNZV(member RAS oncogene family)	PF00071.19(Ras:Ras family); PF08477.10(Roc:Ras of Complex, Roc, domain of DAPkinase); PF00025.18(Arf:ADP-ribosylation factor family); PF00009.24(GTP_EFTU:Elongation factor Tu GTP binding domain); PF04670.9(Gtr1_RagA:Gtr1/RagA G protein conserved region)	sp|H9BW96|RAB7_EPICO(Ras-related protein rab7 OS=Epinephelus coioides OX=94232 GN=rab7 PE=1 SV=1)
LE01Gene07951		RecName: Full=Paxillin homolog 1	4590	1.25565	0.328433	0.219245	0.391999	no	up	1.37326	0.457604	0.0468242	0.121103	no	up	0.93777	-0.0926937	0.735703	0.89226	no	down	1.5844	0.663938	0.00351993	0.00695769	no	up	1.27955	0.355638	0.0815953	0.157274	no	up	1.16428	0.219437	0.450765	0.567953	no	up	GAW01376.1(lim domain containing protein [Lentinula edodes])					ENOG410XRD4(S:Function unknown)	ENOG410XRD4(reductase)	PF00412.19(LIM:LIM domain)	sp|Q99N69|LPXN_MOUSE(Leupaxin OS=Mus musculus OX=10090 GN=Lpxn PE=1 SV=2)
LE01Gene09079		RecName: Full=Probable alpha/beta-glucosidase agdC; Flags: Precursor	3432	1.54577	0.628321	0.0560408	0.157988	no	up	2.81935	1.49536	0.000933039	0.005943	yes	up	1.2482	0.319849	0.494533	0.761795	no	up	5.35355	2.42049	1.7e-13	1.44e-12	yes	up	3.51285	1.81264	8.63e-07	1.07e-05	yes	up	1.90561	0.930253	0.0310873	0.0677454	no	up	GAW03963.1(glycoside hydrolase family 31 protein [Lentinula edodes])	GO:0016798(molecular_function:hydrolase activity, acting on glycosyl bonds); GO:0008152(biological_process:metabolic process)	K01187	malZ	map00052(Galactose metabolism); map00500(Starch and sucrose metabolism)	COG1501(I:Lipid transport and metabolism); COG1501(U:Intracellular trafficking, secretion, and vesicular transport)	COG1501(Lipase which is essential for lysis of subvacuolar cytoplasm to vacuole targeted bodies and intravacuolar autophagic bodies. Involved in the lysis of intravacuolar multivesicular body (MVB) vesicles. The intravacuolar membrane disintegration by ATG15 is critical to life span extension (By similarity)); COG1501(Lipase which is essential for lysis of subvacuolar cytoplasm to vacuole targete…	PF01055.23(Glyco_hydro_31:Glycosyl hydrolases family 31); PF16863.2(NtCtMGAM_N:N-terminal barrel of NtMGAM and CtMGAM, maltase-glucoamylase); PF13802.3(Gal_mutarotas_2:Galactose mutarotase-like)	sp|A1D1E6|AGDC_NEOFI(Probable alpha/beta-glucosidase agdC OS=Neosartorya fischeri (strain ATCC 1020 / DSM 3700 / CBS 544.65 / FGSC A1164 / JCM 1740 / NRRL 181 / WB 181) OX=331117 GN=agdC PE=3 SV=1)
LE01Gene02406		RecName: Full=Glycogen synthase kinase-3 beta; Short=GSK-3 beta; AltName: Full=Serine/threonine-protein kinase GSK3B	1573	0.835744	-0.258867	0.160707	0.320026	no	down	1.33731	0.419336	0.000134562	0.00121475	no	up	0.947376	-0.0779916	0.595044	0.820948	no	down	1.03907	0.0552909	0.719289	0.771139	no	up	1.2602	0.33365	0.0209266	0.0526162	no	up	0.783673	-0.351676	0.0251948	0.0571702	no	down	KIK63871.1(hypothetical protein GYMLUDRAFT_40957 [Gymnopus luxurians FD-317 M1])	GO:0004674(molecular_function:protein serine/threonine kinase activity); GO:0006468(biological_process:protein phosphorylation); GO:0005524(molecular_function:ATP binding)	K03083	GSK3B		COG0515(G:Carbohydrate transport and metabolism)	COG0515(major facilitator Superfamily)	PF00069.22(Pkinase:Protein kinase domain); PF07714.14(Pkinase_Tyr:Protein tyrosine kinase); PF14531.3(Kinase-like:Kinase-like)	sp|Q10452|GSK3_SCHPO(Protein kinase gsk3 OS=Schizosaccharomyces pombe (strain 972 / ATCC 24843) OX=284812 GN=gsk3 PE=1 SV=3)
LE01Gene01732		RecName: Full=3-phosphoinositide-dependent protein kinase 1; AltName: Full=Protein kinase B kinase; Short=PkB kinase	2217	1.00124	0.00178448	0.992463	0.996007	no	up	1.58874	0.667882	2.45e-06	4.04e-05	no	up	0.989208	-0.0156544	0.928561	0.975526	no	down	1.54567	0.628234	0.00019614	0.000489356	no	up	1.56503	0.646194	1.47e-06	1.69e-05	no	up	0.980124	-0.0289638	0.884044	0.92239	no	down	GAW03318.1(kinase-like protein [Lentinula edodes])		K06276	PDPK1	map04011(MAPK signaling pathway - yeast)	ENOG410XRT8(T:Signal transduction mechanisms)	ENOG410XRT8(3phosphoinositidedependent protein kinase)	PF00069.22(Pkinase:Protein kinase domain); PF07714.14(Pkinase_Tyr:Protein tyrosine kinase); PF14531.3(Kinase-like:Kinase-like)	sp|O55173|PDPK1_RAT(3-phosphoinositide-dependent protein kinase 1 OS=Rattus norvegicus OX=10116 GN=Pdpk1 PE=1 SV=2)
LE01Gene09647		RecName: Full=Serine/threonine-protein kinase PRP4 homolog; AltName: Full=PRP4 pre-mRNA-processing factor 4 homolog	2375	1.20712	0.271564	0.550472	0.706179	no	up	1.58827	0.66746	0.0147852	0.0515631	no	up	0.596658	-0.745024	0.0901687	0.313384	no	down	1.1307	0.177211	0.535493	0.604326	no	up	0.945875	-0.0802779	0.837457	0.894546	no	down	0.718192	-0.477559	0.174405	0.273293	no	down	KIK69712.1(hypothetical protein GYMLUDRAFT_151273 [Gymnopus luxurians FD-317 M1])		K08827	PRPF4B		ENOG410XPAX(T:Signal transduction mechanisms)	ENOG410XPAX(PRP4 pre-mRNA processing factor 4 homolog B (yeast))	PF00069.22(Pkinase:Protein kinase domain); PF07714.14(Pkinase_Tyr:Protein tyrosine kinase)	sp|Q07538|PRP4_SCHPO(Serine/threonine-protein kinase prp4 OS=Schizosaccharomyces pombe (strain 972 / ATCC 24843) OX=284812 GN=prp4 PE=1 SV=2)
LE01Gene00122		RecName: Full=Activator of C kinase protein 1	1887	1.06325	0.0884746	0.704877	0.82096	no	up	1.04373	0.0617515	0.546881	0.688116	no	up	0.991251	-0.0126777	0.944404	0.980624	no	down	1.07858	0.109131	0.562933	0.631177	no	up	1.0288	0.0409659	0.806319	0.872799	no	up	1.04198	0.0593235	0.76721	0.835954	no	up	GAW06608.1(HCP-like protein [Lentinula edodes])					COG0790(S:Function unknown)	COG0790(Sel1 domain protein repeat-containing protein)	PF08238.9(Sel1:Sel1 repeat)	sp|P34226|SKT5_YEAST(Protein SKT5 OS=Saccharomyces cerevisiae (strain ATCC 204508 / S288c) OX=559292 GN=SKT5 PE=1 SV=1)
LE01Gene10676		RecName: Full=Ras-like protein 1; Flags: Precursor	1211	1.30257	0.381356	0.00609198	0.0319283	no	up	1.05308	0.0746148	0.617043	0.744399	no	up	0.757477	-0.400725	0.020281	0.118996	no	down	1.02215	0.0316019	0.777423	0.820914	no	up	0.795471	-0.330118	0.00415711	0.0141859	no	down	0.977525	-0.0327945	0.849931	0.897375	no	down	BAD04019.1(Ras protein [Schizophyllum commune])	GO:0016020(cellular_component:membrane); GO:0005622(cellular_component:intracellular); GO:0007264(biological_process:small GTPase mediated signal transduction); GO:0005525(molecular_function:GTP binding)	K07827	KRAS, KRAS2	map04213(Longevity regulating pathway - multiple species); map04933(AGE-RAGE signaling pathway in diabetic complications)	COG1100(S:Function unknown)	COG1100(-)	PF00071.19(Ras:Ras family); PF08477.10(Roc:Ras of Complex, Roc, domain of DAPkinase)	sp|Q01387|RAS2_NEUCR(Protein ras-2 OS=Neurospora crassa (strain ATCC 24698 / 74-OR23-1A / CBS 708.71 / DSM 1257 / FGSC 987) OX=367110 GN=ras-2 PE=3 SV=2)
LE01Gene03493		RecName: Full=Probable Rho-type GTPase-activating protein 2	4613	0.989538	-0.0151735	0.918665	0.956788	no	down	1.15923	0.21317	0.036225	0.101028	no	up	1.01215	0.0174229	0.897472	0.964464	no	up	1.14003	0.189066	0.0973915	0.13764	no	up	1.1685	0.224664	0.0950337	0.17805	no	up	0.991286	-0.0126268	0.909032	0.940072	no	down	GAW08127.1(hypothetical protein LENED_010172 [Lentinula edodes])	GO:0016020(cellular_component:membrane); GO:0065007(biological_process:biological regulation)	K08773	RALBP1		ENOG410XRJ9(S:Function unknown)	ENOG410XRJ9(GTPase activator activity)	PF00620.24(RhoGAP:RhoGAP domain); PF00169.26(PH:PH domain); PF00787.21(PX:PX domain)	sp|Q10164|RGA2_SCHPO(Probable Rho-type GTPase-activating protein 2 OS=Schizosaccharomyces pombe (strain 972 / ATCC 24843) OX=284812 GN=rga2 PE=1 SV=1)
LE01Gene09006		RecName: Full=Rho GTPase-activating protein 1; AltName: Full=CDC42 GTPase-activating protein; AltName: Full=GTPase-activating protein rhoOGAP; AltName: Full=Rho-rel	2605	0.877189	-0.189041	0.280664	0.463363	no	down	1.20455	0.268492	0.0639945	0.151709	no	up	0.840667	-0.250393	0.134368	0.395618	no	down	0.872598	-0.19661	0.199761	0.259631	no	down	1.00884	0.0126943	0.905848	0.94235	no	up	0.729934	-0.454162	0.0219667	0.0510367	no	down	GAW06722.1(hypothetical protein LENED_008666 [Lentinula edodes])	GO:0016020(cellular_component:membrane)	K18470	ARHGAP1, CDC42GAP		ENOG410XR4J(S:Function unknown)	ENOG410XR4J(regulation of GTPase activity)	PF13716.3(CRAL_TRIO_2:Divergent CRAL/TRIO domain); PF00620.24(RhoGAP:RhoGAP domain); PF00650.17(CRAL_TRIO:CRAL/TRIO domain)	sp|Q9CXP4|RHG08_MOUSE(Rho GTPase-activating protein 8 OS=Mus musculus OX=10090 GN=Arhgap8 PE=2 SV=3)
LE01Gene10283		RecName: Full=Serine/threonine-protein kinase gad8	1226	0.193159	-2.37214	0.35945	0.54209	no	down	13.9144	3.7985	0.315458	0.476081	no	up	7.8126	2.9658	0.239157	0.544672	no	up	20.7563	4.37548	1	1	no	up	109.669	6.77702	7.32e-13	4.02e-11	yes	up	1.49213	0.577374	1	1	no	up	KIK63920.1(hypothetical protein GYMLUDRAFT_71391 [Gymnopus luxurians FD-317 M1])	GO:0004674(molecular_function:protein serine/threonine kinase activity); GO:0006468(biological_process:protein phosphorylation); GO:0005524(molecular_function:ATP binding)	K13303	SGK2		ENOG410XNPH(T:Signal transduction mechanisms)	ENOG410XNPH(protein serine/threonine kinase activity)	PF00069.22(Pkinase:Protein kinase domain)	sp|Q9P7J8|GAD8_SCHPO(Serine/threonine-protein kinase gad8 OS=Schizosaccharomyces pombe (strain 972 / ATCC 24843) OX=284812 GN=gad8 PE=1 SV=1)
LE01Gene01997		RecName: Full=Probable UTP--glucose-1-phosphate uridylyltransferase; AltName: Full=UDP-glucose pyrophosphorylase; Short=UDPGP; Short=UGPase	1512	1.04004	0.0566442	0.878084	0.930153	no	up	1.43405	0.520095	0.000108938	0.00101694	no	up	1.18785	0.248355	0.364263	0.667222	no	up	1.73339	0.793595	0.00854317	0.0155637	no	up	1.69482	0.761136	0.00230174	0.00873401	no	up	1.2185	0.285106	0.379522	0.500509	no	up	GAW04225.1(UTP-glucose-1-phosphate uridylyltransferase [Lentinula edodes])	GO:0006011(biological_process:UDP-glucose metabolic process); GO:0003983(molecular_function:UTP:glucose-1-phosphate uridylyltransferase activity)	K00963	UGP2, galU, galF	map00040(Pentose and glucuronate interconversions); map00052(Galactose metabolism); map00500(Starch and sucrose metabolism); map00520(Amino sugar and nucleotide sugar metabolism)	COG4284(S:Function unknown)	COG4284(-)	PF01704.15(UDPGP:UTP--glucose-1-phosphate uridylyltransferase)	sp|P78811|UGPA1_SCHPO(Probable UTP--glucose-1-phosphate uridylyltransferase OS=Schizosaccharomyces pombe (strain 972 / ATCC 24843) OX=284812 GN=fyu1 PE=1 SV=2)
LE01Gene02409		RecName: Full=Probable mannosyl-oligosaccharide glucosidase; AltName: Full=Processing A-glucosidase I	2583	0.829705	-0.269329	0.236151	0.412077	no	down	0.758675	-0.398445	0.0012191	0.0073571	no	down	0.804192	-0.314387	0.104572	0.342263	no	down	0.497842	-1.00624	7.71e-10	4.23e-09	yes	down	0.607853	-0.718206	9.7e-05	0.000604855	no	down	0.661705	-0.595741	0.000796918	0.00310638	no	down	GAW01937.1(glycoside hydrolase family 63 protein [Lentinula edodes])		K01228	GCS1	map00510(N-Glycan biosynthesis); map04141(Protein processing in endoplasmic reticulum)	ENOG410XTHA(K:Transcription)	ENOG410XTHA(Component of the SCF(sconB) E3 ubiquitin ligase complex involved in the regulation of sulfur metabolite repression, probably by mediating the inactivation or degradation of the metR transcription factor)	PF03200.13(Glyco_hydro_63:Glycosyl hydrolase family 63 C-terminal domain); PF16923.2(Glyco_hydro_63N:Glycosyl hydrolase family 63 N-terminal domain); PF01204.15(Trehalase:Trehalase); PF06202.11(GDE_C:Amylo-alpha-1,6-glucosidase)	sp|O14255|GCS1_SCHPO(Probable mannosyl-oligosaccharide glucosidase OS=Schizosaccharomyces pombe (strain 972 / ATCC 24843) OX=284812 GN=SPAC6G10.09 PE=3 SV=1)
LE01Gene13471		RecName: Full=Ras-related protein RABH1b; Short=AtRABH1b; AltName: Full=Ras-related protein Rab6A; Short=AtRab6A	1108	0.597852	-0.74214	0.000473294	0.00475787	no	down	0.824737	-0.277995	0.088069	0.191465	no	down	0.73582	-0.442574	0.00772036	0.0596838	no	down	0.35642	-1.48835	1.51e-13	1.3e-12	yes	down	0.603619	-0.728289	5.53e-06	5.27e-05	no	down	0.435964	-1.19772	1.36e-08	1.94e-07	yes	down	KIK58247.1(hypothetical protein GYMLUDRAFT_45466 [Gymnopus luxurians FD-317 M1])	GO:0005622(cellular_component:intracellular); GO:0007264(biological_process:small GTPase mediated signal transduction); GO:0005525(molecular_function:GTP binding)	K07893	RAB6A		ENOG410XPBI(S:Function unknown)	ENOG410XPBI(member RAS oncogene family)	PF00071.19(Ras:Ras family); PF08477.10(Roc:Ras of Complex, Roc, domain of DAPkinase); PF00025.18(Arf:ADP-ribosylation factor family); PF09439.7(SRPRB:Signal recognition particle receptor beta subunit); PF00009.24(GTP_EFTU:Elongation factor Tu GTP binding domain); PF04670.9(Gtr1_RagA:Gtr1/RagA G protein conserved region); PF01926.20(MMR_HSR1:50S ribosome-binding GTPase)	sp|O80501|RAH1B_ARATH(Ras-related protein RABH1b OS=Arabidopsis thaliana OX=3702 GN=RABH1B PE=1 SV=1)
LE01Gene05184		RecName: Full=UDP-glucose:glycoprotein glucosyltransferase; Short=UGT; Short=dUGT; AltName: Full=UDP--Glc:glycoprotein glucosyltransferase; Flags: Precursor	4901	0.844504	-0.243824	0.439277	0.618615	no	down	0.654297	-0.611982	1.18e-06	2.16e-05	no	down	0.871731	-0.198044	0.245863	0.553459	no	down	0.474375	-1.0759	0.000142081	0.000363401	yes	down	0.568701	-0.814258	3.99e-06	4.03e-05	no	down	0.730637	-0.452773	0.127942	0.214276	no	down	GAW03492.1(glycosyltransferase family 24 protein [Lentinula edodes])		K11718	HUGT	map04141(Protein processing in endoplasmic reticulum)	ENOG410XRK6(O:Posttranslational modification, protein turnover, chaperones)	ENOG410XRK6(udp-glucose glycoprotein glucosyltransferase)	PF06427.8(UDP-g_GGTase:UDP-glucose:Glycoprotein Glucosyltransferase); PF01501.17(Glyco_transf_8:Glycosyl transferase family 8)	sp|Q09140|UGGG_SCHPO(UDP-glucose:glycoprotein glucosyltransferase OS=Schizosaccharomyces pombe (strain 972 / ATCC 24843) OX=284812 GN=gpt1 PE=1 SV=2)
LE01Gene00803		RecName: Full=Serine/threonine-protein kinase SSN3; AltName: Full=Cyclin-dependent kinase 8	1676	0.723594	-0.466748	0.0344157	0.112071	no	down	1.04977	0.0700696	0.609259	0.738785	no	up	0.810195	-0.303658	0.122543	0.375942	no	down	0.603814	-0.727823	2.66e-05	7.6e-05	no	down	0.846507	-0.240406	0.127144	0.224073	no	down	0.579631	-0.786792	0.000154531	0.000754776	no	down	GAW10115.1(kinase-like protein [Lentinula edodes])	GO:1900387(biological_process:negative regulation of cell-cell adhesion by negative regulation of transcription from RNA polymerase II promoter); GO:0060258(biological_process:negative regulation of filamentous growth); GO:0070816(biological_process:phosphorylation of RNA polymerase II C-terminal domain); GO:0005524(molecular_function:ATP binding); GO:0010971(biological_process:positive regulatio…	K02208	CDK8_11		ENOG410XPPA(T:Signal transduction mechanisms)	ENOG410XPPA(Cyclin-Dependent Kinase)	PF00069.22(Pkinase:Protein kinase domain); PF07714.14(Pkinase_Tyr:Protein tyrosine kinase); PF14531.3(Kinase-like:Kinase-like)	sp|Q2UC58|SSN3_ASPOR(Serine/threonine-protein kinase SSN3 OS=Aspergillus oryzae (strain ATCC 42149 / RIB 40) OX=510516 GN=ssn3 PE=3 SV=2)
LE01Gene11096		RecName: Full=Serine/threonine-protein kinase CBK1	1822	0.840705	-0.250329	0.0851532	0.208882	no	down	0.882906	-0.179669	0.174781	0.316882	no	down	1.03337	0.0473512	0.73691	0.892533	no	up	0.752426	-0.410377	0.00162233	0.00342323	no	down	0.907271	-0.140395	0.273389	0.406015	no	down	0.859784	-0.217954	0.132578	0.220085	no	down	GAW00431.1(agc ndr protein kinase [Lentinula edodes])					ENOG410XQC0(T:Signal transduction mechanisms)	ENOG410XQC0(serine threonine-protein kinase)	PF00069.22(Pkinase:Protein kinase domain); PF07714.14(Pkinase_Tyr:Protein tyrosine kinase); PF14531.3(Kinase-like:Kinase-like)	sp|Q6TGC6|CBK1_PNECA(Serine/threonine-protein kinase CBK1 OS=Pneumocystis carinii OX=4754 GN=CBK1 PE=2 SV=1)
LE01Gene05264		RecName: Full=Rho-type GTPase-activating protein 1	4972	0.822752	-0.281471	0.0968401	0.22834	no	down	1.41832	0.504184	4e-06	6.25e-05	no	up	0.769996	-0.377077	0.0032624	0.0323093	no	down	0.883196	-0.179195	0.208096	0.26898	no	down	1.0876	0.121154	0.361351	0.501003	no	up	0.627593	-0.672098	1.73e-06	1.51e-05	no	down	GAW07000.1(rho gtpase activator [Lentinula edodes])	GO:0046872(molecular_function:metal ion binding)				ENOG410YVI5(T:Signal transduction mechanisms)	ENOG410YVI5(Serine Threonine protein kinase)	PF00620.24(RhoGAP:RhoGAP domain); PF00412.19(LIM:LIM domain)	sp|O43052|RGA1_SCHPO(Rho-type GTPase-activating protein 1 OS=Schizosaccharomyces pombe (strain 972 / ATCC 24843) OX=284812 GN=rga1 PE=1 SV=1)
LE01Gene03160		RecName: Full=Sporulation protein kinase pit1	6708	0.930877	-0.103337	0.539508	0.697565	no	down	1.3395	0.421691	0.000384046	0.00290038	no	up	0.874489	-0.193488	0.0806001	0.293747	no	down	1.07197	0.100264	0.541645	0.610025	no	up	1.16686	0.222634	0.0694033	0.138417	no	up	0.806114	-0.310945	0.0564791	0.111018	no	down	GAW03617.1(cmgc rck mak protein kinase [Lentinula edodes])	GO:0009987(biological_process:cellular process)	K12765	IME2	map04113(Meiosis - yeast)	ENOG410XPBB(T:Signal transduction mechanisms)	ENOG410XPBB(Male germ cell-associated kinase)	PF00069.22(Pkinase:Protein kinase domain); PF07714.14(Pkinase_Tyr:Protein tyrosine kinase)	sp|Q04859|MAK_MOUSE(Serine/threonine-protein kinase MAK OS=Mus musculus OX=10090 GN=Mak PE=1 SV=2)
LE01Gene10158		RecName: Full=NUAK family SNF1-like kinase 2; AltName: Full=SNF1/AMP kinase-related kinase; Short=SNARK	3086	0.770269	-0.376566	0.0826176	0.204694	no	down	1.32628	0.40738	0.0198389	0.0642298	no	up	0.822882	-0.281243	0.161188	0.435754	no	down	0.825873	-0.276009	0.155278	0.207988	no	down	1.08789	0.121532	0.340939	0.479422	no	up	0.627215	-0.672967	0.00608682	0.0173713	no	down	GAW04173.1(kinase-like protein [Lentinula edodes])	GO:0016301(molecular_function:kinase activity)				COG0515(U:Intracellular trafficking, secretion, and vesicular transport)	COG0515(Required for normal levels of the cell wall 1,6-beta- glucan. Involved in a protein folding machinery chaperoning proteins acting in various physiological processes including cell wall synthesis and lysis of autophagic bodies)	PF00069.22(Pkinase:Protein kinase domain); PF07714.14(Pkinase_Tyr:Protein tyrosine kinase)	sp|Q66HE5|NUAK2_RAT(NUAK family SNF1-like kinase 2 OS=Rattus norvegicus OX=10116 GN=Nuak2 PE=1 SV=1)
LE01Gene05404		RecName: Full=Serine/threonine-protein kinase SCH9	1800	1.12912	0.175193	0.54481	0.701159	no	up	1.24523	0.316414	0.00772492	0.031862	no	up	1.30697	0.38623	0.114693	0.361229	no	up	1.80008	0.848062	7.36e-05	0.000196554	no	up	1.61663	0.692992	0.00178469	0.00707655	no	up	1.45816	0.544149	0.0183509	0.0439629	no	up	GAW01847.1(kinase-like protein [Lentinula edodes])	GO:0004674(molecular_function:protein serine/threonine kinase activity); GO:0006468(biological_process:protein phosphorylation); GO:0005524(molecular_function:ATP binding)	K19800	SCH9	map04213(Longevity regulating pathway - multiple species); map04138(Autophagy - yeast)	ENOG410XNPH(T:Signal transduction mechanisms)	ENOG410XNPH(protein serine/threonine kinase activity)	PF00069.22(Pkinase:Protein kinase domain); PF07714.14(Pkinase_Tyr:Protein tyrosine kinase); PF00433.21(Pkinase_C:Protein kinase C terminal domain); PF14531.3(Kinase-like:Kinase-like)	sp|Q5AHG6|SCH9_CANAL(Serine/threonine-protein kinase SCH9 OS=Candida albicans (strain SC5314 / ATCC MYA-2876) OX=237561 GN=SCH9 PE=3 SV=2)
LE01Gene01999		RecName: Full=Probable UTP--glucose-1-phosphate uridylyltransferase; AltName: Full=UDP-glucose pyrophosphorylase; Short=UDPGP; Short=UGPase	1603	1.71687	0.77978	0.0199417	0.0756391	no	up	0.622836	-0.683076	0.00795888	0.0326081	no	down	1.01283	0.0183967	0.949764	0.982086	no	up	1.06604	0.0922641	0.760755	0.806079	no	up	0.630082	-0.666389	0.000224615	0.00121851	no	down	1.7231	0.785003	0.0395184	0.0827435	no	up	GAW04223.1(UTP-glucose-1-phosphate uridylyltransferase [Lentinula edodes])	GO:0006011(biological_process:UDP-glucose metabolic process); GO:0003983(molecular_function:UTP:glucose-1-phosphate uridylyltransferase activity); GO:0008152(biological_process:metabolic process); GO:0070569(molecular_function:uridylyltransferase activity)	K00963	UGP2, galU, galF	map00040(Pentose and glucuronate interconversions); map00052(Galactose metabolism); map00500(Starch and sucrose metabolism); map00520(Amino sugar and nucleotide sugar metabolism)	COG4284(G:Carbohydrate transport and metabolism)	COG4284(pyrophosphorylase)	PF01704.15(UDPGP:UTP--glucose-1-phosphate uridylyltransferase)	sp|P78811|UGPA1_SCHPO(Probable UTP--glucose-1-phosphate uridylyltransferase OS=Schizosaccharomyces pombe (strain 972 / ATCC 24843) OX=284812 GN=fyu1 PE=1 SV=2)
LE01Gene07239		RecName: Full=Cyclin-dependent kinase 11B; AltName: Full=Cell division cycle 2-like protein kinase 1; Short=CLK-1; AltName: Full=Cell division protein kinase 11B;	1314	0.849167	-0.23588	0.322103	0.50628	no	down	0.939202	-0.090493	0.52328	0.670856	no	down	0.848424	-0.237142	0.18769	0.476404	no	down	0.665889	-0.586647	0.00355193	0.00701172	no	down	0.79371	-0.333315	0.0763829	0.149301	no	down	0.714888	-0.48421	0.0145808	0.0362927	no	down	KIK71170.1(hypothetical protein GYMLUDRAFT_66381 [Gymnopus luxurians FD-317 M1])	GO:0006468(biological_process:protein phosphorylation); GO:0005524(molecular_function:ATP binding); GO:0004672(molecular_function:protein kinase activity)	K08818	CDC2L		ENOG410XQ50(T:Signal transduction mechanisms)	ENOG410XQ50(Cyclin-dependent kinase)	PF00069.22(Pkinase:Protein kinase domain); PF07714.14(Pkinase_Tyr:Protein tyrosine kinase); PF14531.3(Kinase-like:Kinase-like)	sp|A2XUW1|CDKG2_ORYSI(Cyclin-dependent kinase G-2 OS=Oryza sativa subsp. indica OX=39946 GN=CDKG-2 PE=3 SV=1)
LE01Gene01369		RecName: Full=Raf homolog serine/threonine-protein kinase; AltName: Full=Abnormal cell lineage protein 45	3246	0.92543	-0.111803	0.517184	0.679914	no	down	0.59148	-0.757598	7.08e-08	1.87e-06	no	down	1.32491	0.405897	0.00727721	0.0574367	no	up	0.711914	-0.490226	0.00166964	0.00351369	no	down	0.779715	-0.358982	0.00486753	0.0160302	no	down	1.2139	0.279653	0.124756	0.209907	no	up	GAV99071.1(kinase-like protein [Lentinula edodes])		K17535;K11229	TNNI3K;BCK1	map04011(MAPK signaling pathway - yeast); map04139(Mitophagy - yeast)	COG0515(T:Signal transduction mechanisms); ENOG410Y4UP(T:Signal transduction mechanisms)	COG0515(Serine Threonine protein kinase); ENOG410Y4UP(kinase suppressor of Ras)	PF00069.22(Pkinase:Protein kinase domain); PF07714.14(Pkinase_Tyr:Protein tyrosine kinase); PF14531.3(Kinase-like:Kinase-like)	sp|F4JTP5|STY46_ARATH(Serine/threonine-protein kinase STY46 OS=Arabidopsis thaliana OX=3702 GN=STY46 PE=1 SV=1)
LE01Gene05534		RecName: Full=Heat shock protein HSS1	2177	1.13697	0.185195	0.9638	1	no	up	0.375186	-1.41432	0.568372	1	no	down	0.520566	-0.941848	0.815677	1	no	down	0.216682	-2.20635	0.430857	1	no	down	0.193164	-2.3721	0.358041	0.497566	no	down	0.587387	-0.767617	0.84933	1	no	down	GAW08420.1(heat shock protein HSS1 [Lentinula edodes])	GO:0005524(molecular_function:ATP binding)	K03283	HSPA1s	map03040(Spliceosome); map04141(Protein processing in endoplasmic reticulum); map04144(Endocytosis); map04213(Longevity regulating pathway - multiple species)	COG0443(O:Posttranslational modification, protein turnover, chaperones)	COG0443(Heat shock protein)	PF00012.17(HSP70:Hsp70 protein); PF06723.10(MreB_Mbl:MreB/Mbl protein)	sp|Q01877|HSP71_PUCGR(Heat shock protein HSS1 OS=Puccinia graminis OX=5297 GN=HSS1 PE=3 SV=1)
LE01Gene12234		RecName: Full=Serine/threonine-protein kinase ppk16; AltName: Full=Meiotically up-regulated gene 92 protein	4560	1.19358	0.2553	0.339073	0.522756	no	up	1.52717	0.610861	0.000347715	0.0026781	no	up	1.03597	0.0509756	0.840326	0.940098	no	up	1.8573	0.893204	1.12e-05	3.39e-05	no	up	1.57816	0.658241	0.00161735	0.00650598	no	up	1.22394	0.291528	0.237914	0.349538	no	up	KIK57429.1(hypothetical protein GYMLUDRAFT_75618 [Gymnopus luxurians FD-317 M1])					COG0515(T:Signal transduction mechanisms)	COG0515(Serine Threonine protein kinase)	PF00069.22(Pkinase:Protein kinase domain); PF07714.14(Pkinase_Tyr:Protein tyrosine kinase); PF14531.3(Kinase-like:Kinase-like)	sp|Q9URY1|PPK16_SCHPO(Serine/threonine-protein kinase ppk16 OS=Schizosaccharomyces pombe (strain 972 / ATCC 24843) OX=284812 GN=ppk16 PE=1 SV=1)
LE01Gene05585		RecName: Full=GTP-binding protein ypt1	1004	0.926427	-0.110251	0.593028	0.738412	no	down	0.783042	-0.352838	0.000908749	0.00582587	no	down	0.713472	-0.487071	5.86e-07	2.81e-05	no	down	0.507949	-0.977245	3.13e-07	1.22e-06	no	down	0.556125	-0.846518	8.17e-13	4.41e-11	no	down	0.654341	-0.611885	0.00204223	0.00688523	no	down	KIK63629.1(hypothetical protein GYMLUDRAFT_241550 [Gymnopus luxurians FD-317 M1])	GO:0005622(cellular_component:intracellular); GO:0007264(biological_process:small GTPase mediated signal transduction); GO:0005525(molecular_function:GTP binding)	K07874	RAB1A		ENOG410XQN5(S:Function unknown)	ENOG410XQN5(member RAS oncogene family)	PF00071.19(Ras:Ras family); PF08477.10(Roc:Ras of Complex, Roc, domain of DAPkinase); PF00025.18(Arf:ADP-ribosylation factor family); PF03193.13(DUF258:Protein of unknown function, DUF258)	sp|P33723|YPT1_NEUCR(GTP-binding protein ypt1 OS=Neurospora crassa (strain ATCC 24698 / 74-OR23-1A / CBS 708.71 / DSM 1257 / FGSC 987) OX=367110 GN=ypt-1 PE=3 SV=1)
LE01Gene07555		RecName: Full=Protein kinase C-like	3936	1.07657	0.106439	0.535238	0.694491	no	up	1.13782	0.186274	0.0886439	0.192419	no	up	0.948945	-0.075604	0.556667	0.802586	no	down	1.1426	0.192324	0.192102	0.250853	no	up	1.07574	0.105334	0.344571	0.482914	no	up	1.01202	0.0172432	0.917366	0.94529	no	up	ESK95804.1(protein kinase c [Moniliophthora roreri MCA 2997])	GO:0016310(biological_process:phosphorylation); GO:0009987(biological_process:cellular process); GO:0000166(molecular_function:nucleotide binding); GO:0004674(molecular_function:protein serine/threonine kinase activity); GO:0005488(molecular_function:binding); GO:0004672(molecular_function:protein kinase activity); GO:0043167(molecular_function:ion binding); GO:0007165(biological_process:signal t…	K02677	PRKCA	map04011(MAPK signaling pathway - yeast); map04070(Phosphatidylinositol signaling system); map04139(Mitophagy - yeast); map04933(AGE-RAGE signaling pathway in diabetic complications)	ENOG410XNPH(T:Signal transduction mechanisms)	ENOG410XNPH(protein serine/threonine kinase activity)	PF00069.22(Pkinase:Protein kinase domain); PF07714.14(Pkinase_Tyr:Protein tyrosine kinase); PF00130.19(C1_1:Phorbol esters/diacylglycerol binding domain (C1 domain)); PF02185.13(HR1:Hr1 repeat); PF00433.21(Pkinase_C:Protein kinase C terminal domain); PF00168.27(C2:C2 domain)	sp|Q00078|KPC1_ASPNG(Protein kinase C-like OS=Aspergillus niger OX=5061 GN=pkcA PE=3 SV=1)
LE01Gene00772		RecName: Full=Protein kinase byr2; AltName: Full=MAPK kinase kinase; Short=MAPKKK; AltName: Full=Protein kinase ste8	3814	0.886164	-0.174355	0.312731	0.496459	no	down	1.42787	0.513863	0.000268081	0.00216619	no	up	0.942155	-0.0859634	0.655018	0.852165	no	down	1.17044	0.227054	0.0533941	0.0808316	no	up	1.3402	0.42245	0.00681615	0.021134	no	up	0.825716	-0.276282	0.0901422	0.161682	no	down	PFH54318.1(hypothetical protein AMATHDRAFT_44839 [Amanita thiersii Skay4041])		K11228	STE11	map04011(MAPK signaling pathway - yeast)	ENOG410XQGS(J:Translation, ribosomal structure and biogenesis)	ENOG410XQGS(Dimethylates a single guanine residue at position 26 of a number of tRNAs using S-adenosyl-L-methionine as donor of the methyl groups (By similarity))	PF00069.22(Pkinase:Protein kinase domain); PF07714.14(Pkinase_Tyr:Protein tyrosine kinase); PF00536.27(SAM_1:SAM domain (Sterile alpha motif)); PF07647.14(SAM_2:SAM domain (Sterile alpha motif)); PF14847.3(Ras_bdg_2:Ras-binding domain of Byr2); PF14531.3(Kinase-like:Kinase-like)	sp|P28829|BYR2_SCHPO(Protein kinase byr2 OS=Schizosaccharomyces pombe (strain 972 / ATCC 24843) OX=284812 GN=byr2 PE=1 SV=1)
LE01Gene09594		RecName: Full=Beta-glucan synthesis-associated protein SKN1	1942	0.626911	-0.673668	0.0554256	0.156853	no	down	0.663736	-0.591319	0.0131624	0.0475687	no	down	1.43436	0.520411	0.0616912	0.249215	no	up	0.583357	-0.777549	0.0149622	0.0258912	no	down	0.946134	-0.0798835	0.739713	0.825402	no	down	0.887854	-0.171606	0.628781	0.72668	no	down	GAW05078.1(glycoside hydrolase family 16 protein [Lentinula edodes])					COG2273(G:Carbohydrate transport and metabolism)	COG2273(hydrolase family 16)	PF03935.12(SKN1:Beta-glucan synthesis-associated protein (SKN1))	sp|P32486|KRE6_YEAST(Beta-glucan synthesis-associated protein KRE6 OS=Saccharomyces cerevisiae (strain ATCC 204508 / S288c) OX=559292 GN=KRE6 PE=1 SV=2)
LE01Gene10526		RecName: Full=Ras-related protein Rab-18; Flags: Precursor	885	1.17402	0.231452	0.377457	0.560389	no	up	0.812732	-0.299149	0.0432444	0.114853	no	down	1.32867	0.409986	0.0401453	0.188175	no	up	1.24164	0.312244	0.169595	0.224829	no	up	1.07304	0.101704	0.564385	0.687193	no	up	1.54228	0.625066	0.0119216	0.0305993	no	up	GAW07574.1(membrane transporter [Lentinula edodes])	GO:0005622(cellular_component:intracellular); GO:0007264(biological_process:small GTPase mediated signal transduction); GO:0005525(molecular_function:GTP binding)	K07910	RAB18		ENOG410XPD0(S:Function unknown)	ENOG410XPD0(Ras-related protein)	PF00071.19(Ras:Ras family); PF08477.10(Roc:Ras of Complex, Roc, domain of DAPkinase); PF00025.18(Arf:ADP-ribosylation factor family); PF04670.9(Gtr1_RagA:Gtr1/RagA G protein conserved region); PF01926.20(MMR_HSR1:50S ribosome-binding GTPase); PF00009.24(GTP_EFTU:Elongation factor Tu GTP binding domain)	sp|P90726|RAB18_CAEBR(Ras-related protein Rab-18 OS=Caenorhabditis briggsae OX=6238 GN=rab-18 PE=3 SV=1)
LE01Gene12699		RecName: Full=Probable serine/threonine-protein kinase gdt9; AltName: Full=Growth-differentiation transition protein 9; AltName: Full=Protein kinase Dusty; Flags:	4512	1.2261	0.294073	0.162413	0.32163	no	up	1.67225	0.741789	0.00524601	0.0237184	no	up	0.807845	-0.30785	0.295987	0.605094	no	down	1.62832	0.703388	0.000129529	0.000333144	no	up	1.34735	0.430121	0.0274039	0.0656999	no	up	0.979409	-0.0300163	0.916591	0.944657	no	down	GAW03070.1(serine threonine protein kinase [Lentinula edodes])					COG0515(T:Signal transduction mechanisms); COG0666(S:Function unknown)	COG0515(Serine Threonine protein kinase); COG0666(Ankyrin Repeat)	PF07714.14(Pkinase_Tyr:Protein tyrosine kinase); PF00069.22(Pkinase:Protein kinase domain); PF12796.4(Ank_2:Ankyrin repeats (3 copies)); PF13637.3(Ank_4:Ankyrin repeats (many copies))	sp|Q7T6X2|YR826_MIMIV(Putative serine/threonine-protein kinase/receptor R826 OS=Acanthamoeba polyphaga mimivirus OX=212035 GN=MIMI_R826 PE=3 SV=2)
LE01Gene04225		RecName: Full=Serine/threonine-protein kinase gad8	2294	1.12931	0.175441	0.233236	0.408653	no	up	1.14691	0.197755	0.0181229	0.0600045	no	up	0.801297	-0.319591	0.0132282	0.0883286	no	down	1.01913	0.027341	0.810767	0.849083	no	up	0.914947	-0.128239	0.271568	0.404207	no	down	0.895587	-0.159095	0.20698	0.313113	no	down	GAW07819.1(AGC Akt protein kinase [Lentinula edodes])	GO:0004674(molecular_function:protein serine/threonine kinase activity); GO:0006468(biological_process:protein phosphorylation); GO:0005524(molecular_function:ATP binding)	K13303	SGK2		ENOG410XNPH(T:Signal transduction mechanisms)	ENOG410XNPH(protein serine/threonine kinase activity)	PF00069.22(Pkinase:Protein kinase domain); PF07714.14(Pkinase_Tyr:Protein tyrosine kinase); PF00433.21(Pkinase_C:Protein kinase C terminal domain)	sp|Q9P7J8|GAD8_SCHPO(Serine/threonine-protein kinase gad8 OS=Schizosaccharomyces pombe (strain 972 / ATCC 24843) OX=284812 GN=gad8 PE=1 SV=1)
LE01Gene13730		RecName: Full=Serine/threonine-protein kinase HSL1	3858	2.16695	1.11567	0.164366	0.324612	no	up	2.21903	1.14993	1.27e-08	4.17e-07	yes	up	2.78469	1.47752	0.0195209	0.115471	no	up	13.149	3.71688	1.68e-09	8.83e-09	yes	up	6.16459	2.624	7.11e-06	6.55e-05	yes	up	5.95518	2.57415	9.2e-05	0.000485985	yes	up	GAW03545.1(CAMK CAMKL GIN4 protein kinase [Lentinula edodes])					ENOG410XNQ0(S:Function unknown)	ENOG410XNQ0(RING finger)	PF00069.22(Pkinase:Protein kinase domain); PF07714.14(Pkinase_Tyr:Protein tyrosine kinase); PF01636.20(APH:Phosphotransferase enzyme family)	sp|Q5AG71|HSL1_CANAL(Serine/threonine-protein kinase HSL1 OS=Candida albicans (strain SC5314 / ATCC MYA-2876) OX=237561 GN=HSL1 PE=1 SV=2)
LE01Gene13394		_	1447	3.017	1.59311	0.000872851	0.00750836	yes	up	1.62554	0.700922	0.16535	0.304821	no	up	0.839319	-0.25271	0.58893	0.818647	no	down	4.0403	2.01446	0.000115251	0.000298498	yes	up	1.35686	0.440271	0.420447	0.559678	no	up	2.50538	1.32503	0.00441967	0.0132051	yes	up	GAT49288.1(predicted protein [Mycena chlorophos])		K19584	PRKX		COG0515(O:Posttranslational modification, protein turnover, chaperones); ENOG4111UBW(T:Signal transduction mechanisms); ENOG410YE35(T:Signal transduction mechanisms); ENOG410XQGS(T:Signal transduction mechanisms); COG0507(T:Signal transduction mechanisms)	COG0515(Cysteine peptidase); ENOG4111UBW(Protein tyrosine kinase); ENOG410YE35(STYKc); ENOG410XQGS(STYKc); COG0507(STYKc)	PF00069.22(Pkinase:Protein kinase domain); PF07714.14(Pkinase_Tyr:Protein tyrosine kinase)	sp|P53668|LIMK1_MOUSE(LIM domain kinase 1 OS=Mus musculus OX=10090 GN=Limk1 PE=1 SV=1)
LE01Gene11348		RecName: Full=Carbon catabolite-derepressing protein kinase	2160	1.11224	0.153473	0.502771	0.669313	no	up	1.2828	0.3593	0.0383248	0.105183	no	up	1.01789	0.0255835	0.898557	0.964753	no	up	1.42418	0.510135	0.0135443	0.0236891	no	up	1.29852	0.376871	0.0571418	0.118535	no	up	1.11945	0.162792	0.432993	0.551477	no	up	KIK63335.1(hypothetical protein GYMLUDRAFT_196959 [Gymnopus luxurians FD-317 M1])	GO:0016301(molecular_function:kinase activity)	K12761	SNF1	map04113(Meiosis - yeast)	ENOG410XNQ0(S:Function unknown)	ENOG410XNQ0(RNA ligase)	PF00069.22(Pkinase:Protein kinase domain); PF07714.14(Pkinase_Tyr:Protein tyrosine kinase); PF16579.2(AdenylateSensor:Adenylate sensor of SNF1-like protein kinase); PF08587.8(UBA_2:Ubiquitin associated domain (UBA)); PF01163.19(RIO1:RIO1 family); PF14531.3(Kinase-like:Kinase-like)	sp|Q00372|SNF1_CANGA(Carbon catabolite-derepressing protein kinase OS=Candida glabrata (strain ATCC 2001 / CBS 138 / JCM 3761 / NBRC 0622 / NRRL Y-65) OX=284593 GN=SNF1 PE=3 SV=2)
LE01Gene01527		RecName: Full=Negative regulator of sexual conjugation and meiosis	1661	2.1467	1.10212	0.432037	0.611325	no	up	3.08931	1.62728	0.00143613	0.00835961	yes	up	17.7733	4.15164	1.48e-05	0.000446248	yes	up	115.244	6.84855	2.46e-21	5.31e-20	yes	up	54.5691	5.77001	4.02e-06	4.05e-05	yes	up	37.5854	5.2321	2.09e-12	6.69e-11	yes	up	GAV98917.1(protein serine threonine kinase [Lentinula edodes])					COG0515(E:Amino acid transport and metabolism)	COG0515(Dehydrogenase)	PF00069.22(Pkinase:Protein kinase domain); PF07714.14(Pkinase_Tyr:Protein tyrosine kinase); PF14531.3(Kinase-like:Kinase-like)	sp|P08092|RAN1_SCHPO(Negative regulator of sexual conjugation and meiosis OS=Schizosaccharomyces pombe (strain 972 / ATCC 24843) OX=284812 GN=ran1 PE=1 SV=2)
LE01Gene09510		RecName: Full=Mitochondrial Rho GTPase 1-A; Short=MIRO-1-A; AltName: Full=Ras homolog gene family member T1-A	2009	0.671095	-0.57541	0.0460774	0.138399	no	down	0.716886	-0.480184	0.0540439	0.134092	no	down	0.765384	-0.385744	0.229938	0.534069	no	down	0.36253	-1.46383	3.4e-16	3.99e-15	yes	down	0.546737	-0.87108	0.000476572	0.00231292	no	down	0.510333	-0.97049	0.000545807	0.00226043	no	down	KIK57222.1(hypothetical protein GYMLUDRAFT_98845 [Gymnopus luxurians FD-317 M1])	GO:0003924(molecular_function:GTPase activity); GO:0031307(cellular_component:integral component of mitochondrial outer membrane); GO:0005509(molecular_function:calcium ion binding); GO:0007264(biological_process:small GTPase mediated signal transduction); GO:0007005(biological_process:mitochondrion organization); GO:0005525(molecular_function:GTP binding)	K07870	RHOT1, ARHT1		ENOG410XRHW(S:Function unknown)	ENOG410XRHW(Mitochondrial GTPase involved in mitochondrial trafficking (By similarity))	PF08356.9(EF_assoc_2:EF hand associated); PF00071.19(Ras:Ras family); PF08355.9(EF_assoc_1:EF hand associated); PF08477.10(Roc:Ras of Complex, Roc, domain of DAPkinase); PF00036.29(EF-hand_1:EF hand); PF00025.18(Arf:ADP-ribosylation factor family); PF13405.3(EF-hand_6:EF-hand domain); PF13499.3(EF-hand_7:EF-hand domain pair); PF13202.3(EF-hand_5:EF hand); PF01926.20(MMR_HSR1:50S ribosome-binding …	sp|P0CO79|GEM1_CRYNB(Mitochondrial Rho GTPase 1 OS=Cryptococcus neoformans var. neoformans serotype D (strain B-3501A) OX=283643 GN=GEM1 PE=3 SV=1)
LE01Gene06807		RecName: Full=Dual specificity protein kinase FUZ7	1676	0.882559	-0.180235	0.280302	0.463044	no	down	1.31149	0.391208	0.00285261	0.0145716	no	up	0.980059	-0.0290597	0.835136	0.937751	no	down	1.11406	0.155821	0.312208	0.38368	no	up	1.27939	0.355454	0.0158349	0.0421869	no	up	0.856528	-0.223428	0.133761	0.22164	no	down	KIK69822.1(hypothetical protein GYMLUDRAFT_34233 [Gymnopus luxurians FD-317 M1])	GO:0004674(molecular_function:protein serine/threonine kinase activity); GO:0006468(biological_process:protein phosphorylation); GO:0005524(molecular_function:ATP binding)	K11226	STE7	map04011(MAPK signaling pathway - yeast)	ENOG410XQ5A(T:Signal transduction mechanisms)	ENOG410XQ5A(mitogen-activated protein kinase kinase)	PF00069.22(Pkinase:Protein kinase domain); PF07714.14(Pkinase_Tyr:Protein tyrosine kinase); PF14531.3(Kinase-like:Kinase-like)	sp|Q99078|FUZ7_USTMA(Dual specificity protein kinase FUZ7 OS=Ustilago maydis (strain 521 / FGSC 9021) OX=237631 GN=FUZ7 PE=3 SV=2)
LE01Gene10118		RecName: Full=Probable serine/threonine-protein kinase iksA; AltName: Full=Ira1 kinase suppressor protein A	2792	0.819239	-0.287644	0.0488354	0.144098	no	down	1.20225	0.265733	0.0795183	0.178166	no	up	0.761671	-0.392761	0.0310394	0.159669	no	down	0.737549	-0.439189	5.46e-05	0.000148648	no	down	0.912944	-0.131402	0.286982	0.421144	no	down	0.617891	-0.694575	9.12e-05	0.000482579	no	down	GAW02130.1(kinase-like protein [Lentinula edodes])					ENOG410XRMJ(L:Replication, recombination and repair); ENOG410Y7JF(T:Signal transduction mechanisms)	ENOG410XRMJ(domain) containing); ENOG410Y7JF(NIMA-related kinase)	PF00069.22(Pkinase:Protein kinase domain); PF07714.14(Pkinase_Tyr:Protein tyrosine kinase)	sp|Q54RJ4|IKSA_DICDI(Probable serine/threonine-protein kinase iksA OS=Dictyostelium discoideum OX=44689 GN=iksA PE=3 SV=1)
LE01Gene10263		RecName: Full=Cytokinesis protein sepH; AltName: Full=Serine/threonine-protein kinase sepH	6208	0.948694	-0.0759845	0.649512	0.780882	no	down	0.966191	-0.0496195	0.701826	0.807739	no	down	1.21289	0.278446	0.0717075	0.273847	no	up	1.09179	0.126698	0.363745	0.437125	no	up	1.16681	0.222566	0.117972	0.211146	no	up	1.13934	0.188195	0.219717	0.328279	no	up	GAW09269.1(kinase-like protein [Lentinula edodes])					ENOG410XQGS(S:Function unknown)	ENOG410XQGS(-)	PF00069.22(Pkinase:Protein kinase domain); PF07714.14(Pkinase_Tyr:Protein tyrosine kinase)	sp|A2QHV0|SEPH_ASPNC(Cytokinesis protein sepH OS=Aspergillus niger (strain CBS 513.88 / FGSC A1513) OX=425011 GN=sepH PE=3 SV=1)
LE01Gene02138		RecName: Full=Rho GTPase-activating protein 17; AltName: Full=Neuron-associated developmentally-regulated protein; Short=Nadrin; AltName: Full=Rho-type GTPase-activa	4527	0.828693	-0.271091	0.277189	0.459546	no	down	1.73319	0.793434	3.72e-05	0.000419125	no	up	0.818422	-0.289084	0.208843	0.506793	no	down	1.15623	0.209426	0.331272	0.403218	no	up	1.41561	0.501429	0.0121288	0.0339427	no	up	0.671598	-0.57433	0.0197343	0.0466481	no	down	KIK67483.1(hypothetical protein GYMLUDRAFT_69665 [Gymnopus luxurians FD-317 M1])					ENOG41125SU(S:Function unknown); ENOG410YVI5(S:Function unknown); ENOG410XRR2(S:Function unknown)	ENOG41125SU(RhoGAP); ENOG410YVI5(rho GTPase activating protein); ENOG410XRR2(rho GTPase activating protein)	PF00620.24(RhoGAP:RhoGAP domain)	sp|O43182|RHG06_HUMAN(Rho GTPase-activating protein 6 OS=Homo sapiens OX=9606 GN=ARHGAP6 PE=1 SV=3)
LE01Gene02814		RecName: Full=G2-specific protein kinase nimA; AltName: Full=Never in mitosis	2987	0.475897	-1.07128	0.0597862	0.164769	no	down	0.762473	-0.391241	0.247257	0.402943	no	down	0.787081	-0.345416	0.412228	0.704237	no	down	0.281535	-1.82861	0.000340988	0.000814959	yes	down	0.597705	-0.742495	0.0165965	0.0437346	no	down	0.372445	-1.4249	0.0162014	0.0397645	yes	down	GAW08188.1(other nek protein kinase [Lentinula edodes])	GO:0016301(molecular_function:kinase activity)	K20872	NEK2		ENOG410XNQP(T:Signal transduction mechanisms)	ENOG410XNQP(NIMA-related kinase)	PF00069.22(Pkinase:Protein kinase domain); PF07714.14(Pkinase_Tyr:Protein tyrosine kinase); PF14531.3(Kinase-like:Kinase-like)	sp|P11837|NIMA_EMENI(G2-specific protein kinase nimA OS=Emericella nidulans (strain FGSC A4 / ATCC 38163 / CBS 112.46 / NRRL 194 / M139) OX=227321 GN=nimA PE=1 SV=1)
LE01Gene10065		RecName: Full=Dual specificity protein kinase FUZ7	2323	1.21203	0.277431	0.167981	0.32924	no	up	1.1498	0.201383	0.50779	0.657517	no	up	1.27582	0.35143	0.177134	0.463151	no	up	1.7479	0.805621	0.00248913	0.00508098	no	up	1.46245	0.548386	0.0519874	0.110091	no	up	1.52906	0.612643	0.00750483	0.0207345	no	up	GAW02656.1(Pkinase-domain-containing protein [Lentinula edodes])	GO:0000749(biological_process:response to pheromone involved in conjugation with cellular fusion); GO:0032005(biological_process:signal transduction involved in conjugation with cellular fusion); GO:0044464(cellular_component:cell part); GO:0006468(biological_process:protein phosphorylation)	K11226	STE7	map04011(MAPK signaling pathway - yeast)	ENOG410XQ5A(T:Signal transduction mechanisms)	ENOG410XQ5A(mitogen-activated protein kinase kinase)	PF00069.22(Pkinase:Protein kinase domain); PF07714.14(Pkinase_Tyr:Protein tyrosine kinase); PF14531.3(Kinase-like:Kinase-like)	sp|Q99078|FUZ7_USTMA(Dual specificity protein kinase FUZ7 OS=Ustilago maydis (strain 521 / FGSC 9021) OX=237631 GN=FUZ7 PE=3 SV=2)
LE01Gene09844		RecName: Full=Heat shock protein HSS1	1725	0.170396	-2.55304	0.152159	1	no	down	0.283263	-1.81979	0.204415	1	no	down	4.15382	2.05444	0.144195	1	no	up	0.197525	-2.33989	0.210944	1	no	down	1.16506	0.220406	0.826769	0.887127	no	up	0.692455	-0.530207	0.857999	1	no	down	GAW09177.1(heat shock protein [Lentinula edodes])	GO:0044424(cellular_component:intracellular part); GO:0009987(biological_process:cellular process); GO:0000166(molecular_function:nucleotide binding)	K03283	HSPA1s	map03040(Spliceosome); map04141(Protein processing in endoplasmic reticulum); map04144(Endocytosis); map04213(Longevity regulating pathway - multiple species)	COG0443(O:Posttranslational modification, protein turnover, chaperones)	COG0443(Heat shock protein)	PF00012.17(HSP70:Hsp70 protein); PF06723.10(MreB_Mbl:MreB/Mbl protein)	sp|Q01877|HSP71_PUCGR(Heat shock protein HSS1 OS=Puccinia graminis OX=5297 GN=HSS1 PE=3 SV=1)
LE01Gene10236		RecName: Full=Serine/threonine-protein kinase ark1; AltName: Full=Aurora-related kinase 1	1509	0.591119	-0.75848	0.17311	0.336078	no	down	0.753383	-0.408545	0.328724	0.489728	no	down	0.633393	-0.658828	0.200228	0.495065	no	down	0.277812	-1.84782	7.17e-05	0.000191744	yes	down	0.475061	-1.07381	0.00193093	0.00754337	yes	down	0.372257	-1.42563	0.0182683	0.0438167	yes	down	KIK69960.1(hypothetical protein GYMLUDRAFT_34363 [Gymnopus luxurians FD-317 M1])	GO:0043234(cellular_component:protein complex); GO:0031577(biological_process:spindle checkpoint); GO:0006468(biological_process:protein phosphorylation); GO:0000070(biological_process:mitotic sister chromatid segregation); GO:0034502(biological_process:protein localization to chromosome); GO:0045132(biological_process:meiotic chromosome segregation); GO:0000166(molecular_function:nucleotide bind…	K01301;K08850	NAALAD;AURKX		ENOG410XNRB(T:Signal transduction mechanisms)	ENOG410XNRB(serine threonine-protein kinase)	PF00069.22(Pkinase:Protein kinase domain); PF07714.14(Pkinase_Tyr:Protein tyrosine kinase); PF14531.3(Kinase-like:Kinase-like)	sp|O59790|ARK1_SCHPO(Serine/threonine-protein kinase ark1 OS=Schizosaccharomyces pombe (strain 972 / ATCC 24843) OX=284812 GN=ark1 PE=1 SV=2)
LE01Gene04712		RecName: Full=Serine/threonine-protein kinase ppk14	4622	0.903771	-0.145971	0.447474	0.625096	no	down	1.35537	0.438686	0.00115763	0.00707081	no	up	0.567783	-0.816588	2.76e-07	1.49e-05	no	down	0.682819	-0.550426	0.000447535	0.00104503	no	down	0.765691	-0.385165	0.00630494	0.0198245	no	down	0.508079	-0.976876	3.79e-08	4.93e-07	no	down	GAW03736.1(agc agc-unique protein kinase [Lentinula edodes])	GO:0016310(biological_process:phosphorylation); GO:0000166(molecular_function:nucleotide binding); GO:0004672(molecular_function:protein kinase activity)				ENOG410XNPH(S:Function unknown)	ENOG410XNPH(-)	PF00069.22(Pkinase:Protein kinase domain); PF07714.14(Pkinase_Tyr:Protein tyrosine kinase); PF00433.21(Pkinase_C:Protein kinase C terminal domain)	sp|P54644|KRAC_DICDI(RAC family serine/threonine-protein kinase homolog OS=Dictyostelium discoideum OX=44689 GN=pkbA PE=1 SV=1)
LE01Gene03251		RecName: Full=Serine/threonine-protein kinase PSK2; AltName: Full=PAS kinase 2	2401	1.10074	0.138476	0.440903	0.619436	no	up	1.11063	0.151383	0.186008	0.331644	no	up	1.17232	0.229369	0.0920162	0.317032	no	up	1.40716	0.492782	0.00244688	0.00499935	no	up	1.29538	0.373373	0.00137223	0.00567243	no	up	1.27759	0.353425	0.047364	0.0960142	no	up	KIK71053.1(hypothetical protein GYMLUDRAFT_33173 [Gymnopus luxurians FD-317 M1])					COG0515(J:Translation, ribosomal structure and biogenesis); ENOG410YDMV(J:Translation, ribosomal structure and biogenesis)	COG0515((ribosomal) protein); ENOG410YDMV((ribosomal) protein)	PF00069.22(Pkinase:Protein kinase domain); PF07714.14(Pkinase_Tyr:Protein tyrosine kinase); PF14531.3(Kinase-like:Kinase-like)	sp|Q9UTH3|PPK6_SCHPO(Serine/threonine-protein kinase ppk6 OS=Schizosaccharomyces pombe (strain 972 / ATCC 24843) OX=284812 GN=ppk6 PE=1 SV=2)
LE01Gene03440		RecName: Full=Ras-related C3 botulinum toxin substrate 3; AltName: Full=p21-Rac3; Flags: Precursor	1248	0.643564	-0.635845	1.94e-05	0.000360508	no	down	1.08881	0.122753	0.219687	0.371157	no	up	0.667855	-0.582393	1.06e-07	6.2e-06	no	down	0.459835	-1.12081	1.15e-19	2e-18	yes	down	0.724089	-0.465761	7.5e-05	0.000482658	no	down	0.425864	-1.23154	9.16e-23	1.23e-20	yes	down	GAW07982.1(small GTPase Rac1 [Lentinula edodes])		K04392	RAC1	map04145(Phagosome); map04933(AGE-RAGE signaling pathway in diabetic complications)	COG1100(S:Function unknown)	COG1100(GTP-binding Protein)	PF00071.19(Ras:Ras family); PF08477.10(Roc:Ras of Complex, Roc, domain of DAPkinase)	sp|P60764|RAC3_MOUSE(Ras-related C3 botulinum toxin substrate 3 OS=Mus musculus OX=10090 GN=Rac3 PE=1 SV=1)
LE01Gene13254		RecName: Full=Serine/threonine-protein kinase HAL4/SAT4; AltName: Full=Halotolerance protein 4	2529	1.11241	0.153689	0.216109	0.388753	no	up	1.74046	0.799471	1.22e-05	0.000162654	no	up	0.509697	-0.972289	9.06e-07	4.16e-05	no	down	0.970977	-0.0424912	0.712831	0.765772	no	down	0.884715	-0.176715	0.115024	0.207173	no	down	0.561637	-0.83229	3.7e-05	0.000218214	no	down	KIK65996.1(hypothetical protein GYMLUDRAFT_158752 [Gymnopus luxurians FD-317 M1])					ENOG410XQ0D(J:Translation, ribosomal structure and biogenesis)	ENOG410XQ0D(ribosomal protein L19)	PF00069.22(Pkinase:Protein kinase domain); PF07714.14(Pkinase_Tyr:Protein tyrosine kinase); PF14531.3(Kinase-like:Kinase-like)	sp|O14019|HAL4_SCHPO(Serine/threonine-protein kinase hal4 OS=Schizosaccharomyces pombe (strain 972 / ATCC 24843) OX=284812 GN=hal4 PE=1 SV=1)
LE01Gene01919		RecName: Full=Serine/threonine-protein kinase 38-like; AltName: Full=NDR2 protein kinase; AltName: Full=Nuclear Dbf2-related kinase 2	2740	1.69204	0.758765	0.000186446	0.00232386	no	up	0.981418	-0.0270597	0.888325	0.930931	no	down	1.15149	0.203507	0.252583	0.560754	no	up	1.87805	0.909239	1.71e-05	5.06e-05	no	up	1.12465	0.16947	0.343667	0.482241	no	up	1.9278	0.946954	1.01e-05	7.19e-05	no	up	GAW04310.1(kinase-like protein [Lentinula edodes])	GO:0016310(biological_process:phosphorylation); GO:0000166(molecular_function:nucleotide binding); GO:0004672(molecular_function:protein kinase activity)				ENOG410XQC0(K:Transcription)	ENOG410XQC0(Homeobox domain)	PF00069.22(Pkinase:Protein kinase domain); PF07714.14(Pkinase_Tyr:Protein tyrosine kinase); PF14531.3(Kinase-like:Kinase-like)	sp|Q5AP53|CBK1_CANAL(Serine/threonine-protein kinase CBK1 OS=Candida albicans (strain SC5314 / ATCC MYA-2876) OX=237561 GN=CBK1 PE=1 SV=2)
LE01Gene08865		RecName: Full=Cell division control protein 42 homolog; AltName: Full=CDC42Sp; Flags: Precursor	1063	0.768354	-0.380158	0.0417752	0.128222	no	down	1.00831	0.0119444	0.914947	0.947219	no	up	0.647101	-0.627936	6.83e-06	0.000234374	no	down	0.492687	-1.02126	4.39e-12	3.17e-11	yes	down	0.649845	-0.621832	1.43e-05	0.00011807	no	down	0.49288	-1.02069	3.76e-11	9.21e-10	yes	down	KIK54492.1(hypothetical protein GYMLUDRAFT_177027 [Gymnopus luxurians FD-317 M1])	GO:0005622(cellular_component:intracellular); GO:0007264(biological_process:small GTPase mediated signal transduction); GO:0005525(molecular_function:GTP binding)	K04393	CDC42	map04011(MAPK signaling pathway - yeast); map04144(Endocytosis); map04933(AGE-RAGE signaling pathway in diabetic complications)	COG1100(A:RNA processing and modification)	COG1100(Splicing factor 3B subunit 4)	PF00071.19(Ras:Ras family); PF08477.10(Roc:Ras of Complex, Roc, domain of DAPkinase); PF00025.18(Arf:ADP-ribosylation factor family)	sp|Q01112|CDC42_SCHPO(Cell division control protein 42 homolog OS=Schizosaccharomyces pombe (strain 972 / ATCC 24843) OX=284812 GN=cdc42 PE=1 SV=1)
LE01Gene08196		RecName: Full=Protein kinase kin1	4279	0.826278	-0.275301	0.141748	0.293801	no	down	1.0126	0.0180643	0.91646	0.947891	no	up	0.954788	-0.0667472	0.62809	0.840513	no	down	0.784414	-0.350313	0.0826911	0.119268	no	down	0.962236	-0.0555367	0.738351	0.824564	no	down	0.781083	-0.356451	0.0602586	0.117019	no	down	GAW00648.1(camk camkl kin1 protein kinase [Lentinula edodes])		K19852	KIN1_2		ENOG410XNQ0(U:Intracellular trafficking, secretion, and vesicular transport); COG1219(U:Intracellular trafficking, secretion, and vesicular transport)	ENOG410XNQ0(Signal peptidase complex subunit 1 homolog (S. cerevisiae)); COG1219(Signal peptidase complex subunit 1 homolog (S. cerevisiae))	PF00069.22(Pkinase:Protein kinase domain); PF07714.14(Pkinase_Tyr:Protein tyrosine kinase); PF02149.16(KA1:Kinase associated domain 1); PF06293.11(Kdo:Lipopolysaccharide kinase (Kdo/WaaP) family); PF01636.20(APH:Phosphotransferase enzyme family); PF14531.3(Kinase-like:Kinase-like)	sp|P22987|KIN1_SCHPO(Protein kinase kin1 OS=Schizosaccharomyces pombe (strain 972 / ATCC 24843) OX=284812 GN=kin1 PE=1 SV=3)
LE01Gene03398		RecName: Full=Mitogen-activated protein kinase; AltName: Full=FsMAPK	1701	1.33973	0.42194	0.284864	0.468341	no	up	1.51186	0.596324	0.27312	0.431685	no	up	2.08799	1.06211	0.00677398	0.0546539	no	up	4.15315	2.0542	0.000132019	0.000338996	yes	up	3.1461	1.65357	0.00290894	0.0106155	yes	up	2.75882	1.46405	7.9e-06	5.78e-05	yes	up	GAW09439.1(CMGC MAPK protein kinase [Lentinula edodes])	GO:0004707(molecular_function:MAP kinase activity); GO:0000165(biological_process:MAPK cascade); GO:0005524(molecular_function:ATP binding); GO:0005622(cellular_component:intracellular)	K04371	ERK, MAPK1_3	map04011(MAPK signaling pathway - yeast); map04933(AGE-RAGE signaling pathway in diabetic complications)	ENOG410XNY0(T:Signal transduction mechanisms)	ENOG410XNY0(Mitogen-activated protein kinase)	PF00069.22(Pkinase:Protein kinase domain); PF07714.14(Pkinase_Tyr:Protein tyrosine kinase); PF14531.3(Kinase-like:Kinase-like)	sp|Q00859|MAPK_FUSSO(Mitogen-activated protein kinase OS=Fusarium solani subsp. pisi OX=70791 GN=MAPK PE=2 SV=1)
LE01Gene03529		RecName: Full=LIM domain-containing protein C4F6.12	3385	0.998486	-0.00218567	0.992397	0.996007	no	down	0.924079	-0.113912	0.478541	0.631171	no	down	0.858247	-0.220534	0.34472	0.65127	no	down	0.778506	-0.36122	0.00224196	0.00461383	no	down	0.790005	-0.340067	0.0943248	0.176981	no	down	0.850105	-0.234287	0.187208	0.289532	no	down	GAW07616.1(hypothetical protein LENED_009623 [Lentinula edodes])					ENOG410XRD4(S:Function unknown)	ENOG410XRD4(PDZ and LIM domain)	PF00412.19(LIM:LIM domain)	sp|P49024|PAXI_CHICK(Paxillin OS=Gallus gallus OX=9031 GN=PXN PE=1 SV=1)
LE01Gene13314		_	3063	1.16635	0.222	0.321419	0.505701	no	up	1.40949	0.495176	0.015593	0.0535979	no	up	1.26321	0.337096	0.0821233	0.297088	no	up	2.03836	1.02741	9.94e-06	3.04e-05	yes	up	1.77271	0.825954	0.00028531	0.00148273	no	up	1.4569	0.542898	0.00479071	0.0141348	no	up	KIK60278.1(hypothetical protein GYMLUDRAFT_43568 [Gymnopus luxurians FD-317 M1])					COG0790(S:Function unknown)	COG0790(Sel1 domain protein repeat-containing protein)	PF08238.9(Sel1:Sel1 repeat)	sp|O94614|CHR4_SCHPO(Chitin synthase regulatory factor 4 OS=Schizosaccharomyces pombe (strain 972 / ATCC 24843) OX=284812 GN=chr4 PE=1 SV=4)
LE01Gene06163		RecName: Full=Protein kinase DC2	2441	0.769854	-0.377344	0.0260714	0.0916349	no	down	1.38652	0.471469	0.000173512	0.00151718	no	up	0.959415	-0.0597731	0.695424	0.873186	no	down	1.00636	0.00914007	0.944415	0.957201	no	up	1.32429	0.40522	0.00982306	0.0285871	no	up	0.731736	-0.450606	7.29e-05	0.000397489	no	down	GAW05808.1(camp-dependent protein kinase catalytic subunit [Lentinula edodes])	GO:0006468(biological_process:protein phosphorylation); GO:0016310(biological_process:phosphorylation); GO:0000166(molecular_function:nucleotide binding); GO:0004674(molecular_function:protein serine/threonine kinase activity); GO:0004672(molecular_function:protein kinase activity); GO:0005524(molecular_function:ATP binding)	K04345	PKA	map04113(Meiosis - yeast); map04213(Longevity regulating pathway - multiple species)	ENOG410XPQQ(T:Signal transduction mechanisms)	ENOG410XPQQ(CAMP-dependent protein kinase, catalytic subunit)	PF00069.22(Pkinase:Protein kinase domain); PF07714.14(Pkinase_Tyr:Protein tyrosine kinase); PF14531.3(Kinase-like:Kinase-like)	sp|P16912|KDC2_DROME(Protein kinase DC2 OS=Drosophila melanogaster OX=7227 GN=Pka-C3 PE=2 SV=2)
LE01Gene02543		RecName: Full=Serine/threonine-protein kinase oca2	3548	1.13214	0.179048	0.355225	0.538211	no	up	0.986221	-0.0200164	0.922391	0.95166	no	down	1.04939	0.0695498	0.655807	0.852611	no	up	1.15109	0.203004	0.36599	0.439537	no	up	1.03178	0.0451294	0.83284	0.891154	no	up	1.17545	0.233209	0.178846	0.279088	no	up	KIK59778.1(hypothetical protein GYMLUDRAFT_74223 [Gymnopus luxurians FD-317 M1])					ENOG410XQ0D(T:Signal transduction mechanisms)	ENOG410XQ0D(Serine Threonine protein kinase)	PF00069.22(Pkinase:Protein kinase domain); PF07714.14(Pkinase_Tyr:Protein tyrosine kinase)	sp|O59763|OCA2_SCHPO(Serine/threonine-protein kinase oca2 OS=Schizosaccharomyces pombe (strain 972 / ATCC 24843) OX=284812 GN=oca2 PE=1 SV=1)
LE01Gene14015		RecName: Full=MAP kinase kinase kinase wis4; AltName: Full=MAP kinase kinase kinase wak1; AltName: Full=MAP kinase kinase kinase wik1	1537	1.15685	0.210202	0.353108	0.536473	no	up	1.11398	0.155722	0.201952	0.34996	no	up	1.05829	0.0817323	0.584577	0.815987	no	up	1.33892	0.421069	0.0405862	0.0633106	no	up	1.17343	0.230737	0.0981407	0.182785	no	up	1.2116	0.276914	0.20501	0.310754	no	up	GAW06838.1(kinase-like protein [Lentinula edodes])		K02208	CDK8_11		ENOG410XPP3(S:Function unknown)	ENOG410XPP3(-)	PF00069.22(Pkinase:Protein kinase domain); PF07714.14(Pkinase_Tyr:Protein tyrosine kinase); PF14531.3(Kinase-like:Kinase-like); PF01636.20(APH:Phosphotransferase enzyme family)	sp|P97377|CDK2_MOUSE(Cyclin-dependent kinase 2 OS=Mus musculus OX=10090 GN=Cdk2 PE=1 SV=2)
LE01Gene03836		RecName: Full=Beta-glucan synthesis-associated protein KRE6; AltName: Full=Killer toxin-resistance protein 6	2413	0.94906	-0.075429	0.742393	0.84535	no	down	1.27079	0.345728	0.0227498	0.0711382	no	up	0.949471	-0.0748049	0.635226	0.841812	no	down	1.12611	0.171345	0.434953	0.507988	no	up	1.20262	0.26618	0.0572516	0.118654	no	up	0.892408	-0.164225	0.489314	0.604431	no	down	GAW05172.1(glycoside hydrolase family 16 protein [Lentinula edodes])	GO:0016787(molecular_function:hydrolase activity); GO:0016020(cellular_component:membrane)				COG2273(G:Carbohydrate transport and metabolism)	COG2273(hydrolase family 16)	PF03935.12(SKN1:Beta-glucan synthesis-associated protein (SKN1))	sp|P87024|SKN1_CANAX(Beta-glucan synthesis-associated protein SKN1 OS=Candida albicans OX=5476 GN=SKN1 PE=2 SV=1)
LE01Gene05205		RecName: Full=Cell cycle serine/threonine-protein kinase CDC5/MSD2	3094	0.591539	-0.757454	0.0633857	0.171655	no	down	0.794912	-0.331133	0.242374	0.397373	no	down	0.786766	-0.345994	0.361771	0.665215	no	down	0.36438	-1.45649	4.72e-06	1.52e-05	yes	down	0.623057	-0.682565	0.0208806	0.0525295	no	down	0.462495	-1.11249	0.00554907	0.0160397	yes	down	GAW03512.1(Pkinase-domain-containing protein [Lentinula edodes])	GO:0016301(molecular_function:kinase activity)	K06631	PLK1		ENOG410XQBP(T:Signal transduction mechanisms)	ENOG410XQBP(Polo-like kinase)	PF00069.22(Pkinase:Protein kinase domain); PF07714.14(Pkinase_Tyr:Protein tyrosine kinase); PF00659.15(POLO_box:POLO box duplicated region); PF14531.3(Kinase-like:Kinase-like)	sp|P32562|CDC5_YEAST(Cell cycle serine/threonine-protein kinase CDC5/MSD2 OS=Saccharomyces cerevisiae (strain ATCC 204508 / S288c) OX=559292 GN=CDC5 PE=1 SV=1)
LE01Gene09705		RecName: Full=Uncharacterized beta-glucan synthesis-associated protein C23H3.11c	2330	1.13422	0.1817	0.500848	0.667958	no	up	1.35302	0.436179	0.00148614	0.00858938	no	up	1.03499	0.0496222	0.824716	0.932515	no	up	1.55612	0.63795	0.00320692	0.00639537	no	up	1.39331	0.478521	0.0268272	0.0646171	no	up	1.15953	0.213539	0.330646	0.449971	no	up	GAW06501.1(glycoside hydrolase family 16 protein [Lentinula edodes])	GO:0016787(molecular_function:hydrolase activity); GO:0016020(cellular_component:membrane)				COG2273(S:Function unknown)	COG2273(-)	PF03935.12(SKN1:Beta-glucan synthesis-associated protein (SKN1))	sp|P32486|KRE6_YEAST(Beta-glucan synthesis-associated protein KRE6 OS=Saccharomyces cerevisiae (strain ATCC 204508 / S288c) OX=559292 GN=KRE6 PE=1 SV=2)
LE01Gene11582		RecName: Full=Serine/threonine-protein kinase srk1; AltName: Full=Sty1-regulated kinase 1	2105	1.55231	0.634421	0.129227	0.276865	no	up	1.11419	0.156	0.333232	0.493561	no	up	1.91208	0.935142	0.00639504	0.05277	no	up	3.23143	1.69217	1.05e-07	4.35e-07	yes	up	2.11548	1.08099	0.000325055	0.00166419	yes	up	2.92637	1.54911	1.23e-05	8.53e-05	yes	up	KIK65430.1(hypothetical protein GYMLUDRAFT_38887 [Gymnopus luxurians FD-317 M1])	GO:0006468(biological_process:protein phosphorylation); GO:0016310(biological_process:phosphorylation); GO:0016301(molecular_function:kinase activity); GO:0000166(molecular_function:nucleotide binding); GO:0004674(molecular_function:protein serine/threonine kinase activity); GO:0004672(molecular_function:protein kinase activity); GO:0005524(molecular_function:ATP binding)				ENOG410XRMJ(T:Signal transduction mechanisms)	ENOG410XRMJ(calcium-dependent protein kinase)	PF00069.22(Pkinase:Protein kinase domain); PF07714.14(Pkinase_Tyr:Protein tyrosine kinase)	sp|O94547|SRK1_SCHPO(Serine/threonine-protein kinase srk1 OS=Schizosaccharomyces pombe (strain 972 / ATCC 24843) OX=284812 GN=srk1 PE=1 SV=1)
LE01Gene12758		RecName: Full=Retrotransposon-like protein 1; AltName: Full=Mammalian retrotransposon derived protein 1; AltName: Full=Paternally expressed gene 11 protein; AltName	4034	0.64306	-0.636975	0.0866458	0.211419	no	down	0.958129	-0.0617084	0.785599	0.864398	no	down	0.922482	-0.116407	0.688559	0.869593	no	down	0.559761	-0.837116	0.0090751	0.0164408	no	down	0.880622	-0.183405	0.437468	0.57747	no	down	0.58905	-0.763539	0.0385812	0.0811127	no	down	GAW06904.1(tkl protein kinase [Lentinula edodes])	GO:0006468(biological_process:protein phosphorylation); GO:0005524(molecular_function:ATP binding); GO:0004672(molecular_function:protein kinase activity)				COG0515(S:Function unknown)	COG0515(Phosphotransferase enzyme family)	PF00069.22(Pkinase:Protein kinase domain); PF07714.14(Pkinase_Tyr:Protein tyrosine kinase)	sp|F4JTP5|STY46_ARATH(Serine/threonine-protein kinase STY46 OS=Arabidopsis thaliana OX=3702 GN=STY46 PE=1 SV=1)
LE01Gene04214		RecName: Full=GTP-binding protein rho2; Flags: Precursor	3061	0.864614	-0.209872	0.456761	0.633686	no	down	1.24104	0.311548	0.0554734	0.136651	no	up	0.77493	-0.367862	0.0782724	0.289177	no	down	0.81573	-0.293836	0.240809	0.306147	no	down	0.958295	-0.061459	0.70553	0.800051	no	down	0.662304	-0.594435	0.037381	0.0789724	no	down	GAW05567.1(rho small monomeric gtpase [Lentinula edodes])	GO:0032949(biological_process:regulation of alpha-glucan biosynthetic process); GO:0030950(biological_process:establishment or maintenance of actin cytoskeleton polarity); GO:0051286(cellular_component:cell tip); GO:0030427(cellular_component:site of polarized growth); GO:0032153(cellular_component:cell division site); GO:0003924(molecular_function:GTPase activity); GO:0005634(cellular_component:…	K07975	K07975		COG1100(S:Function unknown)	COG1100(Phosphotransferase enzyme family)	PF00071.19(Ras:Ras family); PF08477.10(Roc:Ras of Complex, Roc, domain of DAPkinase); PF00025.18(Arf:ADP-ribosylation factor family)	sp|Q10133|RHO2_SCHPO(GTP-binding protein rho2 OS=Schizosaccharomyces pombe (strain 972 / ATCC 24843) OX=284812 GN=rho2 PE=1 SV=1)
LE01Gene10327		RecName: Full=Ras-related protein Rap-1	1144	0.819388	-0.287381	0.227169	0.401745	no	down	0.888851	-0.169986	0.185058	0.330407	no	down	0.534807	-0.902909	8.62e-11	9.29e-09	no	down	0.382355	-1.38701	1.62e-10	9.68e-10	yes	down	0.473573	-1.07834	2.77e-12	1.35e-10	yes	down	0.433792	-1.20492	5.81e-08	7.26e-07	yes	down	GAW09787.1(rap 1A [Lentinula edodes])	GO:0016020(cellular_component:membrane); GO:0003924(molecular_function:GTPase activity); GO:0005622(cellular_component:intracellular); GO:0005886(cellular_component:plasma membrane); GO:0005935(cellular_component:cellular bud neck); GO:0007264(biological_process:small GTPase mediated signal transduction); GO:0005525(molecular_function:GTP binding)	K04353	RAP1A		COG1100(S:Function unknown)	COG1100(GTP-binding Protein)	PF00071.19(Ras:Ras family); PF08477.10(Roc:Ras of Complex, Roc, domain of DAPkinase); PF03193.13(DUF258:Protein of unknown function, DUF258); PF00009.24(GTP_EFTU:Elongation factor Tu GTP binding domain)	sp|P08645|RAP1_DROME(Ras-related protein Rap1 OS=Drosophila melanogaster OX=7227 GN=Rap1 PE=1 SV=2)

## Sheet: K_VS K_1
gene_id	gene_name	description	length	K_vs_K1_fc(K1/K)	K_vs_K1_log2fc(K1/K)	K_vs_K1_pvalue	K_vs_K1_padjust	K_vs_K1_significant	K_vs_K1_regulate	nr	go	KO_id	KO_name	paths	cog	cog_description	pfam	swissprot	entrez
LE01Gene02958		RecName: Full=Protein kinase C theta type; AltName: Full=nPKC-theta	4468	4.32751	2.11354	2.26e-11	1.29e-09	yes	up	ESK82784.1(protein kinase [Moniliophthora roreri MCA 2997])		K04445;K06068	RPS6KA5, MSK1;PRKCD	map04933(AGE-RAGE signaling pathway in diabetic complications)	ENOG410XNPH(T:Signal transduction mechanisms); ENOG410XPQQ(T:Signal transduction mechanisms); ENOG410XR1Q(T:Signal transduction mechanisms); COG0515(T:Signal transduction mechanisms)	ENOG410XNPH(protein serine/threonine kinase activity); ENOG410XPQQ(CAMP-dependent protein kinase, catalytic subunit); ENOG410XR1Q(CDC42 binding protein kinase); COG0515(CDC42 binding protein kinase)	PF00069.22(Pkinase:Protein kinase domain); PF07714.14(Pkinase_Tyr:Protein tyrosine kinase); PF14531.3(Kinase-like:Kinase-like)	sp|A8KBH6|KPCB_XENTR(Protein kinase C beta type OS=Xenopus tropicalis OX=8364 GN=prkcb PE=2 SV=1)
LE01Gene02518		RecName: Full=Heat shock protein HSS1	2236	2.28673	1.19329	3.13e-11	1.73e-09	yes	up	GAW08420.1(heat shock protein HSS1 [Lentinula edodes])	GO:0005524(molecular_function:ATP binding)	K03283	HSPA1s	map03040(Spliceosome); map04141(Protein processing in endoplasmic reticulum); map04144(Endocytosis); map04213(Longevity regulating pathway - multiple species)	COG0443(P:Inorganic ion transport and metabolism)	COG0443(alkaline phosphatase)	PF00012.17(HSP70:Hsp70 protein); PF06723.10(MreB_Mbl:MreB/Mbl protein)	sp|Q01877|HSP71_PUCGR(Heat shock protein HSS1 OS=Puccinia graminis OX=5297 GN=HSS1 PE=3 SV=1)
LE01Gene12754		RecName: Full=Negative regulator of sexual conjugation and meiosis	1710	2.04194	1.02994	0.000855046	0.00556369	yes	up	KIK59487.1(hypothetical protein GYMLUDRAFT_245173 [Gymnopus luxurians FD-317 M1])					COG0515(T:Signal transduction mechanisms)	COG0515(Serine Threonine protein kinase)	PF00069.22(Pkinase:Protein kinase domain); PF07714.14(Pkinase_Tyr:Protein tyrosine kinase)	sp|P08092|RAN1_SCHPO(Negative regulator of sexual conjugation and meiosis OS=Schizosaccharomyces pombe (strain 972 / ATCC 24843) OX=284812 GN=ran1 PE=1 SV=2)
LE01Gene07823		RecName: Full=Dynein heavy chain, cytoplasmic; AltName: Full=Dynein heavy chain, cytosolic; Short=DYHC	1278	3.19508	1.67585	0.00564833	0.0251913	yes	up	KIK60278.1(hypothetical protein GYMLUDRAFT_43568 [Gymnopus luxurians FD-317 M1])		K10413	DYNC1H	map04145(Phagosome)	COG0790(S:Function unknown); COG5245(S:Function unknown)	COG0790(-); COG5245(-)		sp|P45444|DYHC_EMENI(Dynein heavy chain, cytoplasmic OS=Emericella nidulans (strain FGSC A4 / ATCC 38163 / CBS 112.46 / NRRL 194 / M139) OX=227321 GN=nudA PE=3 SV=2)
LE01Gene13718		_	1659	2.2829	1.19087	0.00159239	0.00908066	yes	up	KIK52827.1(hypothetical protein GYMLUDRAFT_49660 [Gymnopus luxurians FD-317 M1])							PF03935.12(SKN1:Beta-glucan synthesis-associated protein (SKN1))
LE01Gene09079		RecName: Full=Probable alpha/beta-glucosidase agdC; Flags: Precursor	3432	2.81935	1.49536	0.000933039	0.005943	yes	up	GAW03963.1(glycoside hydrolase family 31 protein [Lentinula edodes])	GO:0016798(molecular_function:hydrolase activity, acting on glycosyl bonds); GO:0008152(biological_process:metabolic process)	K01187	malZ	map00052(Galactose metabolism); map00500(Starch and sucrose metabolism)	COG1501(I:Lipid transport and metabolism); COG1501(U:Intracellular trafficking, secretion, and vesicular transport)	COG1501(Lipase which is essential for lysis of subvacuolar cytoplasm to vacuole targeted bodies and intravacuolar autophagic bodies. Involved in the lysis of intravacuolar multivesicular body (MVB) vesicles. The intravacuolar membrane disintegration by ATG15 is critical to life span extension (By similarity)); COG1501(Lipase which is essential for lysis of subvacuolar cytoplasm to vacuole targete…	PF01055.23(Glyco_hydro_31:Glycosyl hydrolases family 31); PF16863.2(NtCtMGAM_N:N-terminal barrel of NtMGAM and CtMGAM, maltase-glucoamylase); PF13802.3(Gal_mutarotas_2:Galactose mutarotase-like)	sp|A1D1E6|AGDC_NEOFI(Probable alpha/beta-glucosidase agdC OS=Neosartorya fischeri (strain ATCC 1020 / DSM 3700 / CBS 544.65 / FGSC A1164 / JCM 1740 / NRRL 181 / WB 181) OX=331117 GN=agdC PE=3 SV=1)
LE01Gene13730		RecName: Full=Serine/threonine-protein kinase HSL1	3858	2.21903	1.14993	1.27e-08	4.17e-07	yes	up	GAW03545.1(CAMK CAMKL GIN4 protein kinase [Lentinula edodes])					ENOG410XNQ0(S:Function unknown)	ENOG410XNQ0(RING finger)	PF00069.22(Pkinase:Protein kinase domain); PF07714.14(Pkinase_Tyr:Protein tyrosine kinase); PF01636.20(APH:Phosphotransferase enzyme family)	sp|Q5AG71|HSL1_CANAL(Serine/threonine-protein kinase HSL1 OS=Candida albicans (strain SC5314 / ATCC MYA-2876) OX=237561 GN=HSL1 PE=1 SV=2)
LE01Gene01527		RecName: Full=Negative regulator of sexual conjugation and meiosis	1661	3.08931	1.62728	0.00143613	0.00835961	yes	up	GAV98917.1(protein serine threonine kinase [Lentinula edodes])					COG0515(E:Amino acid transport and metabolism)	COG0515(Dehydrogenase)	PF00069.22(Pkinase:Protein kinase domain); PF07714.14(Pkinase_Tyr:Protein tyrosine kinase); PF14531.3(Kinase-like:Kinase-like)	sp|P08092|RAN1_SCHPO(Negative regulator of sexual conjugation and meiosis OS=Schizosaccharomyces pombe (strain 972 / ATCC 24843) OX=284812 GN=ran1 PE=1 SV=2)

## Sheet: K_VS K_2
gene_id	gene_name	description	length	K_vs_K2_fc(K2/K)	K_vs_K2_log2fc(K2/K)	K_vs_K2_pvalue	K_vs_K2_padjust	K_vs_K2_significant	K_vs_K2_regulate	nr	go	KO_id	KO_name	paths	cog	cog_description	pfam	swissprot	entrez
LE01Gene00475		RecName: Full=Calcium and calcium/calmodulin-dependent serine/threonine-protein kinase; Short=LlCCaMK	1484	3.40164	1.76623	3.19e-06	3.32e-05	yes	up	GAW04409.1(kinase-like protein [Lentinula edodes])	GO:0009987(biological_process:cellular process)	K06641	CHEK2	map04111(Cell cycle - yeast)	ENOG410XRMJ(T:Signal transduction mechanisms); ENOG410YA63(T:Signal transduction mechanisms)	ENOG410XRMJ(calcium-dependent protein kinase); ENOG410YA63(doublecortin-like kinase)	PF00069.22(Pkinase:Protein kinase domain); PF07714.14(Pkinase_Tyr:Protein tyrosine kinase); PF00498.23(FHA:FHA domain); PF14531.3(Kinase-like:Kinase-like)	sp|W0LYS5|CAMKI_MACNP(Calcium/calmodulin-dependent protein kinase type 1 OS=Macrobrachium nipponense OX=159736 GN=CaMKI PE=2 SV=1)
LE01Gene02958		RecName: Full=Protein kinase C theta type; AltName: Full=nPKC-theta	4468	2.15017	1.10445	2.11e-05	0.000165277	yes	up	ESK82784.1(protein kinase [Moniliophthora roreri MCA 2997])		K04445;K06068	RPS6KA5, MSK1;PRKCD	map04933(AGE-RAGE signaling pathway in diabetic complications)	ENOG410XNPH(T:Signal transduction mechanisms); ENOG410XPQQ(T:Signal transduction mechanisms); ENOG410XR1Q(T:Signal transduction mechanisms); COG0515(T:Signal transduction mechanisms)	ENOG410XNPH(protein serine/threonine kinase activity); ENOG410XPQQ(CAMP-dependent protein kinase, catalytic subunit); ENOG410XR1Q(CDC42 binding protein kinase); COG0515(CDC42 binding protein kinase)	PF00069.22(Pkinase:Protein kinase domain); PF07714.14(Pkinase_Tyr:Protein tyrosine kinase); PF14531.3(Kinase-like:Kinase-like)	sp|A8KBH6|KPCB_XENTR(Protein kinase C beta type OS=Xenopus tropicalis OX=8364 GN=prkcb PE=2 SV=1)
LE01Gene02185		RecName: Full=CBL-interacting serine/threonine-protein kinase 23; AltName: Full=Protein LOW-K(+)-SENSITIVE 1; AltName: Full=SNF1-related kinase 3.23; AltName: Full	1813	10.4374	3.3837	6.92e-08	1.16e-06	yes	up	GAW01552.1(NADH-ubiquinone oxidoreductase 20 kDa subunit [Lentinula edodes])		K08801	PASK		ENOG410ZMPJ(T:Signal transduction mechanisms); COG0515(T:Signal transduction mechanisms); ENOG410YDMV(T:Signal transduction mechanisms)	ENOG410ZMPJ(PAS domain containing serine threonine kinase); COG0515(PAS domain containing serine threonine kinase); ENOG410YDMV(Serine Threonine protein kinase)	PF00069.22(Pkinase:Protein kinase domain); PF07714.14(Pkinase_Tyr:Protein tyrosine kinase); PF01636.20(APH:Phosphotransferase enzyme family)	sp|Q6Z9F4|CIPK6_ORYSJ(CBL-interacting protein kinase 6 OS=Oryza sativa subsp. japonica OX=39947 GN=CIPK6 PE=2 SV=1)
LE01Gene05333		RecName: Full=Serine/threonine-protein kinase GIN4; AltName: Full=Growth inhibitory protein 4	2689	13.5754	3.76292	0.000304163	0.00156568	yes	up	GAW08155.1(Pkinase-domain-containing protein [Lentinula edodes])					ENOG410XNQ0(T:Signal transduction mechanisms)	ENOG410XNQ0(CAMK family protein kinase)	PF00069.22(Pkinase:Protein kinase domain); PF07714.14(Pkinase_Tyr:Protein tyrosine kinase); PF16797.2(Fungal_KA1:Fungal kinase associated-1 domain)	sp|Q5AG71|HSL1_CANAL(Serine/threonine-protein kinase HSL1 OS=Candida albicans (strain SC5314 / ATCC MYA-2876) OX=237561 GN=HSL1 PE=1 SV=2)
LE01Gene02518		RecName: Full=Heat shock protein HSS1	2236	3.46506	1.79288	9.35e-15	7.39e-13	yes	up	GAW08420.1(heat shock protein HSS1 [Lentinula edodes])	GO:0005524(molecular_function:ATP binding)	K03283	HSPA1s	map03040(Spliceosome); map04141(Protein processing in endoplasmic reticulum); map04144(Endocytosis); map04213(Longevity regulating pathway - multiple species)	COG0443(P:Inorganic ion transport and metabolism)	COG0443(alkaline phosphatase)	PF00012.17(HSP70:Hsp70 protein); PF06723.10(MreB_Mbl:MreB/Mbl protein)	sp|Q01877|HSP71_PUCGR(Heat shock protein HSS1 OS=Puccinia graminis OX=5297 GN=HSS1 PE=3 SV=1)
LE01Gene09429		RecName: Full=Glucoamylase 1; AltName: Full=1,4-alpha-D-glucan glucohydrolase; AltName: Full=Glucan 1,4-alpha-glucosidase; Flags: Precursor	3809	2.74084	1.45462	4.27e-06	4.26e-05	yes	up	GAW03388.1(glycoside hydrolase family 31 protein [Lentinula edodes])	GO:0005975(biological_process:carbohydrate metabolic process); GO:0030246(molecular_function:carbohydrate binding); GO:0004553(molecular_function:hydrolase activity, hydrolyzing O-glycosyl compounds)	K01187	malZ	map00052(Galactose metabolism); map00500(Starch and sucrose metabolism)	COG1501(K:Transcription)	COG1501(fungal specific transcription factor)	PF01055.23(Glyco_hydro_31:Glycosyl hydrolases family 31); PF16863.2(NtCtMGAM_N:N-terminal barrel of NtMGAM and CtMGAM, maltase-glucoamylase); PF13802.3(Gal_mutarotas_2:Galactose mutarotase-like)	sp|Q9C0Y4|AGLU_SCHPO(Alpha-glucosidase OS=Schizosaccharomyces pombe (strain 972 / ATCC 24843) OX=284812 GN=agl1 PE=1 SV=2)
LE01Gene03011		_	2949	2.68732	1.42617	0.000115812	0.000699297	yes	up	KIK55503.1(glycoside hydrolase family 31 protein [Gymnopus luxurians FD-317 M1])	GO:0016798(molecular_function:hydrolase activity, acting on glycosyl bonds); GO:0008152(biological_process:metabolic process)				COG1501(G:Carbohydrate transport and metabolism)	COG1501(hydrolase, family 31)	PF01055.23(Glyco_hydro_31:Glycosyl hydrolases family 31)	sp|A2QTU5|XYLA_ASPNC(Alpha-xylosidase A OS=Aspergillus niger (strain CBS 513.88 / FGSC A1513) OX=425011 GN=axlA PE=1 SV=1)
LE01Gene12754		RecName: Full=Negative regulator of sexual conjugation and meiosis	1710	13.1058	3.71214	2.97e-08	5.56e-07	yes	up	KIK59487.1(hypothetical protein GYMLUDRAFT_245173 [Gymnopus luxurians FD-317 M1])					COG0515(T:Signal transduction mechanisms)	COG0515(Serine Threonine protein kinase)	PF00069.22(Pkinase:Protein kinase domain); PF07714.14(Pkinase_Tyr:Protein tyrosine kinase)	sp|P08092|RAN1_SCHPO(Negative regulator of sexual conjugation and meiosis OS=Schizosaccharomyces pombe (strain 972 / ATCC 24843) OX=284812 GN=ran1 PE=1 SV=2)
LE01Gene07823		RecName: Full=Dynein heavy chain, cytoplasmic; AltName: Full=Dynein heavy chain, cytosolic; Short=DYHC	1278	2.97039	1.57065	0.0141548	0.0384033	yes	up	KIK60278.1(hypothetical protein GYMLUDRAFT_43568 [Gymnopus luxurians FD-317 M1])		K10413	DYNC1H	map04145(Phagosome)	COG0790(S:Function unknown); COG5245(S:Function unknown)	COG0790(-); COG5245(-)		sp|P45444|DYHC_EMENI(Dynein heavy chain, cytoplasmic OS=Emericella nidulans (strain FGSC A4 / ATCC 38163 / CBS 112.46 / NRRL 194 / M139) OX=227321 GN=nudA PE=3 SV=2)
LE01Gene09137		RecName: Full=Mitogen-activated protein kinase HOG1; Short=MAP kinase HOG1	1779	2.00419	1.00302	0.00781936	0.0236326	yes	up	GAW09687.1(mitogen activated protein kinase [Lentinula edodes])	GO:0004707(molecular_function:MAP kinase activity); GO:0000165(biological_process:MAPK cascade); GO:0005524(molecular_function:ATP binding); GO:0005622(cellular_component:intracellular)	K04441	P38	map04011(MAPK signaling pathway - yeast); map04139(Mitophagy - yeast); map04933(AGE-RAGE signaling pathway in diabetic complications)	ENOG410XNY0(T:Signal transduction mechanisms)	ENOG410XNY0(Mitogen-activated protein kinase)	PF00069.22(Pkinase:Protein kinase domain); PF07714.14(Pkinase_Tyr:Protein tyrosine kinase); PF01636.20(APH:Phosphotransferase enzyme family); PF06293.11(Kdo:Lipopolysaccharide kinase (Kdo/WaaP) family)	sp|P0CP68|HOG1_CRYNJ(Mitogen-activated protein kinase HOG1 OS=Cryptococcus neoformans var. neoformans serotype D (strain JEC21 / ATCC MYA-565) OX=214684 GN=HOG1 PE=1 SV=1)
LE01Gene01466		RecName: Full=Serine/threonine-protein kinase cek1	6981	2.09901	1.06971	5.61e-05	0.000378885	yes	up	GAV98974.1(RIM15 response regulator receiver protein [Lentinula edodes])	GO:0009987(biological_process:cellular process); GO:0016301(molecular_function:kinase activity)	K12767	RIM15	map04113(Meiosis - yeast); map04213(Longevity regulating pathway - multiple species)	ENOG410XPWX(T:Signal transduction mechanisms); COG0784(T:Signal transduction mechanisms)	ENOG410XPWX(microtubule associated serine threonine kinase); COG0784(response regulator)	PF00069.22(Pkinase:Protein kinase domain); PF07714.14(Pkinase_Tyr:Protein tyrosine kinase); PF00072.21(Response_reg:Response regulator receiver domain); PF14531.3(Kinase-like:Kinase-like); PF08447.9(PAS_3:PAS fold)	sp|P38938|CEK1_SCHPO(Serine/threonine-protein kinase cek1 OS=Schizosaccharomyces pombe (strain 972 / ATCC 24843) OX=284812 GN=cek1 PE=1 SV=3)
LE01Gene09079		RecName: Full=Probable alpha/beta-glucosidase agdC; Flags: Precursor	3432	3.51285	1.81264	8.63e-07	1.07e-05	yes	up	GAW03963.1(glycoside hydrolase family 31 protein [Lentinula edodes])	GO:0016798(molecular_function:hydrolase activity, acting on glycosyl bonds); GO:0008152(biological_process:metabolic process)	K01187	malZ	map00052(Galactose metabolism); map00500(Starch and sucrose metabolism)	COG1501(I:Lipid transport and metabolism); COG1501(U:Intracellular trafficking, secretion, and vesicular transport)	COG1501(Lipase which is essential for lysis of subvacuolar cytoplasm to vacuole targeted bodies and intravacuolar autophagic bodies. Involved in the lysis of intravacuolar multivesicular body (MVB) vesicles. The intravacuolar membrane disintegration by ATG15 is critical to life span extension (By similarity)); COG1501(Lipase which is essential for lysis of subvacuolar cytoplasm to vacuole targete…	PF01055.23(Glyco_hydro_31:Glycosyl hydrolases family 31); PF16863.2(NtCtMGAM_N:N-terminal barrel of NtMGAM and CtMGAM, maltase-glucoamylase); PF13802.3(Gal_mutarotas_2:Galactose mutarotase-like)	sp|A1D1E6|AGDC_NEOFI(Probable alpha/beta-glucosidase agdC OS=Neosartorya fischeri (strain ATCC 1020 / DSM 3700 / CBS 544.65 / FGSC A1164 / JCM 1740 / NRRL 181 / WB 181) OX=331117 GN=agdC PE=3 SV=1)
LE01Gene10283		RecName: Full=Serine/threonine-protein kinase gad8	1226	109.669	6.77702	7.32e-13	4.02e-11	yes	up	KIK63920.1(hypothetical protein GYMLUDRAFT_71391 [Gymnopus luxurians FD-317 M1])	GO:0004674(molecular_function:protein serine/threonine kinase activity); GO:0006468(biological_process:protein phosphorylation); GO:0005524(molecular_function:ATP binding)	K13303	SGK2		ENOG410XNPH(T:Signal transduction mechanisms)	ENOG410XNPH(protein serine/threonine kinase activity)	PF00069.22(Pkinase:Protein kinase domain)	sp|Q9P7J8|GAD8_SCHPO(Serine/threonine-protein kinase gad8 OS=Schizosaccharomyces pombe (strain 972 / ATCC 24843) OX=284812 GN=gad8 PE=1 SV=1)
LE01Gene13730		RecName: Full=Serine/threonine-protein kinase HSL1	3858	6.16459	2.624	7.11e-06	6.55e-05	yes	up	GAW03545.1(CAMK CAMKL GIN4 protein kinase [Lentinula edodes])					ENOG410XNQ0(S:Function unknown)	ENOG410XNQ0(RING finger)	PF00069.22(Pkinase:Protein kinase domain); PF07714.14(Pkinase_Tyr:Protein tyrosine kinase); PF01636.20(APH:Phosphotransferase enzyme family)	sp|Q5AG71|HSL1_CANAL(Serine/threonine-protein kinase HSL1 OS=Candida albicans (strain SC5314 / ATCC MYA-2876) OX=237561 GN=HSL1 PE=1 SV=2)
LE01Gene01527		RecName: Full=Negative regulator of sexual conjugation and meiosis	1661	54.5691	5.77001	4.02e-06	4.05e-05	yes	up	GAV98917.1(protein serine threonine kinase [Lentinula edodes])					COG0515(E:Amino acid transport and metabolism)	COG0515(Dehydrogenase)	PF00069.22(Pkinase:Protein kinase domain); PF07714.14(Pkinase_Tyr:Protein tyrosine kinase); PF14531.3(Kinase-like:Kinase-like)	sp|P08092|RAN1_SCHPO(Negative regulator of sexual conjugation and meiosis OS=Schizosaccharomyces pombe (strain 972 / ATCC 24843) OX=284812 GN=ran1 PE=1 SV=2)
LE01Gene03398		RecName: Full=Mitogen-activated protein kinase; AltName: Full=FsMAPK	1701	3.1461	1.65357	0.00290894	0.0106155	yes	up	GAW09439.1(CMGC MAPK protein kinase [Lentinula edodes])	GO:0004707(molecular_function:MAP kinase activity); GO:0000165(biological_process:MAPK cascade); GO:0005524(molecular_function:ATP binding); GO:0005622(cellular_component:intracellular)	K04371	ERK, MAPK1_3	map04011(MAPK signaling pathway - yeast); map04933(AGE-RAGE signaling pathway in diabetic complications)	ENOG410XNY0(T:Signal transduction mechanisms)	ENOG410XNY0(Mitogen-activated protein kinase)	PF00069.22(Pkinase:Protein kinase domain); PF07714.14(Pkinase_Tyr:Protein tyrosine kinase); PF14531.3(Kinase-like:Kinase-like)	sp|Q00859|MAPK_FUSSO(Mitogen-activated protein kinase OS=Fusarium solani subsp. pisi OX=70791 GN=MAPK PE=2 SV=1)
LE01Gene11582		RecName: Full=Serine/threonine-protein kinase srk1; AltName: Full=Sty1-regulated kinase 1	2105	2.11548	1.08099	0.000325055	0.00166419	yes	up	KIK65430.1(hypothetical protein GYMLUDRAFT_38887 [Gymnopus luxurians FD-317 M1])	GO:0006468(biological_process:protein phosphorylation); GO:0016310(biological_process:phosphorylation); GO:0016301(molecular_function:kinase activity); GO:0000166(molecular_function:nucleotide binding); GO:0004674(molecular_function:protein serine/threonine kinase activity); GO:0004672(molecular_function:protein kinase activity); GO:0005524(molecular_function:ATP binding)				ENOG410XRMJ(T:Signal transduction mechanisms)	ENOG410XRMJ(calcium-dependent protein kinase)	PF00069.22(Pkinase:Protein kinase domain); PF07714.14(Pkinase_Tyr:Protein tyrosine kinase)	sp|O94547|SRK1_SCHPO(Serine/threonine-protein kinase srk1 OS=Schizosaccharomyces pombe (strain 972 / ATCC 24843) OX=284812 GN=srk1 PE=1 SV=1)
LE01Gene10327		RecName: Full=Ras-related protein Rap-1	1144	0.473573	-1.07834	2.77e-12	1.35e-10	yes	down	GAW09787.1(rap 1A [Lentinula edodes])	GO:0016020(cellular_component:membrane); GO:0003924(molecular_function:GTPase activity); GO:0005622(cellular_component:intracellular); GO:0005886(cellular_component:plasma membrane); GO:0005935(cellular_component:cellular bud neck); GO:0007264(biological_process:small GTPase mediated signal transduction); GO:0005525(molecular_function:GTP binding)	K04353	RAP1A		COG1100(S:Function unknown)	COG1100(GTP-binding Protein)	PF00071.19(Ras:Ras family); PF08477.10(Roc:Ras of Complex, Roc, domain of DAPkinase); PF03193.13(DUF258:Protein of unknown function, DUF258); PF00009.24(GTP_EFTU:Elongation factor Tu GTP binding domain)	sp|P08645|RAP1_DROME(Ras-related protein Rap1 OS=Drosophila melanogaster OX=7227 GN=Rap1 PE=1 SV=2)
LE01Gene05769		RecName: Full=GTP-binding protein rhoA; AltName: Full=Rho1 protein homolog; Flags: Precursor	1178	0.486776	-1.03867	7.83e-17	9.79e-15	yes	down	GAW02099.1(small gtpase-binding protein [Lentinula edodes])	GO:0005622(cellular_component:intracellular); GO:0007264(biological_process:small GTPase mediated signal transduction); GO:0005525(molecular_function:GTP binding)	K04513	RHOA	map04011(MAPK signaling pathway - yeast); map04144(Endocytosis)	COG1100(Z:Cytoskeleton)	COG1100(myosin heavy chain)	PF00071.19(Ras:Ras family); PF08477.10(Roc:Ras of Complex, Roc, domain of DAPkinase); PF00025.18(Arf:ADP-ribosylation factor family)	sp|Q9C3Y4|RHOA_EMENI(GTP-binding protein rhoA OS=Emericella nidulans (strain FGSC A4 / ATCC 38163 / CBS 112.46 / NRRL 194 / M139) OX=227321 GN=rhoA PE=3 SV=1)
LE01Gene04542		RecName: Full=Heat shock 70 kDa protein; Flags: Precursor	2512	0.491979	-1.02333	0.00131317	0.00546403	yes	down	GAW04349.1(heat shock protein [Lentinula edodes])	GO:0006457(biological_process:protein folding); GO:0051082(molecular_function:unfolded protein binding); GO:0005524(molecular_function:ATP binding)	K04043	dnaK, HSPA9	map03018(RNA degradation)	COG0443(G:Carbohydrate transport and metabolism)	COG0443(endo-glucanase)	PF00012.17(HSP70:Hsp70 protein); PF06723.10(MreB_Mbl:MreB/Mbl protein)	sp|Q5B0C0|HSP7M_EMENI(Heat shock 70 kDa protein OS=Emericella nidulans (strain FGSC A4 / ATCC 38163 / CBS 112.46 / NRRL 194 / M139) OX=227321 GN=AN6010 PE=1 SV=1)
LE01Gene10236		RecName: Full=Serine/threonine-protein kinase ark1; AltName: Full=Aurora-related kinase 1	1509	0.475061	-1.07381	0.00193093	0.00754337	yes	down	KIK69960.1(hypothetical protein GYMLUDRAFT_34363 [Gymnopus luxurians FD-317 M1])	GO:0043234(cellular_component:protein complex); GO:0031577(biological_process:spindle checkpoint); GO:0006468(biological_process:protein phosphorylation); GO:0000070(biological_process:mitotic sister chromatid segregation); GO:0034502(biological_process:protein localization to chromosome); GO:0045132(biological_process:meiotic chromosome segregation); GO:0000166(molecular_function:nucleotide bind…	K01301;K08850	NAALAD;AURKX		ENOG410XNRB(T:Signal transduction mechanisms)	ENOG410XNRB(serine threonine-protein kinase)	PF00069.22(Pkinase:Protein kinase domain); PF07714.14(Pkinase_Tyr:Protein tyrosine kinase); PF14531.3(Kinase-like:Kinase-like)	sp|O59790|ARK1_SCHPO(Serine/threonine-protein kinase ark1 OS=Schizosaccharomyces pombe (strain 972 / ATCC 24843) OX=284812 GN=ark1 PE=1 SV=2)

## Sheet: K_VS K_3
gene_id	gene_name	description	length	K_vs_K3_fc(K3/K)	K_vs_K3_log2fc(K3/K)	K_vs_K3_pvalue	K_vs_K3_padjust	K_vs_K3_significant	K_vs_K3_regulate	nr	go	KO_id	KO_name	paths	cog	cog_description	pfam	swissprot	entrez
LE01Gene10282		RecName: Full=Serine/threonine-protein kinase gad8	1308	10.4854	3.39031	0.0227824	0.0378455	yes	up	KIK63920.1(hypothetical protein GYMLUDRAFT_71391 [Gymnopus luxurians FD-317 M1])	GO:0004674(molecular_function:protein serine/threonine kinase activity); GO:0006468(biological_process:protein phosphorylation); GO:0005524(molecular_function:ATP binding)	K13303	SGK2		ENOG410XNPH(T:Signal transduction mechanisms); COG2801(L:Replication, recombination and repair)	ENOG410XNPH(protein serine/threonine kinase activity); COG2801(Retrotransposon protein)	PF00078.24(RVT_1:Reverse transcriptase (RNA-dependent DNA polymerase)); PF00069.22(Pkinase:Protein kinase domain)	sp|Q9P7J8|GAD8_SCHPO(Serine/threonine-protein kinase gad8 OS=Schizosaccharomyces pombe (strain 972 / ATCC 24843) OX=284812 GN=gad8 PE=1 SV=1)
LE01Gene00475		RecName: Full=Calcium and calcium/calmodulin-dependent serine/threonine-protein kinase; Short=LlCCaMK	1484	3.13265	1.64738	0.00367648	0.0072367	yes	up	GAW04409.1(kinase-like protein [Lentinula edodes])	GO:0009987(biological_process:cellular process)	K06641	CHEK2	map04111(Cell cycle - yeast)	ENOG410XRMJ(T:Signal transduction mechanisms); ENOG410YA63(T:Signal transduction mechanisms)	ENOG410XRMJ(calcium-dependent protein kinase); ENOG410YA63(doublecortin-like kinase)	PF00069.22(Pkinase:Protein kinase domain); PF07714.14(Pkinase_Tyr:Protein tyrosine kinase); PF00498.23(FHA:FHA domain); PF14531.3(Kinase-like:Kinase-like)	sp|W0LYS5|CAMKI_MACNP(Calcium/calmodulin-dependent protein kinase type 1 OS=Macrobrachium nipponense OX=159736 GN=CaMKI PE=2 SV=1)
LE01Gene02958		RecName: Full=Protein kinase C theta type; AltName: Full=nPKC-theta	4468	2.40055	1.26336	5.8e-07	2.16e-06	yes	up	ESK82784.1(protein kinase [Moniliophthora roreri MCA 2997])		K04445;K06068	RPS6KA5, MSK1;PRKCD	map04933(AGE-RAGE signaling pathway in diabetic complications)	ENOG410XNPH(T:Signal transduction mechanisms); ENOG410XPQQ(T:Signal transduction mechanisms); ENOG410XR1Q(T:Signal transduction mechanisms); COG0515(T:Signal transduction mechanisms)	ENOG410XNPH(protein serine/threonine kinase activity); ENOG410XPQQ(CAMP-dependent protein kinase, catalytic subunit); ENOG410XR1Q(CDC42 binding protein kinase); COG0515(CDC42 binding protein kinase)	PF00069.22(Pkinase:Protein kinase domain); PF07714.14(Pkinase_Tyr:Protein tyrosine kinase); PF14531.3(Kinase-like:Kinase-like)	sp|A8KBH6|KPCB_XENTR(Protein kinase C beta type OS=Xenopus tropicalis OX=8364 GN=prkcb PE=2 SV=1)
LE01Gene02185		RecName: Full=CBL-interacting serine/threonine-protein kinase 23; AltName: Full=Protein LOW-K(+)-SENSITIVE 1; AltName: Full=SNF1-related kinase 3.23; AltName: Full	1813	27.1	4.76022	1.26e-11	8.61e-11	yes	up	GAW01552.1(NADH-ubiquinone oxidoreductase 20 kDa subunit [Lentinula edodes])		K08801	PASK		ENOG410ZMPJ(T:Signal transduction mechanisms); COG0515(T:Signal transduction mechanisms); ENOG410YDMV(T:Signal transduction mechanisms)	ENOG410ZMPJ(PAS domain containing serine threonine kinase); COG0515(PAS domain containing serine threonine kinase); ENOG410YDMV(Serine Threonine protein kinase)	PF00069.22(Pkinase:Protein kinase domain); PF07714.14(Pkinase_Tyr:Protein tyrosine kinase); PF01636.20(APH:Phosphotransferase enzyme family)	sp|Q6Z9F4|CIPK6_ORYSJ(CBL-interacting protein kinase 6 OS=Oryza sativa subsp. japonica OX=39947 GN=CIPK6 PE=2 SV=1)
LE01Gene11000		RecName: Full=Rho GTPase-activating protein 39	3019	2.0117	1.00841	0.00071209	0.00160007	yes	up	GAW05533.1(rho gtpase-activating protein 39 isoform 2 [Lentinula edodes])		K20649	ARHGAP39		ENOG410XQ23(S:Function unknown)	ENOG410XQ23(Rho GTPase activating protein 39)	PF00784.14(MyTH4:MyTH4 domain); PF00620.24(RhoGAP:RhoGAP domain); PF00397.23(WW:WW domain)	sp|Q9C0H5|RHG39_HUMAN(Rho GTPase-activating protein 39 OS=Homo sapiens OX=9606 GN=ARHGAP39 PE=1 SV=2)
LE01Gene05333		RecName: Full=Serine/threonine-protein kinase GIN4; AltName: Full=Growth inhibitory protein 4	2689	30.6453	4.93759	1.3e-12	1e-11	yes	up	GAW08155.1(Pkinase-domain-containing protein [Lentinula edodes])					ENOG410XNQ0(T:Signal transduction mechanisms)	ENOG410XNQ0(CAMK family protein kinase)	PF00069.22(Pkinase:Protein kinase domain); PF07714.14(Pkinase_Tyr:Protein tyrosine kinase); PF16797.2(Fungal_KA1:Fungal kinase associated-1 domain)	sp|Q5AG71|HSL1_CANAL(Serine/threonine-protein kinase HSL1 OS=Candida albicans (strain SC5314 / ATCC MYA-2876) OX=237561 GN=HSL1 PE=1 SV=2)
LE01Gene04938		RecName: Full=Beta-glucan synthesis-associated protein KRE6; AltName: Full=Killer toxin-resistance protein 6	1944	5.00997	2.3248	7.69e-13	6.07e-12	yes	up	KIK69476.1(glycoside hydrolase family 16 protein [Gymnopus luxurians FD-317 M1])					COG2273(G:Carbohydrate transport and metabolism)	COG2273(hydrolase family 16)	PF03935.12(SKN1:Beta-glucan synthesis-associated protein (SKN1))	sp|O13941|YEPB_SCHPO(Uncharacterized beta-glucan synthesis-associated protein C23H3.11c OS=Schizosaccharomyces pombe (strain 972 / ATCC 24843) OX=284812 GN=SPAC23H3.11c PE=3 SV=1)
LE01Gene09429		RecName: Full=Glucoamylase 1; AltName: Full=1,4-alpha-D-glucan glucohydrolase; AltName: Full=Glucan 1,4-alpha-glucosidase; Flags: Precursor	3809	3.27991	1.71366	7.99e-11	4.99e-10	yes	up	GAW03388.1(glycoside hydrolase family 31 protein [Lentinula edodes])	GO:0005975(biological_process:carbohydrate metabolic process); GO:0030246(molecular_function:carbohydrate binding); GO:0004553(molecular_function:hydrolase activity, hydrolyzing O-glycosyl compounds)	K01187	malZ	map00052(Galactose metabolism); map00500(Starch and sucrose metabolism)	COG1501(K:Transcription)	COG1501(fungal specific transcription factor)	PF01055.23(Glyco_hydro_31:Glycosyl hydrolases family 31); PF16863.2(NtCtMGAM_N:N-terminal barrel of NtMGAM and CtMGAM, maltase-glucoamylase); PF13802.3(Gal_mutarotas_2:Galactose mutarotase-like)	sp|Q9C0Y4|AGLU_SCHPO(Alpha-glucosidase OS=Schizosaccharomyces pombe (strain 972 / ATCC 24843) OX=284812 GN=agl1 PE=1 SV=2)
LE01Gene07139		RecName: Full=Probable serine/threonine-protein kinase kinX	2295	2.52796	1.33797	6.58e-14	5.85e-13	yes	up	KIK56187.1(hypothetical protein GYMLUDRAFT_47402 [Gymnopus luxurians FD-317 M1])	GO:0000166(molecular_function:nucleotide binding); GO:0009987(biological_process:cellular process); GO:0004672(molecular_function:protein kinase activity)	K05743	LIMK1		COG0515(T:Signal transduction mechanisms)	COG0515(Serine Threonine protein kinase)	PF07714.14(Pkinase_Tyr:Protein tyrosine kinase); PF00069.22(Pkinase:Protein kinase domain)	sp|Q55EC7|GEFX_DICDI(RasGEF domain-containing serine/threonine-protein kinase X OS=Dictyostelium discoideum OX=44689 GN=gefX PE=2 SV=1)
LE01Gene04173		RecName: Full=Mitogen-activated protein kinase SLT2/MPK1; Short=MAP kinase MPK1	2020	2.82804	1.4998	1.2e-16	1.49e-15	yes	up	GAW05603.1(map kinase [Lentinula edodes])	GO:0004674(molecular_function:protein serine/threonine kinase activity); GO:0006468(biological_process:protein phosphorylation); GO:0005524(molecular_function:ATP binding)	K04464	MAPK7	map04011(MAPK signaling pathway - yeast); map04139(Mitophagy - yeast)	ENOG410XNY0(L:Replication, recombination and repair)	ENOG410XNY0(DNA polymerase)	PF00069.22(Pkinase:Protein kinase domain); PF07714.14(Pkinase_Tyr:Protein tyrosine kinase)	sp|Q00772|SLT2_YEAST(Mitogen-activated protein kinase SLT2/MPK1 OS=Saccharomyces cerevisiae (strain ATCC 204508 / S288c) OX=559292 GN=SLT2 PE=1 SV=2)
LE01Gene04978		RecName: Full=Dual specificity protein kinase FUZ7	2151	2.36377	1.24109	0.00349224	0.00691212	yes	up	GAW03974.1(ste ste7 mek1 protein kinase [Lentinula edodes])	GO:0044424(cellular_component:intracellular part); GO:0030447(biological_process:filamentous growth); GO:0000165(biological_process:MAPK cascade); GO:0000750(biological_process:pheromone-dependent signal transduction involved in conjugation with cellular fusion); GO:0004672(molecular_function:protein kinase activity)	K11226	STE7	map04011(MAPK signaling pathway - yeast)	ENOG410XQ5A(Q:Secondary metabolites biosynthesis, transport and catabolism)	ENOG410XQ5A(amine oxidase)	PF00069.22(Pkinase:Protein kinase domain); PF07714.14(Pkinase_Tyr:Protein tyrosine kinase); PF14531.3(Kinase-like:Kinase-like)	sp|Q99078|FUZ7_USTMA(Dual specificity protein kinase FUZ7 OS=Ustilago maydis (strain 521 / FGSC 9021) OX=237631 GN=FUZ7 PE=3 SV=2)
LE01Gene01682		RecName: Full=GTP-binding protein rhb1; AltName: Full=GTP-binding protein Rheb homolog; Flags: Precursor	3610	3.00979	1.58966	1.01e-08	4.79e-08	yes	up	GAW09449.1(rheb small monomeric gtpase [Lentinula edodes])	GO:0019897(cellular_component:extrinsic component of plasma membrane); GO:0015819(biological_process:lysine transport); GO:0005829(cellular_component:cytosol); GO:0003924(molecular_function:GTPase activity); GO:0005525(molecular_function:GTP binding); GO:0019003(molecular_function:GDP binding); GO:0042147(biological_process:retrograde transport, endosome to Golgi); GO:0007264(biological_process:s…	K07208	RHEB		COG1100(S:Function unknown); ENOG410XNYB(U:Intracellular trafficking, secretion, and vesicular transport)	COG1100(Spo12 family); ENOG410XNYB(SH3-domain GRB2-like)	PF00071.19(Ras:Ras family); PF08477.10(Roc:Ras of Complex, Roc, domain of DAPkinase); PF00025.18(Arf:ADP-ribosylation factor family); PF03193.13(DUF258:Protein of unknown function, DUF258); PF01926.20(MMR_HSR1:50S ribosome-binding GTPase); PF00009.24(GTP_EFTU:Elongation factor Tu GTP binding domain)	sp|O94363|RHB1_SCHPO(GTP-binding protein rhb1 OS=Schizosaccharomyces pombe (strain 972 / ATCC 24843) OX=284812 GN=rhb1 PE=3 SV=1)
LE01Gene12754		RecName: Full=Negative regulator of sexual conjugation and meiosis	1710	32.9499	5.0422	9.68e-17	1.22e-15	yes	up	KIK59487.1(hypothetical protein GYMLUDRAFT_245173 [Gymnopus luxurians FD-317 M1])					COG0515(T:Signal transduction mechanisms)	COG0515(Serine Threonine protein kinase)	PF00069.22(Pkinase:Protein kinase domain); PF07714.14(Pkinase_Tyr:Protein tyrosine kinase)	sp|P08092|RAN1_SCHPO(Negative regulator of sexual conjugation and meiosis OS=Schizosaccharomyces pombe (strain 972 / ATCC 24843) OX=284812 GN=ran1 PE=1 SV=2)
LE01Gene06338		RecName: Full=Hormonally up-regulated neu tumor-associated kinase	4156	2.48532	1.31343	4.05e-13	3.28e-12	yes	up	GAW06679.1(kinase-like protein [Lentinula edodes])	GO:0016740(molecular_function:transferase activity)				ENOG410XNQ0(O:Posttranslational modification, protein turnover, chaperones); ENOG410YA63(O:Posttranslational modification, protein turnover, chaperones); COG0515(O:Posttranslational modification, protein turnover, chaperones)	ENOG410XNQ0(Zinc finger, C3HC4 type (RING finger)); ENOG410YA63(Zinc finger, C3HC4 type (RING finger)); COG0515(Zinc finger, C3HC4 type (RING finger))	PF00069.22(Pkinase:Protein kinase domain); PF07714.14(Pkinase_Tyr:Protein tyrosine kinase)	sp|Q5BCU8|ATG1_EMENI(Serine/threonine-protein kinase atg1 OS=Emericella nidulans (strain FGSC A4 / ATCC 38163 / CBS 112.46 / NRRL 194 / M139) OX=227321 GN=atg1 PE=3 SV=1)
LE01Gene13718		_	1659	5.34098	2.41711	1.59e-35	1.41e-33	yes	up	KIK52827.1(hypothetical protein GYMLUDRAFT_49660 [Gymnopus luxurians FD-317 M1])							PF03935.12(SKN1:Beta-glucan synthesis-associated protein (SKN1))
LE01Gene09079		RecName: Full=Probable alpha/beta-glucosidase agdC; Flags: Precursor	3432	5.35355	2.42049	1.7e-13	1.44e-12	yes	up	GAW03963.1(glycoside hydrolase family 31 protein [Lentinula edodes])	GO:0016798(molecular_function:hydrolase activity, acting on glycosyl bonds); GO:0008152(biological_process:metabolic process)	K01187	malZ	map00052(Galactose metabolism); map00500(Starch and sucrose metabolism)	COG1501(I:Lipid transport and metabolism); COG1501(U:Intracellular trafficking, secretion, and vesicular transport)	COG1501(Lipase which is essential for lysis of subvacuolar cytoplasm to vacuole targeted bodies and intravacuolar autophagic bodies. Involved in the lysis of intravacuolar multivesicular body (MVB) vesicles. The intravacuolar membrane disintegration by ATG15 is critical to life span extension (By similarity)); COG1501(Lipase which is essential for lysis of subvacuolar cytoplasm to vacuole targete…	PF01055.23(Glyco_hydro_31:Glycosyl hydrolases family 31); PF16863.2(NtCtMGAM_N:N-terminal barrel of NtMGAM and CtMGAM, maltase-glucoamylase); PF13802.3(Gal_mutarotas_2:Galactose mutarotase-like)	sp|A1D1E6|AGDC_NEOFI(Probable alpha/beta-glucosidase agdC OS=Neosartorya fischeri (strain ATCC 1020 / DSM 3700 / CBS 544.65 / FGSC A1164 / JCM 1740 / NRRL 181 / WB 181) OX=331117 GN=agdC PE=3 SV=1)
LE01Gene13730		RecName: Full=Serine/threonine-protein kinase HSL1	3858	13.149	3.71688	1.68e-09	8.83e-09	yes	up	GAW03545.1(CAMK CAMKL GIN4 protein kinase [Lentinula edodes])					ENOG410XNQ0(S:Function unknown)	ENOG410XNQ0(RING finger)	PF00069.22(Pkinase:Protein kinase domain); PF07714.14(Pkinase_Tyr:Protein tyrosine kinase); PF01636.20(APH:Phosphotransferase enzyme family)	sp|Q5AG71|HSL1_CANAL(Serine/threonine-protein kinase HSL1 OS=Candida albicans (strain SC5314 / ATCC MYA-2876) OX=237561 GN=HSL1 PE=1 SV=2)
LE01Gene13394		_	1447	4.0403	2.01446	0.000115251	0.000298498	yes	up	GAT49288.1(predicted protein [Mycena chlorophos])		K19584	PRKX		COG0515(O:Posttranslational modification, protein turnover, chaperones); ENOG4111UBW(T:Signal transduction mechanisms); ENOG410YE35(T:Signal transduction mechanisms); ENOG410XQGS(T:Signal transduction mechanisms); COG0507(T:Signal transduction mechanisms)	COG0515(Cysteine peptidase); ENOG4111UBW(Protein tyrosine kinase); ENOG410YE35(STYKc); ENOG410XQGS(STYKc); COG0507(STYKc)	PF00069.22(Pkinase:Protein kinase domain); PF07714.14(Pkinase_Tyr:Protein tyrosine kinase)	sp|P53668|LIMK1_MOUSE(LIM domain kinase 1 OS=Mus musculus OX=10090 GN=Limk1 PE=1 SV=1)
LE01Gene01527		RecName: Full=Negative regulator of sexual conjugation and meiosis	1661	115.244	6.84855	2.46e-21	5.31e-20	yes	up	GAV98917.1(protein serine threonine kinase [Lentinula edodes])					COG0515(E:Amino acid transport and metabolism)	COG0515(Dehydrogenase)	PF00069.22(Pkinase:Protein kinase domain); PF07714.14(Pkinase_Tyr:Protein tyrosine kinase); PF14531.3(Kinase-like:Kinase-like)	sp|P08092|RAN1_SCHPO(Negative regulator of sexual conjugation and meiosis OS=Schizosaccharomyces pombe (strain 972 / ATCC 24843) OX=284812 GN=ran1 PE=1 SV=2)
LE01Gene03398		RecName: Full=Mitogen-activated protein kinase; AltName: Full=FsMAPK	1701	4.15315	2.0542	0.000132019	0.000338996	yes	up	GAW09439.1(CMGC MAPK protein kinase [Lentinula edodes])	GO:0004707(molecular_function:MAP kinase activity); GO:0000165(biological_process:MAPK cascade); GO:0005524(molecular_function:ATP binding); GO:0005622(cellular_component:intracellular)	K04371	ERK, MAPK1_3	map04011(MAPK signaling pathway - yeast); map04933(AGE-RAGE signaling pathway in diabetic complications)	ENOG410XNY0(T:Signal transduction mechanisms)	ENOG410XNY0(Mitogen-activated protein kinase)	PF00069.22(Pkinase:Protein kinase domain); PF07714.14(Pkinase_Tyr:Protein tyrosine kinase); PF14531.3(Kinase-like:Kinase-like)	sp|Q00859|MAPK_FUSSO(Mitogen-activated protein kinase OS=Fusarium solani subsp. pisi OX=70791 GN=MAPK PE=2 SV=1)
LE01Gene13314		_	3063	2.03836	1.02741	9.94e-06	3.04e-05	yes	up	KIK60278.1(hypothetical protein GYMLUDRAFT_43568 [Gymnopus luxurians FD-317 M1])					COG0790(S:Function unknown)	COG0790(Sel1 domain protein repeat-containing protein)	PF08238.9(Sel1:Sel1 repeat)	sp|O94614|CHR4_SCHPO(Chitin synthase regulatory factor 4 OS=Schizosaccharomyces pombe (strain 972 / ATCC 24843) OX=284812 GN=chr4 PE=1 SV=4)
LE01Gene11582		RecName: Full=Serine/threonine-protein kinase srk1; AltName: Full=Sty1-regulated kinase 1	2105	3.23143	1.69217	1.05e-07	4.35e-07	yes	up	KIK65430.1(hypothetical protein GYMLUDRAFT_38887 [Gymnopus luxurians FD-317 M1])	GO:0006468(biological_process:protein phosphorylation); GO:0016310(biological_process:phosphorylation); GO:0016301(molecular_function:kinase activity); GO:0000166(molecular_function:nucleotide binding); GO:0004674(molecular_function:protein serine/threonine kinase activity); GO:0004672(molecular_function:protein kinase activity); GO:0005524(molecular_function:ATP binding)				ENOG410XRMJ(T:Signal transduction mechanisms)	ENOG410XRMJ(calcium-dependent protein kinase)	PF00069.22(Pkinase:Protein kinase domain); PF07714.14(Pkinase_Tyr:Protein tyrosine kinase)	sp|O94547|SRK1_SCHPO(Serine/threonine-protein kinase srk1 OS=Schizosaccharomyces pombe (strain 972 / ATCC 24843) OX=284812 GN=srk1 PE=1 SV=1)
LE01Gene10327		RecName: Full=Ras-related protein Rap-1	1144	0.382355	-1.38701	1.62e-10	9.68e-10	yes	down	GAW09787.1(rap 1A [Lentinula edodes])	GO:0016020(cellular_component:membrane); GO:0003924(molecular_function:GTPase activity); GO:0005622(cellular_component:intracellular); GO:0005886(cellular_component:plasma membrane); GO:0005935(cellular_component:cellular bud neck); GO:0007264(biological_process:small GTPase mediated signal transduction); GO:0005525(molecular_function:GTP binding)	K04353	RAP1A		COG1100(S:Function unknown)	COG1100(GTP-binding Protein)	PF00071.19(Ras:Ras family); PF08477.10(Roc:Ras of Complex, Roc, domain of DAPkinase); PF03193.13(DUF258:Protein of unknown function, DUF258); PF00009.24(GTP_EFTU:Elongation factor Tu GTP binding domain)	sp|P08645|RAP1_DROME(Ras-related protein Rap1 OS=Drosophila melanogaster OX=7227 GN=Rap1 PE=1 SV=2)
LE01Gene05769		RecName: Full=GTP-binding protein rhoA; AltName: Full=Rho1 protein homolog; Flags: Precursor	1178	0.42567	-1.23219	1.87e-07	7.48e-07	yes	down	GAW02099.1(small gtpase-binding protein [Lentinula edodes])	GO:0005622(cellular_component:intracellular); GO:0007264(biological_process:small GTPase mediated signal transduction); GO:0005525(molecular_function:GTP binding)	K04513	RHOA	map04011(MAPK signaling pathway - yeast); map04144(Endocytosis)	COG1100(Z:Cytoskeleton)	COG1100(myosin heavy chain)	PF00071.19(Ras:Ras family); PF08477.10(Roc:Ras of Complex, Roc, domain of DAPkinase); PF00025.18(Arf:ADP-ribosylation factor family)	sp|Q9C3Y4|RHOA_EMENI(GTP-binding protein rhoA OS=Emericella nidulans (strain FGSC A4 / ATCC 38163 / CBS 112.46 / NRRL 194 / M139) OX=227321 GN=rhoA PE=3 SV=1)
LE01Gene04444		RecName: Full=Glucosidase 2 subunit alpha; AltName: Full=Alpha-glucosidase II subunit alpha; AltName: Full=Glucosidase II subunit alpha; AltName: Full=Reversal of TO	3335	0.294231	-1.76498	1.1e-10	6.75e-10	yes	down	GAV99259.1(glycoside hydrolase family 31 protein [Lentinula edodes])	GO:0017177(cellular_component:glucosidase II complex); GO:0005975(biological_process:carbohydrate metabolic process); GO:0030246(molecular_function:carbohydrate binding); GO:0005788(cellular_component:endoplasmic reticulum lumen); GO:0009272(biological_process:fungal-type cell wall biogenesis); GO:0004553(molecular_function:hydrolase activity, hydrolyzing O-glycosyl compounds); GO:0033919(molecul…	K05546	GANAB	map00510(N-Glycan biosynthesis); map04141(Protein processing in endoplasmic reticulum)	COG1501(S:Function unknown)	COG1501(KR domain)	PF01055.23(Glyco_hydro_31:Glycosyl hydrolases family 31); PF13802.3(Gal_mutarotas_2:Galactose mutarotase-like); PF17137.1(DUF5110:Domain of unknown function (DUF5110))	sp|Q9US55|GLU2A_SCHPO(Glucosidase 2 subunit alpha OS=Schizosaccharomyces pombe (strain 972 / ATCC 24843) OX=284812 GN=gls2 PE=3 SV=1)
LE01Gene14686		RecName: Full=78 kDa glucose-regulated protein homolog; Short=GRP-78; AltName: Full=Immunoglobulin heavy chain-binding protein homolog; Short=BiP; Flags: Precursor	2055	0.173062	-2.53064	2.81e-19	4.63e-18	yes	down	GAW01744.1(heat shock protein 70 [Lentinula edodes])	GO:0005524(molecular_function:ATP binding)	K09490	HSPA5, BIP	map03060(Protein export); map04141(Protein processing in endoplasmic reticulum)	COG0443(O:Posttranslational modification, protein turnover, chaperones)	COG0443(Heat shock protein)	PF00012.17(HSP70:Hsp70 protein); PF06723.10(MreB_Mbl:MreB/Mbl protein); PF08841.7(DDR:Diol dehydratase reactivase ATPase-like domain)	sp|P59769|BIP_ASPAW(Endoplasmic reticulum chaperone BiP OS=Aspergillus awamori OX=105351 GN=bipA PE=2 SV=1)
LE01Gene02392		RecName: Full=Mitochondrial-processing peptidase subunit beta; AltName: Full=Beta-MPP; Flags: Precursor	3459	0.365772	-1.45098	1.45e-12	1.11e-11	yes	down	GAW01959.1(mitochondrial processing peptidase beta subunit [Lentinula edodes])	GO:0005759(cellular_component:mitochondrial matrix); GO:0006508(biological_process:proteolysis); GO:0046872(molecular_function:metal ion binding); GO:0004222(molecular_function:metalloendopeptidase activity)	K17732	PMPCB, MAS1		COG0612(S:Function unknown); COG0790(S:Function unknown)	COG0612(demethylase); COG0790(demethylase)	PF00675.17(Peptidase_M16:Insulinase (Peptidase family M16)); PF08238.9(Sel1:Sel1 repeat); PF05193.18(Peptidase_M16_C:Peptidase M16 inactive domain)	sp|Q9Y8B5|MPPB_LENED(Mitochondrial-processing peptidase subunit beta OS=Lentinula edodes OX=5353 GN=mppB PE=3 SV=1)
LE01Gene07155		RecName: Full=78 kDa glucose-regulated protein homolog; Short=GRP-78; AltName: Full=Immunoglobulin heavy chain-binding protein homolog; Short=BiP; Flags: Precursor	2417	0.187285	-2.41669	1.08e-19	1.88e-18	yes	down	GAW01744.1(heat shock protein 70 [Lentinula edodes])	GO:0005524(molecular_function:ATP binding)	K09490	HSPA5, BIP	map03060(Protein export); map04141(Protein processing in endoplasmic reticulum)	COG0443(S:Function unknown)	COG0443(-)	PF00012.17(HSP70:Hsp70 protein); PF06723.10(MreB_Mbl:MreB/Mbl protein); PF08841.7(DDR:Diol dehydratase reactivase ATPase-like domain)	sp|P83616|BIP_ASPNG(Endoplasmic reticulum chaperone BiP OS=Aspergillus niger OX=5061 GN=bipA PE=2 SV=1)
LE01Gene02472		RecName: Full=Heat shock protein SSB	1993	0.359351	-1.47653	5.67e-13	4.53e-12	yes	down	GAW08468.1(heat shock HSP70 protein [Lentinula edodes])	GO:0005524(molecular_function:ATP binding)	K03283	HSPA1s	map03040(Spliceosome); map04141(Protein processing in endoplasmic reticulum); map04144(Endocytosis); map04213(Longevity regulating pathway - multiple species)	COG0443(O:Posttranslational modification, protein turnover, chaperones)	COG0443(Heat shock protein)	PF00012.17(HSP70:Hsp70 protein); PF06723.10(MreB_Mbl:MreB/Mbl protein)	sp|Q10284|SSB1_SCHPO(Ribosome-associated molecular chaperone sks2 OS=Schizosaccharomyces pombe (strain 972 / ATCC 24843) OX=284812 GN=sks2 PE=1 SV=2)
LE01Gene06657		RecName: Full=Serine/threonine-protein kinase 16; AltName: Full=Embryo-derived protein kinase; Short=Edpk; AltName: Full=Myristoylated and palmitoylated serine/thr	1798	0.452729	-1.14328	9.72e-13	7.6e-12	yes	down	GAV99632.1(Pkinase-domain-containing protein [Lentinula edodes])	GO:0016301(molecular_function:kinase activity)	K08856	STK16		ENOG410YN06(T:Signal transduction mechanisms)	ENOG410YN06(serine threonine kinase 16)	PF00069.22(Pkinase:Protein kinase domain); PF07714.14(Pkinase_Tyr:Protein tyrosine kinase); PF14531.3(Kinase-like:Kinase-like); PF01636.20(APH:Phosphotransferase enzyme family)	sp|O88697|STK16_MOUSE(Serine/threonine-protein kinase 16 OS=Mus musculus OX=10090 GN=Stk16 PE=1 SV=3)
LE01Gene04542		RecName: Full=Heat shock 70 kDa protein; Flags: Precursor	2512	0.305478	-1.71086	2.47e-13	2.06e-12	yes	down	GAW04349.1(heat shock protein [Lentinula edodes])	GO:0006457(biological_process:protein folding); GO:0051082(molecular_function:unfolded protein binding); GO:0005524(molecular_function:ATP binding)	K04043	dnaK, HSPA9	map03018(RNA degradation)	COG0443(G:Carbohydrate transport and metabolism)	COG0443(endo-glucanase)	PF00012.17(HSP70:Hsp70 protein); PF06723.10(MreB_Mbl:MreB/Mbl protein)	sp|Q5B0C0|HSP7M_EMENI(Heat shock 70 kDa protein OS=Emericella nidulans (strain FGSC A4 / ATCC 38163 / CBS 112.46 / NRRL 194 / M139) OX=227321 GN=AN6010 PE=1 SV=1)
LE01Gene04358		_	7152	0.299146	-1.74108	1.42e-07	5.78e-07	yes	down	ESK91434.1(rho gtpase activating protein 22 [Moniliophthora roreri MCA 2997])		K19844	BEM2	map04011(MAPK signaling pathway - yeast)	ENOG4111GS4(U:Intracellular trafficking, secretion, and vesicular transport); ENOG410YY7B(T:Signal transduction mechanisms); ENOG410YM3I(T:Signal transduction mechanisms); ENOG410Y65V(T:Signal transduction mechanisms)	ENOG4111GS4(rho GTPase activating protein); ENOG410YY7B(rho GTPase activating protein); ENOG410YM3I(rho GTPase activating protein); ENOG410Y65V(rho GTPase activating protein)	PF00620.24(RhoGAP:RhoGAP domain); PF00617.16(RasGEF:RasGEF domain); PF00169.26(PH:PH domain); PF00618.17(RasGEF_N:RasGEF N-terminal motif); PF15410.3(PH_9:Pleckstrin homology domain)	sp|P52757|CHIO_HUMAN(Beta-chimaerin OS=Homo sapiens OX=9606 GN=CHN2 PE=1 SV=2)
LE01Gene02409		RecName: Full=Probable mannosyl-oligosaccharide glucosidase; AltName: Full=Processing A-glucosidase I	2583	0.497842	-1.00624	7.71e-10	4.23e-09	yes	down	GAW01937.1(glycoside hydrolase family 63 protein [Lentinula edodes])		K01228	GCS1	map00510(N-Glycan biosynthesis); map04141(Protein processing in endoplasmic reticulum)	ENOG410XTHA(K:Transcription)	ENOG410XTHA(Component of the SCF(sconB) E3 ubiquitin ligase complex involved in the regulation of sulfur metabolite repression, probably by mediating the inactivation or degradation of the metR transcription factor)	PF03200.13(Glyco_hydro_63:Glycosyl hydrolase family 63 C-terminal domain); PF16923.2(Glyco_hydro_63N:Glycosyl hydrolase family 63 N-terminal domain); PF01204.15(Trehalase:Trehalase); PF06202.11(GDE_C:Amylo-alpha-1,6-glucosidase)	sp|O14255|GCS1_SCHPO(Probable mannosyl-oligosaccharide glucosidase OS=Schizosaccharomyces pombe (strain 972 / ATCC 24843) OX=284812 GN=SPAC6G10.09 PE=3 SV=1)
LE01Gene13471		RecName: Full=Ras-related protein RABH1b; Short=AtRABH1b; AltName: Full=Ras-related protein Rab6A; Short=AtRab6A	1108	0.35642	-1.48835	1.51e-13	1.3e-12	yes	down	KIK58247.1(hypothetical protein GYMLUDRAFT_45466 [Gymnopus luxurians FD-317 M1])	GO:0005622(cellular_component:intracellular); GO:0007264(biological_process:small GTPase mediated signal transduction); GO:0005525(molecular_function:GTP binding)	K07893	RAB6A		ENOG410XPBI(S:Function unknown)	ENOG410XPBI(member RAS oncogene family)	PF00071.19(Ras:Ras family); PF08477.10(Roc:Ras of Complex, Roc, domain of DAPkinase); PF00025.18(Arf:ADP-ribosylation factor family); PF09439.7(SRPRB:Signal recognition particle receptor beta subunit); PF00009.24(GTP_EFTU:Elongation factor Tu GTP binding domain); PF04670.9(Gtr1_RagA:Gtr1/RagA G protein conserved region); PF01926.20(MMR_HSR1:50S ribosome-binding GTPase)	sp|O80501|RAH1B_ARATH(Ras-related protein RABH1b OS=Arabidopsis thaliana OX=3702 GN=RABH1B PE=1 SV=1)
LE01Gene05184		RecName: Full=UDP-glucose:glycoprotein glucosyltransferase; Short=UGT; Short=dUGT; AltName: Full=UDP--Glc:glycoprotein glucosyltransferase; Flags: Precursor	4901	0.474375	-1.0759	0.000142081	0.000363401	yes	down	GAW03492.1(glycosyltransferase family 24 protein [Lentinula edodes])		K11718	HUGT	map04141(Protein processing in endoplasmic reticulum)	ENOG410XRK6(O:Posttranslational modification, protein turnover, chaperones)	ENOG410XRK6(udp-glucose glycoprotein glucosyltransferase)	PF06427.8(UDP-g_GGTase:UDP-glucose:Glycoprotein Glucosyltransferase); PF01501.17(Glyco_transf_8:Glycosyl transferase family 8)	sp|Q09140|UGGG_SCHPO(UDP-glucose:glycoprotein glucosyltransferase OS=Schizosaccharomyces pombe (strain 972 / ATCC 24843) OX=284812 GN=gpt1 PE=1 SV=2)
LE01Gene09510		RecName: Full=Mitochondrial Rho GTPase 1-A; Short=MIRO-1-A; AltName: Full=Ras homolog gene family member T1-A	2009	0.36253	-1.46383	3.4e-16	3.99e-15	yes	down	KIK57222.1(hypothetical protein GYMLUDRAFT_98845 [Gymnopus luxurians FD-317 M1])	GO:0003924(molecular_function:GTPase activity); GO:0031307(cellular_component:integral component of mitochondrial outer membrane); GO:0005509(molecular_function:calcium ion binding); GO:0007264(biological_process:small GTPase mediated signal transduction); GO:0007005(biological_process:mitochondrion organization); GO:0005525(molecular_function:GTP binding)	K07870	RHOT1, ARHT1		ENOG410XRHW(S:Function unknown)	ENOG410XRHW(Mitochondrial GTPase involved in mitochondrial trafficking (By similarity))	PF08356.9(EF_assoc_2:EF hand associated); PF00071.19(Ras:Ras family); PF08355.9(EF_assoc_1:EF hand associated); PF08477.10(Roc:Ras of Complex, Roc, domain of DAPkinase); PF00036.29(EF-hand_1:EF hand); PF00025.18(Arf:ADP-ribosylation factor family); PF13405.3(EF-hand_6:EF-hand domain); PF13499.3(EF-hand_7:EF-hand domain pair); PF13202.3(EF-hand_5:EF hand); PF01926.20(MMR_HSR1:50S ribosome-binding …	sp|P0CO79|GEM1_CRYNB(Mitochondrial Rho GTPase 1 OS=Cryptococcus neoformans var. neoformans serotype D (strain B-3501A) OX=283643 GN=GEM1 PE=3 SV=1)
LE01Gene02814		RecName: Full=G2-specific protein kinase nimA; AltName: Full=Never in mitosis	2987	0.281535	-1.82861	0.000340988	0.000814959	yes	down	GAW08188.1(other nek protein kinase [Lentinula edodes])	GO:0016301(molecular_function:kinase activity)	K20872	NEK2		ENOG410XNQP(T:Signal transduction mechanisms)	ENOG410XNQP(NIMA-related kinase)	PF00069.22(Pkinase:Protein kinase domain); PF07714.14(Pkinase_Tyr:Protein tyrosine kinase); PF14531.3(Kinase-like:Kinase-like)	sp|P11837|NIMA_EMENI(G2-specific protein kinase nimA OS=Emericella nidulans (strain FGSC A4 / ATCC 38163 / CBS 112.46 / NRRL 194 / M139) OX=227321 GN=nimA PE=1 SV=1)
LE01Gene10236		RecName: Full=Serine/threonine-protein kinase ark1; AltName: Full=Aurora-related kinase 1	1509	0.277812	-1.84782	7.17e-05	0.000191744	yes	down	KIK69960.1(hypothetical protein GYMLUDRAFT_34363 [Gymnopus luxurians FD-317 M1])	GO:0043234(cellular_component:protein complex); GO:0031577(biological_process:spindle checkpoint); GO:0006468(biological_process:protein phosphorylation); GO:0000070(biological_process:mitotic sister chromatid segregation); GO:0034502(biological_process:protein localization to chromosome); GO:0045132(biological_process:meiotic chromosome segregation); GO:0000166(molecular_function:nucleotide bind…	K01301;K08850	NAALAD;AURKX		ENOG410XNRB(T:Signal transduction mechanisms)	ENOG410XNRB(serine threonine-protein kinase)	PF00069.22(Pkinase:Protein kinase domain); PF07714.14(Pkinase_Tyr:Protein tyrosine kinase); PF14531.3(Kinase-like:Kinase-like)	sp|O59790|ARK1_SCHPO(Serine/threonine-protein kinase ark1 OS=Schizosaccharomyces pombe (strain 972 / ATCC 24843) OX=284812 GN=ark1 PE=1 SV=2)
LE01Gene03440		RecName: Full=Ras-related C3 botulinum toxin substrate 3; AltName: Full=p21-Rac3; Flags: Precursor	1248	0.459835	-1.12081	1.15e-19	2e-18	yes	down	GAW07982.1(small GTPase Rac1 [Lentinula edodes])		K04392	RAC1	map04145(Phagosome); map04933(AGE-RAGE signaling pathway in diabetic complications)	COG1100(S:Function unknown)	COG1100(GTP-binding Protein)	PF00071.19(Ras:Ras family); PF08477.10(Roc:Ras of Complex, Roc, domain of DAPkinase)	sp|P60764|RAC3_MOUSE(Ras-related C3 botulinum toxin substrate 3 OS=Mus musculus OX=10090 GN=Rac3 PE=1 SV=1)
LE01Gene08865		RecName: Full=Cell division control protein 42 homolog; AltName: Full=CDC42Sp; Flags: Precursor	1063	0.492687	-1.02126	4.39e-12	3.17e-11	yes	down	KIK54492.1(hypothetical protein GYMLUDRAFT_177027 [Gymnopus luxurians FD-317 M1])	GO:0005622(cellular_component:intracellular); GO:0007264(biological_process:small GTPase mediated signal transduction); GO:0005525(molecular_function:GTP binding)	K04393	CDC42	map04011(MAPK signaling pathway - yeast); map04144(Endocytosis); map04933(AGE-RAGE signaling pathway in diabetic complications)	COG1100(A:RNA processing and modification)	COG1100(Splicing factor 3B subunit 4)	PF00071.19(Ras:Ras family); PF08477.10(Roc:Ras of Complex, Roc, domain of DAPkinase); PF00025.18(Arf:ADP-ribosylation factor family)	sp|Q01112|CDC42_SCHPO(Cell division control protein 42 homolog OS=Schizosaccharomyces pombe (strain 972 / ATCC 24843) OX=284812 GN=cdc42 PE=1 SV=1)
LE01Gene05205		RecName: Full=Cell cycle serine/threonine-protein kinase CDC5/MSD2	3094	0.36438	-1.45649	4.72e-06	1.52e-05	yes	down	GAW03512.1(Pkinase-domain-containing protein [Lentinula edodes])	GO:0016301(molecular_function:kinase activity)	K06631	PLK1		ENOG410XQBP(T:Signal transduction mechanisms)	ENOG410XQBP(Polo-like kinase)	PF00069.22(Pkinase:Protein kinase domain); PF07714.14(Pkinase_Tyr:Protein tyrosine kinase); PF00659.15(POLO_box:POLO box duplicated region); PF14531.3(Kinase-like:Kinase-like)	sp|P32562|CDC5_YEAST(Cell cycle serine/threonine-protein kinase CDC5/MSD2 OS=Saccharomyces cerevisiae (strain ATCC 204508 / S288c) OX=559292 GN=CDC5 PE=1 SV=1)

## Sheet: K1_VS K_2
gene_id	gene_name	description	length	K1_vs_K2_fc(K2/K1)	K1_vs_K2_log2fc(K2/K1)	K1_vs_K2_pvalue	K1_vs_K2_padjust	K1_vs_K2_significant	K1_vs_K2_regulate	nr	go	KO_id	KO_name	paths	cog	cog_description	pfam	swissprot	entrez
LE01Gene02958		RecName: Full=Protein kinase C theta type; AltName: Full=nPKC-theta	4468	0.498054	-1.00562	0.00314069	0.0314763	yes	down	ESK82784.1(protein kinase [Moniliophthora roreri MCA 2997])		K04445;K06068	RPS6KA5, MSK1;PRKCD	map04933(AGE-RAGE signaling pathway in diabetic complications)	ENOG410XNPH(T:Signal transduction mechanisms); ENOG410XPQQ(T:Signal transduction mechanisms); ENOG410XR1Q(T:Signal transduction mechanisms); COG0515(T:Signal transduction mechanisms)	ENOG410XNPH(protein serine/threonine kinase activity); ENOG410XPQQ(CAMP-dependent protein kinase, catalytic subunit); ENOG410XR1Q(CDC42 binding protein kinase); COG0515(CDC42 binding protein kinase)	PF00069.22(Pkinase:Protein kinase domain); PF07714.14(Pkinase_Tyr:Protein tyrosine kinase); PF14531.3(Kinase-like:Kinase-like)	sp|A8KBH6|KPCB_XENTR(Protein kinase C beta type OS=Xenopus tropicalis OX=8364 GN=prkcb PE=2 SV=1)
LE01Gene02185		RecName: Full=CBL-interacting serine/threonine-protein kinase 23; AltName: Full=Protein LOW-K(+)-SENSITIVE 1; AltName: Full=SNF1-related kinase 3.23; AltName: Full	1813	6.5691	2.7157	4.05e-05	0.00102041	yes	up	GAW01552.1(NADH-ubiquinone oxidoreductase 20 kDa subunit [Lentinula edodes])		K08801	PASK		ENOG410ZMPJ(T:Signal transduction mechanisms); COG0515(T:Signal transduction mechanisms); ENOG410YDMV(T:Signal transduction mechanisms)	ENOG410ZMPJ(PAS domain containing serine threonine kinase); COG0515(PAS domain containing serine threonine kinase); ENOG410YDMV(Serine Threonine protein kinase)	PF00069.22(Pkinase:Protein kinase domain); PF07714.14(Pkinase_Tyr:Protein tyrosine kinase); PF01636.20(APH:Phosphotransferase enzyme family)	sp|Q6Z9F4|CIPK6_ORYSJ(CBL-interacting protein kinase 6 OS=Oryza sativa subsp. japonica OX=39947 GN=CIPK6 PE=2 SV=1)
LE01Gene05333		RecName: Full=Serine/threonine-protein kinase GIN4; AltName: Full=Growth inhibitory protein 4	2689	8.98517	3.16755	0.000137772	0.0027514	yes	up	GAW08155.1(Pkinase-domain-containing protein [Lentinula edodes])					ENOG410XNQ0(T:Signal transduction mechanisms)	ENOG410XNQ0(CAMK family protein kinase)	PF00069.22(Pkinase:Protein kinase domain); PF07714.14(Pkinase_Tyr:Protein tyrosine kinase); PF16797.2(Fungal_KA1:Fungal kinase associated-1 domain)	sp|Q5AG71|HSL1_CANAL(Serine/threonine-protein kinase HSL1 OS=Candida albicans (strain SC5314 / ATCC MYA-2876) OX=237561 GN=HSL1 PE=1 SV=2)
LE01Gene12754		RecName: Full=Negative regulator of sexual conjugation and meiosis	1710	6.4319	2.68524	0.000193251	0.00369008	yes	up	KIK59487.1(hypothetical protein GYMLUDRAFT_245173 [Gymnopus luxurians FD-317 M1])					COG0515(T:Signal transduction mechanisms)	COG0515(Serine Threonine protein kinase)	PF00069.22(Pkinase:Protein kinase domain); PF07714.14(Pkinase_Tyr:Protein tyrosine kinase)	sp|P08092|RAN1_SCHPO(Negative regulator of sexual conjugation and meiosis OS=Schizosaccharomyces pombe (strain 972 / ATCC 24843) OX=284812 GN=ran1 PE=1 SV=2)
LE01Gene01527		RecName: Full=Negative regulator of sexual conjugation and meiosis	1661	17.7733	4.15164	1.48e-05	0.000446248	yes	up	GAV98917.1(protein serine threonine kinase [Lentinula edodes])					COG0515(E:Amino acid transport and metabolism)	COG0515(Dehydrogenase)	PF00069.22(Pkinase:Protein kinase domain); PF07714.14(Pkinase_Tyr:Protein tyrosine kinase); PF14531.3(Kinase-like:Kinase-like)	sp|P08092|RAN1_SCHPO(Negative regulator of sexual conjugation and meiosis OS=Schizosaccharomyces pombe (strain 972 / ATCC 24843) OX=284812 GN=ran1 PE=1 SV=2)

## Sheet: K1_VS K_3
gene_id	gene_name	description	length	K1_vs_K3_fc(K3/K1)	K1_vs_K3_log2fc(K3/K1)	K1_vs_K3_pvalue	K1_vs_K3_padjust	K1_vs_K3_significant	K1_vs_K3_regulate	nr	go	KO_id	KO_name	paths	cog	cog_description	pfam	swissprot	entrez
LE01Gene02185		RecName: Full=CBL-interacting serine/threonine-protein kinase 23; AltName: Full=Protein LOW-K(+)-SENSITIVE 1; AltName: Full=SNF1-related kinase 3.23; AltName: Full	1813	17.0625	4.09276	2.57e-08	3.48e-07	yes	up	GAW01552.1(NADH-ubiquinone oxidoreductase 20 kDa subunit [Lentinula edodes])		K08801	PASK		ENOG410ZMPJ(T:Signal transduction mechanisms); COG0515(T:Signal transduction mechanisms); ENOG410YDMV(T:Signal transduction mechanisms)	ENOG410ZMPJ(PAS domain containing serine threonine kinase); COG0515(PAS domain containing serine threonine kinase); ENOG410YDMV(Serine Threonine protein kinase)	PF00069.22(Pkinase:Protein kinase domain); PF07714.14(Pkinase_Tyr:Protein tyrosine kinase); PF01636.20(APH:Phosphotransferase enzyme family)	sp|Q6Z9F4|CIPK6_ORYSJ(CBL-interacting protein kinase 6 OS=Oryza sativa subsp. japonica OX=39947 GN=CIPK6 PE=2 SV=1)
LE01Gene05333		RecName: Full=Serine/threonine-protein kinase GIN4; AltName: Full=Growth inhibitory protein 4	2689	20.3123	4.34428	3.49e-09	5.72e-08	yes	up	GAW08155.1(Pkinase-domain-containing protein [Lentinula edodes])					ENOG410XNQ0(T:Signal transduction mechanisms)	ENOG410XNQ0(CAMK family protein kinase)	PF00069.22(Pkinase:Protein kinase domain); PF07714.14(Pkinase_Tyr:Protein tyrosine kinase); PF16797.2(Fungal_KA1:Fungal kinase associated-1 domain)	sp|Q5AG71|HSL1_CANAL(Serine/threonine-protein kinase HSL1 OS=Candida albicans (strain SC5314 / ATCC MYA-2876) OX=237561 GN=HSL1 PE=1 SV=2)
LE01Gene04938		RecName: Full=Beta-glucan synthesis-associated protein KRE6; AltName: Full=Killer toxin-resistance protein 6	1944	4.64258	2.21493	4.26e-11	1.04e-09	yes	up	KIK69476.1(glycoside hydrolase family 16 protein [Gymnopus luxurians FD-317 M1])					COG2273(G:Carbohydrate transport and metabolism)	COG2273(hydrolase family 16)	PF03935.12(SKN1:Beta-glucan synthesis-associated protein (SKN1))	sp|O13941|YEPB_SCHPO(Uncharacterized beta-glucan synthesis-associated protein C23H3.11c OS=Schizosaccharomyces pombe (strain 972 / ATCC 24843) OX=284812 GN=SPAC23H3.11c PE=3 SV=1)
LE01Gene07139		RecName: Full=Probable serine/threonine-protein kinase kinX	2295	2.0255	1.01828	1.26e-07	1.44e-06	yes	up	KIK56187.1(hypothetical protein GYMLUDRAFT_47402 [Gymnopus luxurians FD-317 M1])	GO:0000166(molecular_function:nucleotide binding); GO:0009987(biological_process:cellular process); GO:0004672(molecular_function:protein kinase activity)	K05743	LIMK1		COG0515(T:Signal transduction mechanisms)	COG0515(Serine Threonine protein kinase)	PF07714.14(Pkinase_Tyr:Protein tyrosine kinase); PF00069.22(Pkinase:Protein kinase domain)	sp|Q55EC7|GEFX_DICDI(RasGEF domain-containing serine/threonine-protein kinase X OS=Dictyostelium discoideum OX=44689 GN=gefX PE=2 SV=1)
LE01Gene04173		RecName: Full=Mitogen-activated protein kinase SLT2/MPK1; Short=MAP kinase MPK1	2020	2.19297	1.13289	7.58e-09	1.15e-07	yes	up	GAW05603.1(map kinase [Lentinula edodes])	GO:0004674(molecular_function:protein serine/threonine kinase activity); GO:0006468(biological_process:protein phosphorylation); GO:0005524(molecular_function:ATP binding)	K04464	MAPK7	map04011(MAPK signaling pathway - yeast); map04139(Mitophagy - yeast)	ENOG410XNY0(L:Replication, recombination and repair)	ENOG410XNY0(DNA polymerase)	PF00069.22(Pkinase:Protein kinase domain); PF07714.14(Pkinase_Tyr:Protein tyrosine kinase)	sp|Q00772|SLT2_YEAST(Mitogen-activated protein kinase SLT2/MPK1 OS=Saccharomyces cerevisiae (strain ATCC 204508 / S288c) OX=559292 GN=SLT2 PE=1 SV=2)
LE01Gene01682		RecName: Full=GTP-binding protein rhb1; AltName: Full=GTP-binding protein Rheb homolog; Flags: Precursor	3610	2.63772	1.39929	6.81e-05	0.000376187	yes	up	GAW09449.1(rheb small monomeric gtpase [Lentinula edodes])	GO:0019897(cellular_component:extrinsic component of plasma membrane); GO:0015819(biological_process:lysine transport); GO:0005829(cellular_component:cytosol); GO:0003924(molecular_function:GTPase activity); GO:0005525(molecular_function:GTP binding); GO:0019003(molecular_function:GDP binding); GO:0042147(biological_process:retrograde transport, endosome to Golgi); GO:0007264(biological_process:s…	K07208	RHEB		COG1100(S:Function unknown); ENOG410XNYB(U:Intracellular trafficking, secretion, and vesicular transport)	COG1100(Spo12 family); ENOG410XNYB(SH3-domain GRB2-like)	PF00071.19(Ras:Ras family); PF08477.10(Roc:Ras of Complex, Roc, domain of DAPkinase); PF00025.18(Arf:ADP-ribosylation factor family); PF03193.13(DUF258:Protein of unknown function, DUF258); PF01926.20(MMR_HSR1:50S ribosome-binding GTPase); PF00009.24(GTP_EFTU:Elongation factor Tu GTP binding domain)	sp|O94363|RHB1_SCHPO(GTP-binding protein rhb1 OS=Schizosaccharomyces pombe (strain 972 / ATCC 24843) OX=284812 GN=rhb1 PE=3 SV=1)
LE01Gene12754		RecName: Full=Negative regulator of sexual conjugation and meiosis	1710	16.2161	4.01936	5.31e-10	1.04e-08	yes	up	KIK59487.1(hypothetical protein GYMLUDRAFT_245173 [Gymnopus luxurians FD-317 M1])					COG0515(T:Signal transduction mechanisms)	COG0515(Serine Threonine protein kinase)	PF00069.22(Pkinase:Protein kinase domain); PF07714.14(Pkinase_Tyr:Protein tyrosine kinase)	sp|P08092|RAN1_SCHPO(Negative regulator of sexual conjugation and meiosis OS=Schizosaccharomyces pombe (strain 972 / ATCC 24843) OX=284812 GN=ran1 PE=1 SV=2)
LE01Gene13718		_	1659	2.35103	1.2333	0.00281631	0.00907613	yes	up	KIK52827.1(hypothetical protein GYMLUDRAFT_49660 [Gymnopus luxurians FD-317 M1])							PF03935.12(SKN1:Beta-glucan synthesis-associated protein (SKN1))
LE01Gene13730		RecName: Full=Serine/threonine-protein kinase HSL1	3858	5.95518	2.57415	9.2e-05	0.000485985	yes	up	GAW03545.1(CAMK CAMKL GIN4 protein kinase [Lentinula edodes])					ENOG410XNQ0(S:Function unknown)	ENOG410XNQ0(RING finger)	PF00069.22(Pkinase:Protein kinase domain); PF07714.14(Pkinase_Tyr:Protein tyrosine kinase); PF01636.20(APH:Phosphotransferase enzyme family)	sp|Q5AG71|HSL1_CANAL(Serine/threonine-protein kinase HSL1 OS=Candida albicans (strain SC5314 / ATCC MYA-2876) OX=237561 GN=HSL1 PE=1 SV=2)
LE01Gene13394		_	1447	2.50538	1.32503	0.00441967	0.0132051	yes	up	GAT49288.1(predicted protein [Mycena chlorophos])		K19584	PRKX		COG0515(O:Posttranslational modification, protein turnover, chaperones); ENOG4111UBW(T:Signal transduction mechanisms); ENOG410YE35(T:Signal transduction mechanisms); ENOG410XQGS(T:Signal transduction mechanisms); COG0507(T:Signal transduction mechanisms)	COG0515(Cysteine peptidase); ENOG4111UBW(Protein tyrosine kinase); ENOG410YE35(STYKc); ENOG410XQGS(STYKc); COG0507(STYKc)	PF00069.22(Pkinase:Protein kinase domain); PF07714.14(Pkinase_Tyr:Protein tyrosine kinase)	sp|P53668|LIMK1_MOUSE(LIM domain kinase 1 OS=Mus musculus OX=10090 GN=Limk1 PE=1 SV=1)
LE01Gene01527		RecName: Full=Negative regulator of sexual conjugation and meiosis	1661	37.5854	5.2321	2.09e-12	6.69e-11	yes	up	GAV98917.1(protein serine threonine kinase [Lentinula edodes])					COG0515(E:Amino acid transport and metabolism)	COG0515(Dehydrogenase)	PF00069.22(Pkinase:Protein kinase domain); PF07714.14(Pkinase_Tyr:Protein tyrosine kinase); PF14531.3(Kinase-like:Kinase-like)	sp|P08092|RAN1_SCHPO(Negative regulator of sexual conjugation and meiosis OS=Schizosaccharomyces pombe (strain 972 / ATCC 24843) OX=284812 GN=ran1 PE=1 SV=2)
LE01Gene03398		RecName: Full=Mitogen-activated protein kinase; AltName: Full=FsMAPK	1701	2.75882	1.46405	7.9e-06	5.78e-05	yes	up	GAW09439.1(CMGC MAPK protein kinase [Lentinula edodes])	GO:0004707(molecular_function:MAP kinase activity); GO:0000165(biological_process:MAPK cascade); GO:0005524(molecular_function:ATP binding); GO:0005622(cellular_component:intracellular)	K04371	ERK, MAPK1_3	map04011(MAPK signaling pathway - yeast); map04933(AGE-RAGE signaling pathway in diabetic complications)	ENOG410XNY0(T:Signal transduction mechanisms)	ENOG410XNY0(Mitogen-activated protein kinase)	PF00069.22(Pkinase:Protein kinase domain); PF07714.14(Pkinase_Tyr:Protein tyrosine kinase); PF14531.3(Kinase-like:Kinase-like)	sp|Q00859|MAPK_FUSSO(Mitogen-activated protein kinase OS=Fusarium solani subsp. pisi OX=70791 GN=MAPK PE=2 SV=1)
LE01Gene11582		RecName: Full=Serine/threonine-protein kinase srk1; AltName: Full=Sty1-regulated kinase 1	2105	2.92637	1.54911	1.23e-05	8.53e-05	yes	up	KIK65430.1(hypothetical protein GYMLUDRAFT_38887 [Gymnopus luxurians FD-317 M1])	GO:0006468(biological_process:protein phosphorylation); GO:0016310(biological_process:phosphorylation); GO:0016301(molecular_function:kinase activity); GO:0000166(molecular_function:nucleotide binding); GO:0004674(molecular_function:protein serine/threonine kinase activity); GO:0004672(molecular_function:protein kinase activity); GO:0005524(molecular_function:ATP binding)				ENOG410XRMJ(T:Signal transduction mechanisms)	ENOG410XRMJ(calcium-dependent protein kinase)	PF00069.22(Pkinase:Protein kinase domain); PF07714.14(Pkinase_Tyr:Protein tyrosine kinase)	sp|O94547|SRK1_SCHPO(Serine/threonine-protein kinase srk1 OS=Schizosaccharomyces pombe (strain 972 / ATCC 24843) OX=284812 GN=srk1 PE=1 SV=1)
LE01Gene04444		RecName: Full=Glucosidase 2 subunit alpha; AltName: Full=Alpha-glucosidase II subunit alpha; AltName: Full=Glucosidase II subunit alpha; AltName: Full=Reversal of TO	3335	0.414324	-1.27117	0.000132608	0.000660579	yes	down	GAV99259.1(glycoside hydrolase family 31 protein [Lentinula edodes])	GO:0017177(cellular_component:glucosidase II complex); GO:0005975(biological_process:carbohydrate metabolic process); GO:0030246(molecular_function:carbohydrate binding); GO:0005788(cellular_component:endoplasmic reticulum lumen); GO:0009272(biological_process:fungal-type cell wall biogenesis); GO:0004553(molecular_function:hydrolase activity, hydrolyzing O-glycosyl compounds); GO:0033919(molecul…	K05546	GANAB	map00510(N-Glycan biosynthesis); map04141(Protein processing in endoplasmic reticulum)	COG1501(S:Function unknown)	COG1501(KR domain)	PF01055.23(Glyco_hydro_31:Glycosyl hydrolases family 31); PF13802.3(Gal_mutarotas_2:Galactose mutarotase-like); PF17137.1(DUF5110:Domain of unknown function (DUF5110))	sp|Q9US55|GLU2A_SCHPO(Glucosidase 2 subunit alpha OS=Schizosaccharomyces pombe (strain 972 / ATCC 24843) OX=284812 GN=gls2 PE=3 SV=1)
LE01Gene14686		RecName: Full=78 kDa glucose-regulated protein homolog; Short=GRP-78; AltName: Full=Immunoglobulin heavy chain-binding protein homolog; Short=BiP; Flags: Precursor	2055	0.328934	-1.60413	2.11e-06	1.79e-05	yes	down	GAW01744.1(heat shock protein 70 [Lentinula edodes])	GO:0005524(molecular_function:ATP binding)	K09490	HSPA5, BIP	map03060(Protein export); map04141(Protein processing in endoplasmic reticulum)	COG0443(O:Posttranslational modification, protein turnover, chaperones)	COG0443(Heat shock protein)	PF00012.17(HSP70:Hsp70 protein); PF06723.10(MreB_Mbl:MreB/Mbl protein); PF08841.7(DDR:Diol dehydratase reactivase ATPase-like domain)	sp|P59769|BIP_ASPAW(Endoplasmic reticulum chaperone BiP OS=Aspergillus awamori OX=105351 GN=bipA PE=2 SV=1)
LE01Gene02392		RecName: Full=Mitochondrial-processing peptidase subunit beta; AltName: Full=Beta-MPP; Flags: Precursor	3459	0.387451	-1.36791	3.64e-08	4.76e-07	yes	down	GAW01959.1(mitochondrial processing peptidase beta subunit [Lentinula edodes])	GO:0005759(cellular_component:mitochondrial matrix); GO:0006508(biological_process:proteolysis); GO:0046872(molecular_function:metal ion binding); GO:0004222(molecular_function:metalloendopeptidase activity)	K17732	PMPCB, MAS1		COG0612(S:Function unknown); COG0790(S:Function unknown)	COG0612(demethylase); COG0790(demethylase)	PF00675.17(Peptidase_M16:Insulinase (Peptidase family M16)); PF08238.9(Sel1:Sel1 repeat); PF05193.18(Peptidase_M16_C:Peptidase M16 inactive domain)	sp|Q9Y8B5|MPPB_LENED(Mitochondrial-processing peptidase subunit beta OS=Lentinula edodes OX=5353 GN=mppB PE=3 SV=1)
LE01Gene07155		RecName: Full=78 kDa glucose-regulated protein homolog; Short=GRP-78; AltName: Full=Immunoglobulin heavy chain-binding protein homolog; Short=BiP; Flags: Precursor	2417	0.341748	-1.549	1.48e-06	1.31e-05	yes	down	GAW01744.1(heat shock protein 70 [Lentinula edodes])	GO:0005524(molecular_function:ATP binding)	K09490	HSPA5, BIP	map03060(Protein export); map04141(Protein processing in endoplasmic reticulum)	COG0443(S:Function unknown)	COG0443(-)	PF00012.17(HSP70:Hsp70 protein); PF06723.10(MreB_Mbl:MreB/Mbl protein); PF08841.7(DDR:Diol dehydratase reactivase ATPase-like domain)	sp|P83616|BIP_ASPNG(Endoplasmic reticulum chaperone BiP OS=Aspergillus niger OX=5061 GN=bipA PE=2 SV=1)
LE01Gene05775		RecName: Full=Mitogen-activated protein kinase 2; AltName: Full=PCM	2291	0.418749	-1.25584	5.93e-09	9.2e-08	yes	down	AAF36811.1(mitogen-activated kinase [Lentinula edodes])	GO:0004707(molecular_function:MAP kinase activity); GO:0000165(biological_process:MAPK cascade); GO:0005524(molecular_function:ATP binding); GO:0005622(cellular_component:intracellular)	K04371	ERK, MAPK1_3	map04011(MAPK signaling pathway - yeast); map04933(AGE-RAGE signaling pathway in diabetic complications)	ENOG410XNY0(K:Transcription)	ENOG410XNY0(Transcription factor)	PF00069.22(Pkinase:Protein kinase domain); PF07714.14(Pkinase_Tyr:Protein tyrosine kinase); PF14531.3(Kinase-like:Kinase-like); PF06293.11(Kdo:Lipopolysaccharide kinase (Kdo/WaaP) family)	sp|Q00859|MAPK_FUSSO(Mitogen-activated protein kinase OS=Fusarium solani subsp. pisi OX=70791 GN=MAPK PE=2 SV=1)
LE01Gene04542		RecName: Full=Heat shock 70 kDa protein; Flags: Precursor	2512	0.45231	-1.14461	8.74e-05	0.000464988	yes	down	GAW04349.1(heat shock protein [Lentinula edodes])	GO:0006457(biological_process:protein folding); GO:0051082(molecular_function:unfolded protein binding); GO:0005524(molecular_function:ATP binding)	K04043	dnaK, HSPA9	map03018(RNA degradation)	COG0443(G:Carbohydrate transport and metabolism)	COG0443(endo-glucanase)	PF00012.17(HSP70:Hsp70 protein); PF06723.10(MreB_Mbl:MreB/Mbl protein)	sp|Q5B0C0|HSP7M_EMENI(Heat shock 70 kDa protein OS=Emericella nidulans (strain FGSC A4 / ATCC 38163 / CBS 112.46 / NRRL 194 / M139) OX=227321 GN=AN6010 PE=1 SV=1)
LE01Gene04358		_	7152	0.392668	-1.34862	0.00022852	0.00105925	yes	down	ESK91434.1(rho gtpase activating protein 22 [Moniliophthora roreri MCA 2997])		K19844	BEM2	map04011(MAPK signaling pathway - yeast)	ENOG4111GS4(U:Intracellular trafficking, secretion, and vesicular transport); ENOG410YY7B(T:Signal transduction mechanisms); ENOG410YM3I(T:Signal transduction mechanisms); ENOG410Y65V(T:Signal transduction mechanisms)	ENOG4111GS4(rho GTPase activating protein); ENOG410YY7B(rho GTPase activating protein); ENOG410YM3I(rho GTPase activating protein); ENOG410Y65V(rho GTPase activating protein)	PF00620.24(RhoGAP:RhoGAP domain); PF00617.16(RasGEF:RasGEF domain); PF00169.26(PH:PH domain); PF00618.17(RasGEF_N:RasGEF N-terminal motif); PF15410.3(PH_9:Pleckstrin homology domain)	sp|P52757|CHIO_HUMAN(Beta-chimaerin OS=Homo sapiens OX=9606 GN=CHN2 PE=1 SV=2)
LE01Gene13471		RecName: Full=Ras-related protein RABH1b; Short=AtRABH1b; AltName: Full=Ras-related protein Rab6A; Short=AtRab6A	1108	0.435964	-1.19772	1.36e-08	1.94e-07	yes	down	KIK58247.1(hypothetical protein GYMLUDRAFT_45466 [Gymnopus luxurians FD-317 M1])	GO:0005622(cellular_component:intracellular); GO:0007264(biological_process:small GTPase mediated signal transduction); GO:0005525(molecular_function:GTP binding)	K07893	RAB6A		ENOG410XPBI(S:Function unknown)	ENOG410XPBI(member RAS oncogene family)	PF00071.19(Ras:Ras family); PF08477.10(Roc:Ras of Complex, Roc, domain of DAPkinase); PF00025.18(Arf:ADP-ribosylation factor family); PF09439.7(SRPRB:Signal recognition particle receptor beta subunit); PF00009.24(GTP_EFTU:Elongation factor Tu GTP binding domain); PF04670.9(Gtr1_RagA:Gtr1/RagA G protein conserved region); PF01926.20(MMR_HSR1:50S ribosome-binding GTPase)	sp|O80501|RAH1B_ARATH(Ras-related protein RABH1b OS=Arabidopsis thaliana OX=3702 GN=RABH1B PE=1 SV=1)
LE01Gene02814		RecName: Full=G2-specific protein kinase nimA; AltName: Full=Never in mitosis	2987	0.372445	-1.4249	0.0162014	0.0397645	yes	down	GAW08188.1(other nek protein kinase [Lentinula edodes])	GO:0016301(molecular_function:kinase activity)	K20872	NEK2		ENOG410XNQP(T:Signal transduction mechanisms)	ENOG410XNQP(NIMA-related kinase)	PF00069.22(Pkinase:Protein kinase domain); PF07714.14(Pkinase_Tyr:Protein tyrosine kinase); PF14531.3(Kinase-like:Kinase-like)	sp|P11837|NIMA_EMENI(G2-specific protein kinase nimA OS=Emericella nidulans (strain FGSC A4 / ATCC 38163 / CBS 112.46 / NRRL 194 / M139) OX=227321 GN=nimA PE=1 SV=1)
LE01Gene10236		RecName: Full=Serine/threonine-protein kinase ark1; AltName: Full=Aurora-related kinase 1	1509	0.372257	-1.42563	0.0182683	0.0438167	yes	down	KIK69960.1(hypothetical protein GYMLUDRAFT_34363 [Gymnopus luxurians FD-317 M1])	GO:0043234(cellular_component:protein complex); GO:0031577(biological_process:spindle checkpoint); GO:0006468(biological_process:protein phosphorylation); GO:0000070(biological_process:mitotic sister chromatid segregation); GO:0034502(biological_process:protein localization to chromosome); GO:0045132(biological_process:meiotic chromosome segregation); GO:0000166(molecular_function:nucleotide bind…	K01301;K08850	NAALAD;AURKX		ENOG410XNRB(T:Signal transduction mechanisms)	ENOG410XNRB(serine threonine-protein kinase)	PF00069.22(Pkinase:Protein kinase domain); PF07714.14(Pkinase_Tyr:Protein tyrosine kinase); PF14531.3(Kinase-like:Kinase-like)	sp|O59790|ARK1_SCHPO(Serine/threonine-protein kinase ark1 OS=Schizosaccharomyces pombe (strain 972 / ATCC 24843) OX=284812 GN=ark1 PE=1 SV=2)
LE01Gene03440		RecName: Full=Ras-related C3 botulinum toxin substrate 3; AltName: Full=p21-Rac3; Flags: Precursor	1248	0.425864	-1.23154	9.16e-23	1.23e-20	yes	down	GAW07982.1(small GTPase Rac1 [Lentinula edodes])		K04392	RAC1	map04145(Phagosome); map04933(AGE-RAGE signaling pathway in diabetic complications)	COG1100(S:Function unknown)	COG1100(GTP-binding Protein)	PF00071.19(Ras:Ras family); PF08477.10(Roc:Ras of Complex, Roc, domain of DAPkinase)	sp|P60764|RAC3_MOUSE(Ras-related C3 botulinum toxin substrate 3 OS=Mus musculus OX=10090 GN=Rac3 PE=1 SV=1)
LE01Gene08865		RecName: Full=Cell division control protein 42 homolog; AltName: Full=CDC42Sp; Flags: Precursor	1063	0.49288	-1.02069	3.76e-11	9.21e-10	yes	down	KIK54492.1(hypothetical protein GYMLUDRAFT_177027 [Gymnopus luxurians FD-317 M1])	GO:0005622(cellular_component:intracellular); GO:0007264(biological_process:small GTPase mediated signal transduction); GO:0005525(molecular_function:GTP binding)	K04393	CDC42	map04011(MAPK signaling pathway - yeast); map04144(Endocytosis); map04933(AGE-RAGE signaling pathway in diabetic complications)	COG1100(A:RNA processing and modification)	COG1100(Splicing factor 3B subunit 4)	PF00071.19(Ras:Ras family); PF08477.10(Roc:Ras of Complex, Roc, domain of DAPkinase); PF00025.18(Arf:ADP-ribosylation factor family)	sp|Q01112|CDC42_SCHPO(Cell division control protein 42 homolog OS=Schizosaccharomyces pombe (strain 972 / ATCC 24843) OX=284812 GN=cdc42 PE=1 SV=1)
LE01Gene05205		RecName: Full=Cell cycle serine/threonine-protein kinase CDC5/MSD2	3094	0.462495	-1.11249	0.00554907	0.0160397	yes	down	GAW03512.1(Pkinase-domain-containing protein [Lentinula edodes])	GO:0016301(molecular_function:kinase activity)	K06631	PLK1		ENOG410XQBP(T:Signal transduction mechanisms)	ENOG410XQBP(Polo-like kinase)	PF00069.22(Pkinase:Protein kinase domain); PF07714.14(Pkinase_Tyr:Protein tyrosine kinase); PF00659.15(POLO_box:POLO box duplicated region); PF14531.3(Kinase-like:Kinase-like)	sp|P32562|CDC5_YEAST(Cell cycle serine/threonine-protein kinase CDC5/MSD2 OS=Saccharomyces cerevisiae (strain ATCC 204508 / S288c) OX=559292 GN=CDC5 PE=1 SV=1)
LE01Gene10327		RecName: Full=Ras-related protein Rap-1	1144	0.433792	-1.20492	5.81e-08	7.26e-07	yes	down	GAW09787.1(rap 1A [Lentinula edodes])	GO:0016020(cellular_component:membrane); GO:0003924(molecular_function:GTPase activity); GO:0005622(cellular_component:intracellular); GO:0005886(cellular_component:plasma membrane); GO:0005935(cellular_component:cellular bud neck); GO:0007264(biological_process:small GTPase mediated signal transduction); GO:0005525(molecular_function:GTP binding)	K04353	RAP1A		COG1100(S:Function unknown)	COG1100(GTP-binding Protein)	PF00071.19(Ras:Ras family); PF08477.10(Roc:Ras of Complex, Roc, domain of DAPkinase); PF03193.13(DUF258:Protein of unknown function, DUF258); PF00009.24(GTP_EFTU:Elongation factor Tu GTP binding domain)	sp|P08645|RAP1_DROME(Ras-related protein Rap1 OS=Drosophila melanogaster OX=7227 GN=Rap1 PE=1 SV=2)

## Sheet: K2_VS K_3
gene_id	gene_name	description	length	K2_vs_K3_fc(K3/K2)	K2_vs_K3_log2fc(K3/K2)	K2_vs_K3_pvalue	K2_vs_K3_padjust	K2_vs_K3_significant	K2_vs_K3_regulate	nr	go	KO_id	KO_name	paths	cog	cog_description	pfam	swissprot	entrez
LE01Gene04938		RecName: Full=Beta-glucan synthesis-associated protein KRE6; AltName: Full=Killer toxin-resistance protein 6	1944	5.28674	2.40238	4.92e-16	1.16e-13	yes	up	KIK69476.1(glycoside hydrolase family 16 protein [Gymnopus luxurians FD-317 M1])					COG2273(G:Carbohydrate transport and metabolism)	COG2273(hydrolase family 16)	PF03935.12(SKN1:Beta-glucan synthesis-associated protein (SKN1))	sp|O13941|YEPB_SCHPO(Uncharacterized beta-glucan synthesis-associated protein C23H3.11c OS=Schizosaccharomyces pombe (strain 972 / ATCC 24843) OX=284812 GN=SPAC23H3.11c PE=3 SV=1)
LE01Gene13718		_	1659	4.12971	2.04604	2.47e-14	3.85e-12	yes	up	KIK52827.1(hypothetical protein GYMLUDRAFT_49660 [Gymnopus luxurians FD-317 M1])							PF03935.12(SKN1:Beta-glucan synthesis-associated protein (SKN1))
LE01Gene13394		_	1447	3.017	1.59311	0.000872851	0.00750836	yes	up	GAT49288.1(predicted protein [Mycena chlorophos])		K19584	PRKX		COG0515(O:Posttranslational modification, protein turnover, chaperones); ENOG4111UBW(T:Signal transduction mechanisms); ENOG410YE35(T:Signal transduction mechanisms); ENOG410XQGS(T:Signal transduction mechanisms); COG0507(T:Signal transduction mechanisms)	COG0515(Cysteine peptidase); ENOG4111UBW(Protein tyrosine kinase); ENOG410YE35(STYKc); ENOG410XQGS(STYKc); COG0507(STYKc)	PF00069.22(Pkinase:Protein kinase domain); PF07714.14(Pkinase_Tyr:Protein tyrosine kinase)	sp|P53668|LIMK1_MOUSE(LIM domain kinase 1 OS=Mus musculus OX=10090 GN=Limk1 PE=1 SV=1)
LE01Gene02518		RecName: Full=Heat shock protein HSS1	2236	0.406525	-1.29859	8.02e-06	0.000173327	yes	down	GAW08420.1(heat shock protein HSS1 [Lentinula edodes])	GO:0005524(molecular_function:ATP binding)	K03283	HSPA1s	map03040(Spliceosome); map04141(Protein processing in endoplasmic reticulum); map04144(Endocytosis); map04213(Longevity regulating pathway - multiple species)	COG0443(P:Inorganic ion transport and metabolism)	COG0443(alkaline phosphatase)	PF00012.17(HSP70:Hsp70 protein); PF06723.10(MreB_Mbl:MreB/Mbl protein)	sp|Q01877|HSP71_PUCGR(Heat shock protein HSS1 OS=Puccinia graminis OX=5297 GN=HSS1 PE=3 SV=1)
LE01Gene14686		RecName: Full=78 kDa glucose-regulated protein homolog; Short=GRP-78; AltName: Full=Immunoglobulin heavy chain-binding protein homolog; Short=BiP; Flags: Precursor	2055	0.310422	-1.6877	0.000195294	0.00240435	yes	down	GAW01744.1(heat shock protein 70 [Lentinula edodes])	GO:0005524(molecular_function:ATP binding)	K09490	HSPA5, BIP	map03060(Protein export); map04141(Protein processing in endoplasmic reticulum)	COG0443(O:Posttranslational modification, protein turnover, chaperones)	COG0443(Heat shock protein)	PF00012.17(HSP70:Hsp70 protein); PF06723.10(MreB_Mbl:MreB/Mbl protein); PF08841.7(DDR:Diol dehydratase reactivase ATPase-like domain)	sp|P59769|BIP_ASPAW(Endoplasmic reticulum chaperone BiP OS=Aspergillus awamori OX=105351 GN=bipA PE=2 SV=1)
LE01Gene07155		RecName: Full=78 kDa glucose-regulated protein homolog; Short=GRP-78; AltName: Full=Immunoglobulin heavy chain-binding protein homolog; Short=BiP; Flags: Precursor	2417	0.332606	-1.58811	0.000317362	0.00351822	yes	down	GAW01744.1(heat shock protein 70 [Lentinula edodes])	GO:0005524(molecular_function:ATP binding)	K09490	HSPA5, BIP	map03060(Protein export); map04141(Protein processing in endoplasmic reticulum)	COG0443(S:Function unknown)	COG0443(-)	PF00012.17(HSP70:Hsp70 protein); PF06723.10(MreB_Mbl:MreB/Mbl protein); PF08841.7(DDR:Diol dehydratase reactivase ATPase-like domain)	sp|P83616|BIP_ASPNG(Endoplasmic reticulum chaperone BiP OS=Aspergillus niger OX=5061 GN=bipA PE=2 SV=1)
LE01Gene04358		_	7152	0.394791	-1.34084	8.05e-05	0.0011711	yes	down	ESK91434.1(rho gtpase activating protein 22 [Moniliophthora roreri MCA 2997])		K19844	BEM2	map04011(MAPK signaling pathway - yeast)	ENOG4111GS4(U:Intracellular trafficking, secretion, and vesicular transport); ENOG410YY7B(T:Signal transduction mechanisms); ENOG410YM3I(T:Signal transduction mechanisms); ENOG410Y65V(T:Signal transduction mechanisms)	ENOG4111GS4(rho GTPase activating protein); ENOG410YY7B(rho GTPase activating protein); ENOG410YM3I(rho GTPase activating protein); ENOG410Y65V(rho GTPase activating protein)	PF00620.24(RhoGAP:RhoGAP domain); PF00617.16(RasGEF:RasGEF domain); PF00169.26(PH:PH domain); PF00618.17(RasGEF_N:RasGEF N-terminal motif); PF15410.3(PH_9:Pleckstrin homology domain)	sp|P52757|CHIO_HUMAN(Beta-chimaerin OS=Homo sapiens OX=9606 GN=CHN2 PE=1 SV=2)
